# Supplementary material for: Precision medicine on a budget in Africa: using existing genetic data to mitigate adverse drug reactions to conventional cancer drugs
Source: Front Bioinform. 2025 Aug 14;5:1555637. doi: 10.3389/fbinf.2025.1555637 (PMC12390963; doi:10.3389/fbinf.2025.1555637)
Supplement: Supplementary file 1 [file Table2.xlsx]

## Sheet: Sheet1
PharmGKB ID	Variant	Literature	Genes	Phenotype Categories	Molecules	Gene_consequence
769245657	rs1045642	PMID:20638924	ABCB1	Toxicity	cyclophosphamide; fluorouracil	ABCB1 : Missense Variant
769245656	rs45445694	PMID:20638924	TYMS	Toxicity	cyclophosphamide; fluorouracil	TYMSOS : Intron Variant TYMS : 5 Prime UTR Variant
699642290	rs4880	PMCID:PMC2697269	SOD2	Efficacy	cyclophosphamide	SOD2 : Missense Variant
1184233620	rs9611280	PMCID:PMC3948785	TNRC6B	Toxicity	asparaginase; cyclophosphamide; cytarabine; daunorubicin; mercaptopurine; methotrexate; prednisone; vincristine	TNRC6B : Missense Variant
1446904891	rs3829306	PMID:24599932	SLCO1B1	Toxicity	cyclophosphamide; epirubicin; paclitaxel	SLCO1B1 : Intron Variant
827828575	rs4244285	PMID:20358205	CYP2C19	Toxicity	cyclophosphamide	CYP2C19 : Synonymous Variant
769245648	rs1801133	PMID:20638924	MTHFR	Toxicity	cyclophosphamide; fluorouracil	MTHFR : Missense Variant
1184233630	rs197388	PMCID:PMC3948785	DDX20	Toxicity	asparaginase; cyclophosphamide; cytarabine; daunorubicin; mercaptopurine; methotrexate; prednisone; vincristine	INKA2 : Intron Variant DDX20 : 2KB Upstream Variant LOC101928718 : Intron Variant
769245653	rs1042522	PMID:20638924	TP53	Toxicity	cyclophosphamide; fluorouracil	TP53 : Missense Variant
1446904882	rs6473187	PMID:24599932	SPIDR	Toxicity	cyclophosphamide; epirubicin; paclitaxel	SPIDR : Intron Variant
827828058	rs25487	PMID:22188361	XRCC1	Efficacy	cisplatin; cyclophosphamide	XRCC1 : Missense Variant
827824984	rs1695	PMID:22188361	GSTP1	Toxicity	cisplatin; cyclophosphamide	GSTP1 : Missense Variant
1184233626	rs11866002	PMCID:PMC3948785	CNOT1	Toxicity	asparaginase; cyclophosphamide; cytarabine; daunorubicin; mercaptopurine; methotrexate; prednisone; vincristine	CNOT1 : Missense Variant
1184233605	rs3805500	PMCID:PMC3948785	DROSHA	Toxicity	asparaginase; cyclophosphamide; cytarabine; daunorubicin; mercaptopurine; methotrexate; prednisone; vincristine	DROSHA : Intron Variant
699642279	rs2740574	PMCID:PMC2891284	CYP3A4	Toxicity	cyclophosphamide	CYP3A4 : 2KB Upstream Variant
827824963	rs7483	PMID:22188361	GSTM3	Toxicity	cisplatin; cyclophosphamide	GSTM3 : Missense Variant
1184233600	rs4867329	PMCID:PMC3948785	DROSHA	Toxicity	asparaginase; cyclophosphamide; cytarabine; daunorubicin; mercaptopurine; methotrexate; prednisone; vincristine	DROSHA : Intron Variant
1446904875	rs1056836	PMID:24599932	CYP1B1	Toxicity	cyclophosphamide; epirubicin; paclitaxel	CYP1B1 : Missense Variant
827828044	rs25489	PMID:22188361	XRCC1	Efficacy	cisplatin; cyclophosphamide	XRCC1 : Missense Variant
1184233614	rs6497759	PMCID:PMC3948785	TNRC6A	Toxicity	asparaginase; cyclophosphamide; cytarabine; daunorubicin; mercaptopurine; methotrexate; prednisone; vincristine	TNRC6A : Missense Variant
1184754822	rs9908694	PMCID:PMC4029857	IKZF3	Efficacy	cyclophosphamide	None
1184233609	rs34324334	PMCID:PMC3948785	XPO5	Toxicity	asparaginase; cyclophosphamide; cytarabine; daunorubicin; mercaptopurine; methotrexate; prednisone; vincristine	XPO5 : Missense Variant POLR1C : Intron Variant
1184512133	rs3824662	PMCID:PMC4039076	GATA3	Efficacy	asparaginase; cyclophosphamide; cytarabine; daunorubicin; dexamethasone; doxorubicin; leucovorin; mercaptopurine; methotrexate; pegaspargase; prednisone; thioguanine; vincristine	GATA3 : Intron Variant
1446904863	rs17222723	PMID:24599932	ABCC2	Toxicity	cyclophosphamide; epirubicin; paclitaxel	ABCC2 : Missense Variant
1446907932	rs2229109	PMCID:PMC4420233	ABCB1	Toxicity	bleomycin; cyclophosphamide; doxorubicin; prednisone; rituximab; vincristine; vindesine	ABCB1 : Missense Variant
1184233654	rs56103835	PMCID:PMC3948785		Toxicity	asparaginase; cyclophosphamide; cytarabine; daunorubicin; mercaptopurine; methotrexate; prednisone; vincristine	MIR323B : Non Coding Transcript Variant
1184233649	rs10061133	PMCID:PMC3948785	MIR449B	Toxicity	asparaginase; cyclophosphamide; cytarabine; daunorubicin; mercaptopurine; methotrexate; prednisone; vincristine	MIR449B : Non Coding Transcript Variant CDC20B : Intron Variant MIR449A : 2KB Upstream Variant
1446904856	rs8187710	PMID:24599932	ABCC2	Toxicity	cyclophosphamide; epirubicin; paclitaxel	ABCC2 : Missense Variant
1449270852	rs78428806	PMCID:PMC5859084	PERP	Toxicity	cyclophosphamide; epirubicin; fluorouracil	None
1448602224	rs7668258	PMID:25008867	UGT2B7	Toxicity	cyclophosphamide; epirubicin	UGT2B7 : Intron Variant
1444844087	rs1800566	PMID:26014925	NQO1	Toxicity	cyclophosphamide; doxorubicin; epirubicin; fluorouracil; methotrexate	NQO1 : Missense Variant
1184233663	rs6505162	PMCID:PMC3948785	MIR423	Toxicity	asparaginase; cyclophosphamide; cytarabine; daunorubicin; mercaptopurine; methotrexate; prednisone; vincristine	MIR423 : Non Coding Transcript Variant NSRP1 : Intron Variant MIR3184 : 2KB Upstream Variant
1448255609	rs3745274	PMCID:PMC4936837	CYP2B6	Efficacy	cyclophosphamide; dactinomycin; vincristine	CYP2B6 : Missense Variant
1448602236	rs2916733	PMID:25008867	MCPH1	Toxicity	cyclophosphamide; epirubicin	MCPH1 : Intron Variant
1184233658	rs10505168	PMCID:PMC3948785	MIR2053	Toxicity	asparaginase; cyclophosphamide; cytarabine; daunorubicin; mercaptopurine; methotrexate; prednisone; vincristine	MIR2053 : Non Coding Transcript Variant CSMD3 : Intron Variant
981865142	rs4673	PMID:19448608	CYBA	Efficacy	cyclophosphamide; doxorubicin; prednisone; rituximab; vincristine	CYBA : Missense Variant
1183699133	rs2010963	PMCID:PMC3749570	VEGFA	Efficacy	cyclophosphamide	POLR1C : Intron Variant VEGFA : 5 Prime UTR Variant
1448624236	rs12050587	PMCID:PMC5652844	PIGB	Toxicity	cyclophosphamide; epirubicin; fluorouracil	PIGBOS1 : Intron Variant PIGB : Intron Variant
1184233635	rs3744741	PMCID:PMC3948785	GEMIN4	Toxicity	asparaginase; cyclophosphamide; cytarabine; daunorubicin; mercaptopurine; methotrexate; prednisone; vincristine	GEMIN4 : Missense Variant
1447813757	rs3025030	PMID:26100253	VEGFA	Efficacy	anthracyclines and related substances; bevacizumab; cyclophosphamide; docetaxel; epirubicin; taxanes	POLR1C : Intron Variant VEGFA : Intron Variant
1451158600	rs36120609	PMID:19786980	GSTM3	Toxicity	cisplatin; cyclophosphamide	GSTM3 : Intron Variant
1449271386	rs141084494	PMCID:PMC5859084	RBX1	Toxicity	cyclophosphamide; epirubicin; fluorouracil	RBX1 : Intron Variant
1183699124	rs699947	PMCID:PMC3749570	VEGFA	Efficacy	cyclophosphamide	POLR1C : Intron Variant VEGFA : 2KB Upstream Variant
1184233644	rs12894467	PMCID:PMC3948785	MIR300	Toxicity	asparaginase; cyclophosphamide; cytarabine; daunorubicin; mercaptopurine; methotrexate; prednisone; vincristine	MIR300 : Non Coding Transcript Variant MIR1185-1 : 2KB Upstream Variant
699642248	rs8192709	PMID:19005482	CYP2B6	Metabolism/PK,Toxicity	cyclophosphamide	CYP2B6 : Missense Variant
699642255	rs2279343	PMID:19005482	CYP2B6	Metabolism/PK,Toxicity	cyclophosphamide	CYP2B6 : Missense Variant
1447813751	rs3025039	PMID:26100253	VEGFA	Efficacy	anthracyclines and related substances; bevacizumab; cyclophosphamide; docetaxel; epirubicin; taxanes	POLR1C : Intron Variant VEGFA : 3 Prime UTR Variant
1184233640	rs595961	PMCID:PMC3948785	AGO1	Toxicity	asparaginase; cyclophosphamide; cytarabine; daunorubicin; mercaptopurine; methotrexate; prednisone; vincristine	AGO1 : Intron Variant
1184233685	rs34115976	PMCID:PMC3948785	MIR577	Toxicity	asparaginase; cyclophosphamide; cytarabine; daunorubicin; mercaptopurine; methotrexate; prednisone; vincristine	MIR577 : Non Coding Transcript Variant UGT8 : Intron Variant
1184280279	rs698	PMID:24533712	ADH1C	Efficacy	cisplatin; cyclophosphamide	ADH1C : Missense Variant
827822867	rs4073	PMCID:PMC2586993	CXCL8	Efficacy	bevacizumab; cyclophosphamide	CXCL8 : 2KB Upstream Variant
1184233681	rs2114358	PMCID:PMC3948785	MIR1206	Toxicity	asparaginase; cyclophosphamide; cytarabine; daunorubicin; mercaptopurine; methotrexate; prednisone; vincristine	MIR1206 : Non Coding Transcript Variant PVT1 : Intron Variant
827824914	rs3957357	PMID:22188361	GSTA1	Toxicity	cisplatin; cyclophosphamide	GSTA1 : 2KB Upstream Variant
1447676940	rs141059755	PMCID:PMC4742546	LINC00251	Toxicity	cyclophosphamide; cytarabine; daunorubicin; dexamethasone; doxorubicin; methotrexate; pegaspargase; prednisone; thioguanine; vincristine	MIR492 : Non Coding Transcript Variant KRT19P2 : Non Coding Transcript Variant
1184233693	rs2289030	PMCID:PMC3948785	MIR492	Toxicity	asparaginase; cyclophosphamide; cytarabine; daunorubicin; mercaptopurine; methotrexate; prednisone; vincristine	MIR492 : Non Coding Transcript Variant KRT19P2 : Non Coding Transcript Variant
1449270824	rs74743371	PMCID:PMC5859084	CBR3	Toxicity	cyclophosphamide; epirubicin; fluorouracil	DOP1B : Intron Variant
1184233689	rs2368393	PMCID:PMC3948785	MIR604	Toxicity	asparaginase; cyclophosphamide; cytarabine; daunorubicin; mercaptopurine; methotrexate; prednisone; vincristine	MIR604 : Non Coding Transcript Variant SVIL : Intron Variant
1449270831	rs117458836	PMCID:PMC5859084	CYP2C8	Toxicity	cyclophosphamide; epirubicin; fluorouracil	None
827822873	rs2230054	PMCID:PMC2586993	CXCR2	Efficacy	bevacizumab; cyclophosphamide	CXCR2 : Synonymous Variant
1449154606	rs738409	PMID:28744905	PNPLA3	Toxicity	asparaginase; cyclophosphamide; daunorubicin; prednisolone; vincristine	PNPLA3 : Missense Variant
981865161	rs1883112	PMID:19448608	NCF4	Toxicity	cyclophosphamide; doxorubicin; prednisone; rituximab; vincristine	NCF4-AS1 : Intron Variant NCF4 : 2KB Upstream Variant
827824903	rs2070676	PMID:22188361	CYP2E1	Toxicity	cisplatin; cyclophosphamide	CYP2E1 : Intron Variant
1184233671	rs2682818	PMCID:PMC3948785	MIR618	Toxicity	asparaginase; cyclophosphamide; cytarabine; daunorubicin; mercaptopurine; methotrexate; prednisone; vincristine	MIR618 : Non Coding Transcript Variant LIN7A : Intron Variant LOC105369869 : 5 Prime UTR Variant
1449270838	rs118088833	PMCID:PMC5859084	TP53AIP1	Toxicity	cyclophosphamide; epirubicin; fluorouracil	TP53AIP1 : Missense Variant
1184233667	rs7911488	PMCID:PMC3948785	MIR1307	Toxicity	asparaginase; cyclophosphamide; cytarabine; daunorubicin; mercaptopurine; methotrexate; prednisone; vincristine	MIR1307 : Non Coding Transcript Variant ATP5MK : Intron Variant
769174400	rs1805087	PMID:19159907	MTR	Toxicity	cisplatin; cyclophosphamide; dactinomycin; doxorubicin; methotrexate; vincristine	MTR : Missense Variant
1184233677	rs2910164	PMCID:PMC3948785	MIR146A	Toxicity	asparaginase; cyclophosphamide; cytarabine; daunorubicin; mercaptopurine; methotrexate; prednisone; vincristine	MIR146A : Non Coding Transcript Variant MIR3142HG : Non Coding Transcript Variant
1448112136	rs4149056	PMCID:PMC4884353	SLCO1B1	Toxicity	cyclophosphamide; docetaxel; doxorubicin; epirubicin; fluorouracil; goserelin	SLCO1B1 : Missense Variant
827827977	rs1799782	PMID:22188361	XRCC1	Efficacy	cisplatin; cyclophosphamide	XRCC1 : Missense Variant
1449270845	rs112242273	PMCID:PMC5859084	GNL3	Toxicity	cyclophosphamide; epirubicin; fluorouracil	NEK4 : Intron Variant
1447676969	rs80223967	PMCID:PMC4742546		Toxicity	cyclophosphamide; cytarabine; daunorubicin; dexamethasone; doxorubicin; methotrexate; pegaspargase; prednisone; thioguanine; vincristine	LOC105372912 : Intron Variant
1449270787	rs117101815	PMCID:PMC5859084	PERP	Toxicity	cyclophosphamide; epirubicin; fluorouracil	None
655386482	rs1799735	PMID:19786980	GSTM3	Metabolism/PK,Toxicity	cisplatin; cyclophosphamide	Withdrawn
827828018	rs13181	PMID:22188361	ERCC2	Toxicity	cisplatin; cyclophosphamide	ERCC2 : Stop Gained KLC3 : 500B Downstream Variant
1184511231	rs168351	PMCID:PMC3940691	ALDH1A1	Toxicity	cyclophosphamide; doxorubicin	ALDH1A1 : Intron Variant
1449270794	rs9402944	PMCID:PMC5859084	PERP	Toxicity	cyclophosphamide; epirubicin; fluorouracil	None
1444712566	rs2032582	PMID:25989890	ABCB1	Toxicity	cyclophosphamide; doxorubicin	ABCB1 : Missense Variant
1184511222	rs3764435	PMCID:PMC3940691	ALDH1A1	Toxicity	cyclophosphamide; doxorubicin	ALDH1A1 : Intron Variant
1449270801	rs181501757	PMCID:PMC5859084	TOP2A	Toxicity	cyclophosphamide; epirubicin; fluorouracil	TOP2A : Intron Variant
1446904907	rs8110536	PMID:24599932	MISP	Toxicity	cyclophosphamide; epirubicin; paclitaxel	MISP : Synonymous Variant
1447676991	rs117532069	PMCID:PMC4742546	DOK5	Toxicity	cyclophosphamide; cytarabine; daunorubicin; dexamethasone; doxorubicin; methotrexate; pegaspargase; prednisone; thioguanine; vincristine	None
1184233708	rs639174	PMCID:PMC3948785	DROSHA	Toxicity	cyclophosphamide; cytarabine; daunorubicin; mercaptopurine; methotrexate; prednisone; vincristine	DROSHA : Intron Variant
1449270808	rs149212925	PMCID:PMC5859084	NOS1	Toxicity	cyclophosphamide; epirubicin; fluorouracil	FBXO21 : 2KB Upstream Variant
1446904898	rs301927	PMID:24599932	EPHA6	Toxicity	cyclophosphamide; epirubicin; paclitaxel	EPHA6 : Intron Variant
1449270815	rs112783657	PMCID:PMC5859084	CBR3	Toxicity	cyclophosphamide; epirubicin; fluorouracil	DOP1B : Intron Variant
1447676983	rs17021408	PMCID:PMC4742546		Toxicity	cyclophosphamide; cytarabine; daunorubicin; dexamethasone; doxorubicin; methotrexate; pegaspargase; prednisone; thioguanine; vincristine	LOC105372912 : Intron Variant
1184348695	rs1051740	PMID:24533712	EPHX1	Toxicity	cisplatin; cyclophosphamide	EPHX1 : Missense Variant
1184308756	rs1131341	PMID:24533712	NQO1	Efficacy	cisplatin; cyclophosphamide	NQO1 : Missense Variant
1184348691	rs1801280	PMID:24533712	NAT2	Toxicity	cisplatin; cyclophosphamide	NAT2 : Missense Variant
827825104	rs1138272	PMID:22188361	GSTP1	Toxicity	cisplatin; cyclophosphamide	GSTP1 : Missense Variant
1448624338	rs2290344	PMCID:PMC5652844	PIGB	Toxicity	cyclophosphamide; epirubicin; fluorouracil	PIGB : Initiator Codon Variant PIGBOS1 : Intron Variant
1447813829	rs1629140	PMID:26100253	EGLN3	Efficacy	anthracyclines and related substances; bevacizumab; cyclophosphamide; docetaxel; epirubicin; taxanes	EGLN3 : Intron Variant
1184348679	rs11226	PMID:24533712	RAD52	Toxicity	cisplatin; cyclophosphamide	RAD52 : Non Coding Transcript Variant
1449718012	rs12248560	PMCID:PMC5823653	CYP2C19	Toxicity	cyclophosphamide; doxorubicin; fluorouracil	CYP2C19 : 2KB Upstream Variant
827811278	rs3211371	PMCID:PMC2844036	CYP2B6	Toxicity	cyclophosphamide; doxorubicin	CYP2B6 : Missense Variant
1184348683	rs3219484	PMID:24533712	MUTYH	Toxicity	cisplatin; cyclophosphamide	MUTYH : Missense Variant
1449718005	rs2231142	PMCID:PMC5823653	ABCG2	Toxicity	cyclophosphamide; doxorubicin; fluorouracil	ABCG2 : Missense Variant
1450044658	rs4674470	PMID:30479191	MIR4268	Toxicity	asparaginase; cyclophosphamide; cytarabine; daunorubicin; hydrocortisone; methotrexate; prednisone; vincristine	MIR4268 : Non Coding Transcript Variant LINC01803 : 2KB Upstream Variant LOC105373890 : Intron Variant
699638544	rs1799983	PMCID:PMC2745926	NOS3	Efficacy	cyclophosphamide	NOS3 : Missense Variant
655387574	rs9561778	PMID:19696793	ABCC4	Metabolism/PK,Toxicity	cyclophosphamide	ABCC4 : Intron Variant
827826160	rs11615	PMID:22188361	ERCC1	Toxicity	cisplatin; cyclophosphamide	ERCC1 : Synonymous Variant
827811321	rs12721655	PMCID:PMC2844036	CYP2B6	Efficacy	cyclophosphamide; doxorubicin	CYP2B6 : Missense Variant
1447676154	rs776746	PMID:26222310	CYP3A5	Efficacy,Metabolism/PK,Toxicity	cyclophosphamide	CYP3A5 : Splice Acceptor Variant ZSCAN25 : Intron Variant
1449717980	rs2228100	PMCID:PMC5823653	ALDH3A1	Toxicity	cyclophosphamide; doxorubicin; fluorouracil	ALDH3A1 : Missense Variant
1447676158	rs246221	PMID:26222310	ABCC1	Efficacy,Metabolism/PK,Toxicity	cyclophosphamide	ABCC1 : Synonymous Variant
1448624367	rs12050885	PMCID:PMC5652844	RAB27A	Toxicity	cyclophosphamide; epirubicin; fluorouracil	RAB27A : Intron Variant
1449717968	rs2273697	PMCID:PMC5823653	ABCC2	Toxicity	cyclophosphamide; doxorubicin; fluorouracil	ABCC2 : Missense Variant
699638537	rs2070744	PMCID:PMC2745926	NOS3	Efficacy	cyclophosphamide	NOS3 : Intron Variant
1447676042	rs3957356	PMID:26222310	GSTA1	Efficacy,Metabolism/PK,Toxicity	cyclophosphamide	GSTA1 : 2KB Upstream Variant
1447813768	rs7995976	PMID:26100253	FLT1	Efficacy	anthracyclines and related substances; bevacizumab; cyclophosphamide; docetaxel; epirubicin; taxanes	FLT1 : Intron Variant
827811231	rs714368	PMCID:PMC2844036	SLC22A16	Toxicity	cyclophosphamide; doxorubicin	SLC22A16 : Missense Variant
1448525471	rs1021737	PMCID:PMC5817388	CTH	Toxicity	busulfan; cyclophosphamide	CTH : Missense Variant
1446907636	rs4802101	PMCID:PMC4833150	CYP2B6	Metabolism/PK	cyclophosphamide	CYP2B6 : 2KB Upstream Variant
1448602243	rs4148323	PMID:25008867	UGT1A1	Toxicity	cyclophosphamide; epirubicin	UGT1A1 : Missense Variant UGT1A10 : Intron Variant UGT1A3 : Intron Variant
1448624269	rs11636687	PMCID:PMC5652844		Toxicity	cyclophosphamide; epirubicin; fluorouracil	None
1447813803	rs4953344	PMID:26100253	EPAS1	Efficacy	anthracyclines and related substances; bevacizumab; cyclophosphamide; docetaxel; epirubicin; taxanes	EPAS1 : Intron Variant
1184233588	rs2287584	PMCID:PMC3948785	DROSHA	Toxicity	asparaginase; cyclophosphamide; cytarabine; daunorubicin; mercaptopurine; methotrexate; prednisone; vincristine	DROSHA : Synonymous Variant
1444934910	rs1570360	PMID:25111199	VEGFA	Efficacy	cyclophosphamide; docetaxel	POLR1C : Intron Variant VEGFA : 2KB Upstream Variant
1448624315	rs4261468	PMCID:PMC5652844	RAB27A	Toxicity	cyclophosphamide; epirubicin; fluorouracil	RAB27A : Intron Variant
827811251	rs12210538	PMCID:PMC2844036	SLC22A16	Toxicity	cyclophosphamide; doxorubicin	SLC22A16 : Missense Variant
827828144	rs2031920	PMID:22188361	CYP2E1; DUX1	Efficacy	cisplatin; cyclophosphamide	CYP2E1 : 2KB Upstream Variant LOC107984284 : Non Coding Transcript Variant
655386620	rs1799793	PMID:19786980	ERCC2	Toxicity	cisplatin; cyclophosphamide	ERCC2 : Missense Variant
1184233595	rs10035440	PMCID:PMC3948785	C5orf22	Toxicity	asparaginase; cyclophosphamide; cytarabine; daunorubicin; mercaptopurine; methotrexate; prednisone; vincristine	C5orf22 : Intron Variant
827811238	rs6907567	PMCID:PMC2844036	SLC22A16	Toxicity	cyclophosphamide; doxorubicin	SLC22A16 : Synonymous Variant
1447813817	rs1374749	PMID:26100253	EPAS1	Efficacy	anthracyclines and related substances; bevacizumab; cyclophosphamide; docetaxel; epirubicin; taxanes	EPAS1 : Intron Variant
1447813823	rs3025033	PMID:26100253	VEGFA	Efficacy	anthracyclines and related substances; bevacizumab; cyclophosphamide; docetaxel; epirubicin; taxanes	POLR1C : Intron Variant VEGFA : Intron Varian t
1447813811	rs3768728	PMID:26100253	EPAS1	Efficacy	anthracyclines and related substances; bevacizumab; cyclophosphamide; docetaxel; epirubicin; taxanes	EPAS1 : Intron Variant
1448525486	rs648743	PMCID:PMC5817388	CTH	Toxicity	busulfan; cyclophosphamide	CTH : 2KB Upstream Variant
827811244	rs723685	PMCID:PMC2844036	SLC22A16	Toxicity	cyclophosphamide; doxorubicin	SLC22A16 : Missense Variant
1448624294	rs9514827	PMCID:PMC5652844	TNFSF13B	Toxicity	cyclophosphamide; epirubicin; fluorouracil	TNFSF13B : 2KB Upstream Variant
982031753	rs4148416	PMCID:PMC3189235	ABCC3	Efficacy	cisplatin; cyclophosphamide; doxorubicin; methotrexate; vincristine	ABCC3 : Synonymous Variant
1447520580	rs4135385	PMID:26521987	CTNNB1	Efficacy	cyclophosphamide; dexamethasone; thalidomide	CTNNB1 : Intron Variant
1449270625	rs56022120	PMCID:PMC5859084	PIK3R2	Toxicity	cyclophosphamide; epirubicin; fluorouracil	MAST3 : Missense Variant
1446907707	rs7254579	PMCID:PMC4833150	CYP2B6	Metabolism/PK	cyclophosphamide	None
1449270634	rs150688309	PMCID:PMC5859084	PIK3R2	Toxicity	cyclophosphamide; epirubicin; fluorouracil	MAST3 : Intron Variant
1446904112	rs9501929	PMID:24599932	TUBB2A	Toxicity	cyclophosphamide; epirubicin; paclitaxel	TUBB2A : 2KB Upstream Variant LOC105374889 : 2KB Upstream Variant
1449718119	rs1801516	PMCID:PMC5823653	ATM	Toxicity	cyclophosphamide; doxorubicin; fluorouracil	ATM : Missense Variant
1449270643	rs58695150	PMCID:PMC5859084	PIK3R2	Toxicity	cyclophosphamide; epirubicin; fluorouracil	MAST3 : 3 Prime UTR Variant PIK3R2 : 2KB Upstream Variant
655386628	rs3212986	PMID:19786980	ERCC1	Toxicity	cisplatin; cyclophosphamide	POLR1G : Stop Gained ERCC1 : 3 Prime UTR Variant
982031760	rs4148737	PMCID:PMC3189235	ABCB1	Efficacy	cisplatin; cyclophosphamide; doxorubicin; methotrexate; vincristine	ABCB1 : Intron Variant
1449270650	rs299293	PMCID:PMC5859084	HMMR	Toxicity	cyclophosphamide; epirubicin; fluorouracil	HMMR : Intron Variant HMMR-AS1 : 500B Downstream Variant
1446904103	rs3213619	PMID:24599932	ABCB1	Toxicity	cyclophosphamide; epirubicin; paclitaxel	ABCB1 : Intron Variant
1446907684	rs4803419	PMCID:PMC4833150	CYP2B6	Metabolism/PK	cyclophosphamide	CYP2B6 : Intron Variant
827825779	rs396991	PMCID:PMC3208281	FCGR3A	Efficacy	cyclophosphamide; doxorubicin; prednisolone; rituximab; vincristine	FCGR3A : Missense Variant
982031789	rs10276036	PMCID:PMC3189235	ABCB1	Efficacy	cisplatin; cyclophosphamide; doxorubicin; methotrexate; vincristine	ABCB1 : Intron Variant
1449270601	rs144991623	PMCID:PMC5859084	FOXO1	Toxicity	cyclophosphamide; epirubicin; fluorouracil	None
981477805	rs351855	PMID:16822847	FGFR4	Efficacy	cyclophosphamide; fluorouracil; methotrexate	FGFR4 : Missense Variant
982031782	rs1128503	PMCID:PMC3189235	ABCB1	Efficacy	cisplatin; cyclophosphamide; doxorubicin; methotrexate; vincristine	ABCB1 : Synonymous Variant
1447944547	rs13058338	PMID:25823784	RAC2	Toxicity	cyclophosphamide; doxorubicin; prednisolone; vincristine	RAC2 : Intron Variant
1449270611	rs9389568	PMCID:PMC5859084	PERP	Toxicity	cyclophosphamide; epirubicin; fluorouracil	None
1449270618	rs8110364	PMCID:PMC5859084	PIK3R2	Toxicity	cyclophosphamide; epirubicin; fluorouracil	PIK3R2 : Intron Variant
1184168916	rs1801131	PMCID:PMC3709075	MTHFR	Efficacy	cyclophosphamide; fluorouracil; methotrexate	MTHFR : Missense Variant
1448624409	rs4896870	PMCID:PMC5652844		Toxicity	cyclophosphamide; epirubicin; fluorouracil	None
1447676170	rs4148350	PMID:26222310	ABCC1	Efficacy,Metabolism/PK,Toxicity	cyclophosphamide	ABCC1 : Intron Variant
1449718063	rs1801159	PMCID:PMC5823653	DPYD	Toxicity	cyclophosphamide; doxorubicin; fluorouracil	DPYD : Missense Variant
1449576749	rs6151031	PMID:29938344	ALDH1A1	Efficacy	cyclophosphamide; doxorubicin	ALDH1A1 : 2KB Upstream Variant
1448624388	rs8024695	PMCID:PMC5652844	PIGB	Toxicity	cyclophosphamide; epirubicin; fluorouracil	BIVM-ERCC5 : Missense Variant ERCC5 : Missense Variant
1184348663	rs17655	PMID:24533712	ERCC5	Toxicity	cisplatin; cyclophosphamide	BIVM-ERCC5 : Missense Variant ERCC5 : Missense Variant
1448624443	rs2607659	PMCID:PMC5652844	RRM2B	Toxicity	cyclophosphamide; epirubicin; fluorouracil	RRM2B : Intron Variant
1450044686	rs12402181	PMID:30479191	MIR3117	Toxicity	asparaginase; cyclophosphamide; cytarabine; daunorubicin; hydrocortisone; methotrexate; prednisone; vincristine	MIR3117 : Non Coding Transcript Variant SGIP1 : Intron Variant
1184348671	rs1052536	PMID:24533712	LIG3	Toxicity	cisplatin; cyclophosphamide	LIG3 : 3 Prime UTR Variant
1450044679	rs8667	PMID:30479191	ATF5	Toxicity	asparaginase; cyclophosphamide; cytarabine; daunorubicin; hydrocortisone; methotrexate; prednisone; vincristine	MIR4751 : Non Coding Transcript Variant ATF5 : 3 Prime UTR Variant
1449718019	rs3740066	PMCID:PMC5823653	ABCC2	Toxicity	cyclophosphamide; doxorubicin; fluorouracil	ABCC2 : Missense Variant
827825723	rs1801274	PMID:21109570	FCGR2A	Efficacy	cyclophosphamide; doxorubicin; paclitaxel; trastuzumab	FCGR2A : Missense Variant
1448624430	rs2595500	PMCID:PMC5652844	ZNF215	Toxicity	cyclophosphamide; epirubicin; fluorouracil	ZNF215 : Intron Variant
1446907717	rs13059232	PMCID:PMC4833150	NR1I2	Metabolism/PK	cyclophosphamide	NR1I2 : Intron Variant
1449270755	rs148013902	PMCID:PMC5859084	PIK3R2	Toxicity	cyclophosphamide; epirubicin; fluorouracil	MAST3 : Intron Variant
1446907836	rs4986893	PMCID:PMC4833150	CYP2C19	Toxicity	cyclophosphamide	CYP2C19 : Stop Gained
1184511262	rs903880	PMCID:PMC3940691	ABCC1	Toxicity	cyclophosphamide; doxorubicin	ABCC1 : Intron Variant
1449270764	rs55633228	PMCID:PMC5859084	PIK3R2	Toxicity	cyclophosphamide; epirubicin; fluorouracil	MAST3 : Synonymous Variant
1448099807	rs1801157	PMID:27173875	CXCL12	Efficacy	alemtuzumab; chlorambucil; cyclophosphamide; fludarabine; prednisone; rituximab; vincristine	CXCL12 : Intron Variant
1449270773	rs41412545	PMCID:PMC5859084	INSR	Toxicity	cyclophosphamide; epirubicin; fluorouracil	INSR : Intron Variant
1449270780	rs3805945	PMCID:PMC5859084	PPP2R5D	Toxicity	cyclophosphamide; epirubicin; fluorouracil	CUL7 : Intron Variant
827824887	rs6413432	PMID:22188361	CYP2E1	Efficacy	cisplatin; cyclophosphamide	CYP2E1 : Intron Variant
1184511291	rs63319	PMCID:PMC3940691	ALDH1A1	Toxicity	cyclophosphamide; doxorubicin	ALDH1A1 : Intron Variant
1184511295	rs35596	PMCID:PMC3940691	ABCC1	Toxicity	cyclophosphamide; doxorubicin	ABCC1 : Intron Variant
1449270725	rs79430272	PMCID:PMC5859084	PIK3R2	Toxicity	cyclophosphamide; epirubicin; fluorouracil	MAST3 : Intron Variant
1184511283	rs8187996	PMCID:PMC3940691	ALDH1A1	Toxicity	cyclophosphamide; doxorubicin	ALDH1A1 : Intron Variant
1449270732	rs118129530	PMCID:PMC5859084	PIK3R2	Toxicity	cyclophosphamide; epirubicin; fluorouracil	MAST3 : Intron Variant
1184511275	rs16967126	PMCID:PMC3940691	ABCC1	Toxicity	cyclophosphamide; doxorubicin	ABCC1 : Intron Variant
1184305446	rs1142345	PMID:24533712	TPMT	Efficacy	cisplatin; cyclophosphamide	TPMT : Missense Variant
1449270739	rs77769901	PMCID:PMC5859084	CCNK	Toxicity	cyclophosphamide; epirubicin; fluorouracil	SETD3 : Intron Variant
827814624	rs1143684	PMID:21946896	NQO2	Efficacy	cyclophosphamide; doxorubicin	NQO2 : Missense Variant
1447676926	rs1891059	PMCID:PMC4742546		Toxicity	cyclophosphamide; cytarabine; daunorubicin; dexamethasone; doxorubicin; methotrexate; pegaspargase; prednisone; thioguanine; vincristine	LOC105372912 : Intron Variant
1449270746	rs145623321	PMCID:PMC5859084	PIK3R2	Toxicity	cyclophosphamide; epirubicin; fluorouracil	MAST3 : Missense Variant
1449270690	rs299313	PMCID:PMC5859084	HMMR	Toxicity	cyclophosphamide; epirubicin; fluorouracil	HMMR : Intron Variant HMMR-AS1 : Intron Variant
1449718189	rs20572	PMCID:PMC5823653	CBR1	Toxicity	cyclophosphamide; doxorubicin; fluorouracil	CBR1 : Synonymous Variant LOC100133286 : Intron Variant
1449270697	rs115457081	PMCID:PMC5859084	IRS1	Toxicity	cyclophosphamide; epirubicin; fluorouracil	RHBDD1 : Intron Variant
1184511307	rs2889517	PMCID:PMC3940691	ABCC1	Toxicity	cyclophosphamide; doxorubicin	ABCC1 : Intron Variant
1449270704	rs117341846	PMCID:PMC5859084	PIK3R2	Toxicity	cyclophosphamide; epirubicin; fluorouracil	MAST3 : Intron Variant
1184511311	rs11861115	PMCID:PMC3940691	ABCC1	Toxicity	cyclophosphamide; doxorubicin	ABCC1 : Intron Variant
1449270711	rs4968187	PMCID:PMC5859084	TP53	Toxicity	cyclophosphamide; epirubicin; fluorouracil	TP53 : 3 Prime UTR Variant
1449270718	rs142244113	PMCID:PMC5859084	INSR	Toxicity	cyclophosphamide; epirubicin; fluorouracil	INSR : Intron Variant
1184511303	rs4148354	PMCID:PMC3940691	ABCC1	Toxicity	cyclophosphamide; doxorubicin	ABCC1 : Intron Variant
1447944594	rs7853758	PMID:25823784	SLC28A3	Toxicity	cyclophosphamide; doxorubicin; prednisolone; vincristine	SLC28A3 : Synonymous Variant LOC105376116 : Intron Variant
1449270657	rs138602176	PMCID:PMC5859084	PIK3R2	Toxicity	cyclophosphamide; epirubicin; fluorouracil	MAST3 : Intron Variant
1447676833	rs79085477	PMCID:PMC4742546	BMP7	Toxicity	cyclophosphamide; cytarabine; daunorubicin; dexamethasone; doxorubicin; methotrexate; pegaspargase; prednisone; thioguanine; vincristine	LOC105372685 : Intron Variant
1449270667	rs148235907	PMCID:PMC5859084	PIK3R2	Toxicity	cyclophosphamide; epirubicin; fluorouracil	MAST3 : Intron Variant
1449270674	rs117951771	PMCID:PMC5859084	PIK3R2	Toxicity	cyclophosphamide; epirubicin; fluorouracil	MAST3 : Intron Variant
1451450740	rs17102977	PMCID:PMC8001203	CYP4X1	Efficacy	anthracyclines and related substances; cyclophosphamide; fluorouracil; taxanes	CYP4X1 : Intron Variant
1449270683	rs299314	PMCID:PMC5859084	HMMR	Toxicity	cyclophosphamide; epirubicin; fluorouracil	HMMR : Intron Variant HMMR-AS1 : Intron Variant
