# Supplementary material for: Precision medicine on a budget in Africa: using existing genetic data to mitigate adverse drug reactions to conventional cancer drugs
Source: Front Bioinform. 2025 Aug 14;5:1555637. doi: 10.3389/fbinf.2025.1555637 (PMC12390963; doi:10.3389/fbinf.2025.1555637)
Supplement: Supplementary file 2 [file Table3.xlsx]

## Sheet: Sheet1
X.Study	Population	Group	Samplesize	Ref.Allele	Alt.Allele	BioProject.ID	BioSample.ID	gene	gene_consequence	snp_id	new_category	Ethnicity
gnomAD - Genomes	Global	Study-wide	140212	C=0.995257	T=0.004743	PRJNA398795	SAMN07488253	DPYD	DPYD : Splice Donor Variant	rs3918290	Others
gnomAD - Genomes	European	Sub	75944	C=0.99227	T=0.00773		SAMN10181265	DPYD	DPYD : Splice Donor Variant	rs3918290	Caucasian	Caucasian
gnomAD - Genomes	African	Sub	42020	C=0.99941	T=0.00059		SAMN07488254	DPYD	DPYD : Splice Donor Variant	rs3918290	Black African	Black_African
gnomAD - Genomes	American	Sub	13640	C=0.99817	T=0.00183		SAMN07488255	DPYD	DPYD : Splice Donor Variant	rs3918290	Caucasian
gnomAD - Genomes	Ashkenazi Jewish	Sub	3324	C=0.9937	T=0.0063		SAMN07488252	DPYD	DPYD : Splice Donor Variant	rs3918290	Caucasian	Caucasian
gnomAD - Genomes	East Asian	Sub	3134	C=1.0000	T=0.0000		SAMN07488251	DPYD	DPYD : Splice Donor Variant	rs3918290	Asian	Asian
gnomAD - Genomes	Other	Sub	2150	C=0.9967	T=0.0033		SAMN07488248	DPYD	DPYD : Splice Donor Variant	rs3918290	Others
The PAGE Study	Global	Study-wide	78700	C=0.99897	T=0.00103	PRJNA168052	SAMN10868975	DPYD	DPYD : Splice Donor Variant	rs3918290	Others
The PAGE Study	AfricanAmerican	Sub	32516	C=0.99908	T=0.00092		SAMN10868721	DPYD	DPYD : Splice Donor Variant	rs3918290	African American	African_American
The PAGE Study	Mexican	Sub	10810	C=0.99898	T=0.00102		SAMN10868735	DPYD	DPYD : Splice Donor Variant	rs3918290	Hispanic	Hispanic
The PAGE Study	Asian	Sub	8318	C=1.0000	T=0.0000		SAMN10868722	DPYD	DPYD : Splice Donor Variant	rs3918290	Asian	Asian
The PAGE Study	PuertoRican	Sub	7918	C=0.9996	T=0.0004		SAMN10868968	DPYD	DPYD : Splice Donor Variant	rs3918290	Hispanic	Hispanic
The PAGE Study	NativeHawaiian	Sub	4534	C=0.9987	T=0.0013		SAMN10868777	DPYD	DPYD : Splice Donor Variant	rs3918290	Caucasian
The PAGE Study	Cuban	Sub	4230	C=0.9960	T=0.0040		SAMN10868733	DPYD	DPYD : Splice Donor Variant	rs3918290	Hispanic	Hispanic
The PAGE Study	Dominican	Sub	3826	C=0.9997	T=0.0003		SAMN10868734	DPYD	DPYD : Splice Donor Variant	rs3918290	Hispanic	Hispanic
The PAGE Study	CentralAmerican	Sub	2450	C=0.9992	T=0.0008		SAMN10868729	DPYD	DPYD : Splice Donor Variant	rs3918290	Hispanic	Hispanic
The PAGE Study	SouthAmerican	Sub	1982	C=0.9995	T=0.0005		SAMN10868969	DPYD	DPYD : Splice Donor Variant	rs3918290	Hispanic	Hispanic
The PAGE Study	NativeAmerican	Sub	1260	C=0.9960	T=0.0040		SAMN10868739	DPYD	DPYD : Splice Donor Variant	rs3918290	Caucasian
The PAGE Study	SouthAsian	Sub	856	C=0.994	T=0.006		SAMN10868970	DPYD	DPYD : Splice Donor Variant	rs3918290	Asian	Asian
GO Exome Sequencing Project	Global	Study-wide	13006	C=0.99585	T=0.00415	PRJNA192955		DPYD	DPYD : Splice Donor Variant	rs3918290	Others
GO Exome Sequencing Project	European American	Sub	8600	C=0.9942	T=0.0058			DPYD	DPYD : Splice Donor Variant	rs3918290	Caucasian	Caucasian
GO Exome Sequencing Project	African American	Sub	4406	C=0.9991	T=0.0009			DPYD	DPYD : Splice Donor Variant	rs3918290	African American	African_American
1000Genomes	Global	Study-wide	5008	C=0.9970	T=0.0030	PRJEB6930	SAMN07490465	DPYD	DPYD : Splice Donor Variant	rs3918290	Others
1000Genomes	African	Sub	1322	C=0.9992	T=0.0008		SAMN07486022	DPYD	DPYD : Splice Donor Variant	rs3918290	Black African	Black_African
1000Genomes	East Asian	Sub	1008	C=1.0000	T=0.0000		SAMN07486024	DPYD	DPYD : Splice Donor Variant	rs3918290	Asian	Asian
1000Genomes	Europe	Sub	1006	C=0.9950	T=0.0050		SAMN07488239	DPYD	DPYD : Splice Donor Variant	rs3918290	Others
1000Genomes	South Asian	Sub	978	C=0.992	T=0.008		SAMN07486027	DPYD	DPYD : Splice Donor Variant	rs3918290	Asian	Asian
1000Genomes	American	Sub	694	C=0.999	T=0.001		SAMN07488242	DPYD	DPYD : Splice Donor Variant	rs3918290	Caucasian
Genetic variation in the Estonian population	Estonian	Study-wide	4480	C=0.9904	T=0.0096	PRJNA489787		DPYD	DPYD : Splice Donor Variant	rs3918290	Caucasian	Caucasian
The Avon Longitudinal Study of Parents and Children	PARENT AND CHILD COHORT	Study-wide	3854	C=0.9948	T=0.0052	PRJEB7217		DPYD	DPYD : Splice Donor Variant	rs3918290	Others
UK 10K study - Twins	TWIN COHORT	Study-wide	3708	C=0.9957	T=0.0043	PRJEB7218		DPYD	DPYD : Splice Donor Variant	rs3918290	Others
MxGDAR/Encodat-PGx	Global	Study-wide	3270	C=0.9969	T=0.0031	PRJEB37766	SAMN15457995	DPYD	DPYD : Splice Donor Variant	rs3918290	Others
MxGDAR/Encodat-PGx	MxGDAR	Sub	3270	C=0.9969	T=0.0031			DPYD	DPYD : Splice Donor Variant	rs3918290	Others
Genome of the Netherlands Release 5	Genome of the Netherlands	Study-wide	998	C=0.993	T=0.007	PRJEB5829	SAMN13000132	DPYD	DPYD : Splice Donor Variant	rs3918290	Caucasian	Caucasian
HapMap	Global	Study-wide	886	C=0.993	T=0.007	PRJNA60817	SAMN10820145	DPYD	DPYD : Splice Donor Variant	rs3918290	Others
HapMap	American	Sub	500	C=0.990	T=0.010		SAMN10821182	DPYD	DPYD : Splice Donor Variant	rs3918290	Caucasian
HapMap	Europe	Sub	176	C=0.994	T=0.006		SAMN10821183	DPYD	DPYD : Splice Donor Variant	rs3918290	Others
HapMap	African	Sub	120	C=1.000	T=0.000		SAMN10821181	DPYD	DPYD : Splice Donor Variant	rs3918290	Black African	Black_African
HapMap	Asian	Sub	90	C=1.00	T=0.00		SAMN10821184	DPYD	DPYD : Splice Donor Variant	rs3918290	Asian	Asian
Northern Sweden	ACPOP	Study-wide	600	C=0.985	T=0.015	PPRJNA503394	SAMN10359154	DPYD	DPYD : Splice Donor Variant	rs3918290	Others
FINRISK	Finnish from FINRISK project	Study-wide	304	C=0.987	T=0.013	PRJEB7895	SAMN13002954	DPYD	DPYD : Splice Donor Variant	rs3918290	Caucasian	Caucasian
TopMed	Global	Study-wide	264690	C=0.986747	T=0.013253	PRJNA400167		DPYD	DPYD : Missense Variant	rs1801158	Others
gnomAD - Exomes	Global	Study-wide	250562	C=0.985301	T=0.014699	PRJNA398795	SAMN07488253	DPYD	DPYD : Missense Variant	rs1801158	Others
gnomAD - Exomes	European	Sub	134752	C=0.980958	T=0.019042		SAMN10181265	DPYD	DPYD : Missense Variant	rs1801158	Caucasian	Caucasian
gnomAD - Exomes	Asian	Sub	48980	C=0.99459	T=0.00541			DPYD	DPYD : Missense Variant	rs1801158	Asian	Asian
gnomAD - Exomes	American	Sub	34444	C=0.98897	T=0.01103		SAMN07488255	DPYD	DPYD : Missense Variant	rs1801158	Caucasian
gnomAD - Exomes	African	Sub	16240	C=0.99618	T=0.00382		SAMN07488254	DPYD	DPYD : Missense Variant	rs1801158	Black African	Black_African
gnomAD - Exomes	Ashkenazi Jewish	Sub	10048	C=0.96984	T=0.03016		SAMN07488252	DPYD	DPYD : Missense Variant	rs1801158	Caucasian	Caucasian
gnomAD - Exomes	Other	Sub	6098	C=0.9825	T=0.0175		SAMN07488248	DPYD	DPYD : Missense Variant	rs1801158	Others
gnomAD - Genomes	Global	Study-wide	140020	C=0.986202	T=0.013798	PRJNA398795	SAMN07488253	DPYD	DPYD : Missense Variant	rs1801158	Others
gnomAD - Genomes	European	Sub	75830	C=0.98148	T=0.01852		SAMN10181265	DPYD	DPYD : Missense Variant	rs1801158	Caucasian	Caucasian
gnomAD - Genomes	African	Sub	42022	C=0.99603	T=0.00397		SAMN07488254	DPYD	DPYD : Missense Variant	rs1801158	Black African	Black_African
gnomAD - Genomes	American	Sub	13592	C=0.98499	T=0.01501		SAMN07488255	DPYD	DPYD : Missense Variant	rs1801158	Caucasian
gnomAD - Genomes	Ashkenazi Jewish	Sub	3322	C=0.9666	T=0.0334		SAMN07488252	DPYD	DPYD : Missense Variant	rs1801158	Caucasian	Caucasian
gnomAD - Genomes	East Asian	Sub	3110	C=0.9997	T=0.0003		SAMN07488251	DPYD	DPYD : Missense Variant	rs1801158	Asian	Asian
gnomAD - Genomes	Other	Sub	2144	C=0.9790	T=0.0210		SAMN07488248	DPYD	DPYD : Missense Variant	rs1801158	Others
ExAC	Global	Study-wide	120704	C=0.985841	T=0.014159	PRJEB8661	SAMN07490465	DPYD	DPYD : Missense Variant	rs1801158	Others
ExAC	Europe	Sub	72978	C=0.98060	T=0.01940			DPYD	DPYD : Missense Variant	rs1801158	Others
ExAC	Asian	Sub	25096	C=0.99430	T=0.00570			DPYD	DPYD : Missense Variant	rs1801158	Asian	Asian
ExAC	American	Sub	11348	C=0.99092	T=0.00908			DPYD	DPYD : Missense Variant	rs1801158	Caucasian
ExAC	African	Sub	10378	C=0.99643	T=0.00357			DPYD	DPYD : Missense Variant	rs1801158	Black African	Black_African
ExAC	Other	Sub	904	C=0.989	T=0.011		SAMN07486028	DPYD	DPYD : Missense Variant	rs1801158	Others
The PAGE Study	Global	Study-wide	78698	C=0.99114	T=0.00886	PRJNA168052	SAMN10868975	DPYD	DPYD : Missense Variant	rs1801158	Others
The PAGE Study	AfricanAmerican	Sub	32516	C=0.99656	T=0.00344		SAMN10868721	DPYD	DPYD : Missense Variant	rs1801158	African American	African_American
The PAGE Study	Mexican	Sub	10806	C=0.98473	T=0.01527		SAMN10868735	DPYD	DPYD : Missense Variant	rs1801158	Hispanic	Hispanic
The PAGE Study	Asian	Sub	8318	C=0.9998	T=0.0002		SAMN10868722	DPYD	DPYD : Missense Variant	rs1801158	Asian	Asian
The PAGE Study	PuertoRican	Sub	7918	C=0.9823	T=0.0177		SAMN10868968	DPYD	DPYD : Missense Variant	rs1801158	Hispanic	Hispanic
The PAGE Study	NativeHawaiian	Sub	4534	C=0.9932	T=0.0068		SAMN10868777	DPYD	DPYD : Missense Variant	rs1801158	Caucasian
The PAGE Study	Cuban	Sub	4230	C=0.9768	T=0.0232		SAMN10868733	DPYD	DPYD : Missense Variant	rs1801158	Hispanic	Hispanic
The PAGE Study	Dominican	Sub	3828	C=0.9804	T=0.0196		SAMN10868734	DPYD	DPYD : Missense Variant	rs1801158	Hispanic	Hispanic
The PAGE Study	CentralAmerican	Sub	2450	C=0.9865	T=0.0135		SAMN10868729	DPYD	DPYD : Missense Variant	rs1801158	Hispanic	Hispanic
The PAGE Study	SouthAmerican	Sub	1982	C=0.9859	T=0.0141		SAMN10868969	DPYD	DPYD : Missense Variant	rs1801158	Hispanic	Hispanic
The PAGE Study	NativeAmerican	Sub	1260	C=0.9937	T=0.0063		SAMN10868739	DPYD	DPYD : Missense Variant	rs1801158	Caucasian
The PAGE Study	SouthAsian	Sub	856	C=0.994	T=0.006		SAMN10868970	DPYD	DPYD : Missense Variant	rs1801158	Asian	Asian
GO Exome Sequencing Project	Global	Study-wide	13002	C=0.98508	T=0.01492	PRJNA192955		DPYD	DPYD : Missense Variant	rs1801158	Others
GO Exome Sequencing Project	European American	Sub	8596	C=0.9798	T=0.0202			DPYD	DPYD : Missense Variant	rs1801158	Caucasian	Caucasian
GO Exome Sequencing Project	African American	Sub	4406	C=0.9955	T=0.0045			DPYD	DPYD : Missense Variant	rs1801158	African American	African_American
1000Genomes	Global	Study-wide	5008	C=0.9904	T=0.0096	PRJEB6930	SAMN07490465	DPYD	DPYD : Missense Variant	rs1801158	Others
1000Genomes	African	Sub	1322	C=0.9977	T=0.0023		SAMN07486022	DPYD	DPYD : Missense Variant	rs1801158	Black African	Black_African
1000Genomes	East Asian	Sub	1008	C=1.0000	T=0.0000		SAMN07486024	DPYD	DPYD : Missense Variant	rs1801158	Asian	Asian
1000Genomes	Europe	Sub	1006	C=0.9692	T=0.0308		SAMN07488239	DPYD	DPYD : Missense Variant	rs1801158	Others
1000Genomes	South Asian	Sub	978	C=0.995	T=0.005		SAMN07486027	DPYD	DPYD : Missense Variant	rs1801158	Asian	Asian
1000Genomes	American	Sub	694	C=0.987	T=0.013		SAMN07488242	DPYD	DPYD : Missense Variant	rs1801158	Caucasian
Genetic variation in the Estonian population	Estonian	Study-wide	4480	C=0.9897	T=0.0103	PRJNA489787		DPYD	DPYD : Missense Variant	rs1801158	Caucasian	Caucasian
The Avon Longitudinal Study of Parents and Children	PARENT AND CHILD COHORT	Study-wide	3854	C=0.9798	T=0.0202	PRJEB7217		DPYD	DPYD : Missense Variant	rs1801158	Others
UK 10K study - Twins	TWIN COHORT	Study-wide	3708	C=0.9784	T=0.0216	PRJEB7218		DPYD	DPYD : Missense Variant	rs1801158	Others
Korean Genome Project	KOREAN	Study-wide	1832	C=1.0000	T=0.0000	PRJNA609628		DPYD	DPYD : Missense Variant	rs1801158	Asian	Asian
Genome-wide autozygosity in Daghestan	Global	Study-wide	1130	C=0.9752	T=0.0248	PRJNA576826	SAMN13013121	DPYD	DPYD : Missense Variant	rs1801158	Others
Genome-wide autozygosity in Daghestan	Daghestan	Sub	624	C=0.968	T=0.032		SAMN13013126	DPYD	DPYD : Missense Variant	rs1801158	Caucasian	Caucasian
Genome-wide autozygosity in Daghestan	Near_East	Sub	144	C=0.979	T=0.021		SAMN13013123	DPYD	DPYD : Missense Variant	rs1801158	Others
Genome-wide autozygosity in Daghestan	Central Asia	Sub	122	C=0.992	T=0.008		SAMN13013124	DPYD	DPYD : Missense Variant	rs1801158	Asian	Asian
Genome-wide autozygosity in Daghestan	Europe	Sub	108	C=0.963	T=0.037		SAMN13013127	DPYD	DPYD : Missense Variant	rs1801158	Others
Genome-wide autozygosity in Daghestan	South Asian	Sub	98	C=1.00	T=0.00		SAMN13013122	DPYD	DPYD : Missense Variant	rs1801158	Asian	Asian
Genome-wide autozygosity in Daghestan	Caucasus	Sub	34	C=1.00	T=0.00		SAMN13013125	DPYD	DPYD : Missense Variant	rs1801158	Caucasian	Caucasian
Genome of the Netherlands Release 5	Genome of the Netherlands	Study-wide	998	C=0.976	T=0.024	PRJEB5829	SAMN13000132	DPYD	DPYD : Missense Variant	rs1801158	Caucasian	Caucasian
Northern Sweden	ACPOP	Study-wide	600	C=0.992	T=0.008	PPRJNA503394	SAMN10359154	DPYD	DPYD : Missense Variant	rs1801158	Others
Medical Genome Project healthy controls from Spanish population	Spanish controls	Study-wide	534	C=0.981	T=0.019	PRJEB8705	SAMN13001620	DPYD	DPYD : Missense Variant	rs1801158	Caucasian	Caucasian
PharmGKB Aggregated	Global	Study-wide	358	C=0.992	T=0.008	PRJNA60817	SAMN13103781	DPYD	DPYD : Missense Variant	rs1801158	Others
PharmGKB Aggregated	PA149740050	Sub	358	C=0.992	T=0.008		SAMN13098940	DPYD	DPYD : Missense Variant	rs1801158	Others
FINRISK	Finnish from FINRISK project	Study-wide	304	C=0.980	T=0.020	PRJEB7895	SAMN13002954	DPYD	DPYD : Missense Variant	rs1801158	Caucasian	Caucasian
Qatari	Global	Study-wide	216	C=0.958	T=0.042	PRJNA288297	SAMN13019808	DPYD	DPYD : Missense Variant	rs1801158	Others
The Danish reference pan genome	Danish	Study-wide	40	C=0.95	T=0.05	PRJEB7725	SAMN13003120	DPYD	DPYD : Missense Variant	rs1801158	Caucasian	Caucasian
SGDP_PRJ	Global	Study-wide	14	C=0.50	T=0.50	PRJNA586841		DPYD	DPYD : Missense Variant	rs1801158	Others
TopMed	Global	Study-wide	264690	C=0.364468	T=0.635532	PRJNA400167		ENOSF1	ENOSF1 : Intron Variant	rs2612091	Others
gnomAD - Genomes	Global	Study-wide	139852	C=0.370141	T=0.629859	PRJNA398795	SAMN07488253	ENOSF1	ENOSF1 : Intron Variant	rs2612091	Others
gnomAD - Genomes	European	Sub	75756	C=0.44928	T=0.55072		SAMN10181265	ENOSF1	ENOSF1 : Intron Variant	rs2612091	Caucasian	Caucasian
gnomAD - Genomes	African	Sub	41890	C=0.20972	T=0.79028		SAMN07488254	ENOSF1	ENOSF1 : Intron Variant	rs2612091	Black African	Black_African
gnomAD - Genomes	American	Sub	13616	C=0.40350	T=0.59650		SAMN07488255	ENOSF1	ENOSF1 : Intron Variant	rs2612091	Caucasian
gnomAD - Genomes	Ashkenazi Jewish	Sub	3322	C=0.4976	T=0.5024		SAMN07488252	ENOSF1	ENOSF1 : Intron Variant	rs2612091	Caucasian	Caucasian
gnomAD - Genomes	East Asian	Sub	3120	C=0.3003	T=0.6997		SAMN07488251	ENOSF1	ENOSF1 : Intron Variant	rs2612091	Asian	Asian
gnomAD - Genomes	Other	Sub	2148	C=0.4004	T=0.5996		SAMN07488248	ENOSF1	ENOSF1 : Intron Variant	rs2612091	Others
The PAGE Study	Global	Study-wide	78690	C=0.30442	T=0.69558	PRJNA168052	SAMN10868975	ENOSF1	ENOSF1 : Intron Variant	rs2612091	Others
The PAGE Study	AfricanAmerican	Sub	32514	C=0.21668	T=0.78332		SAMN10868721	ENOSF1	ENOSF1 : Intron Variant	rs2612091	African American	African_American
The PAGE Study	Mexican	Sub	10810	C=0.40120	T=0.59880		SAMN10868735	ENOSF1	ENOSF1 : Intron Variant	rs2612091	Hispanic	Hispanic
The PAGE Study	Asian	Sub	8314	C=0.3420	T=0.6580		SAMN10868722	ENOSF1	ENOSF1 : Intron Variant	rs2612091	Asian	Asian
The PAGE Study	PuertoRican	Sub	7918	C=0.3753	T=0.6247		SAMN10868968	ENOSF1	ENOSF1 : Intron Variant	rs2612091	Hispanic	Hispanic
The PAGE Study	NativeHawaiian	Sub	4530	C=0.2347	T=0.7653		SAMN10868777	ENOSF1	ENOSF1 : Intron Variant	rs2612091	Caucasian
The PAGE Study	Cuban	Sub	4228	C=0.4222	T=0.5778		SAMN10868733	ENOSF1	ENOSF1 : Intron Variant	rs2612091	Hispanic	Hispanic
The PAGE Study	Dominican	Sub	3828	C=0.3438	T=0.6562		SAMN10868734	ENOSF1	ENOSF1 : Intron Variant	rs2612091	Hispanic	Hispanic
The PAGE Study	CentralAmerican	Sub	2450	C=0.3649	T=0.6351		SAMN10868729	ENOSF1	ENOSF1 : Intron Variant	rs2612091	Hispanic	Hispanic
The PAGE Study	SouthAmerican	Sub	1982	C=0.3724	T=0.6276		SAMN10868969	ENOSF1	ENOSF1 : Intron Variant	rs2612091	Hispanic	Hispanic
The PAGE Study	NativeAmerican	Sub	1260	C=0.4238	T=0.5762		SAMN10868739	ENOSF1	ENOSF1 : Intron Variant	rs2612091	Caucasian
The PAGE Study	SouthAsian	Sub	856	C=0.500	T=0.500		SAMN10868970	ENOSF1	ENOSF1 : Intron Variant	rs2612091	Asian	Asian
8.3KJPN	JAPANESE	Study-wide	16756	C=0.34382	T=0.65618	PRJNA678214	SAMN16789458	ENOSF1	ENOSF1 : Intron Variant	rs2612091	Asian	Asian
1000Genomes	Global	Study-wide	5008	C=0.3494	T=0.6506	PRJEB6930	SAMN07490465	ENOSF1	ENOSF1 : Intron Variant	rs2612091	Others
1000Genomes	African	Sub	1322	C=0.1952	T=0.8048		SAMN07486022	ENOSF1	ENOSF1 : Intron Variant	rs2612091	Black African	Black_African
1000Genomes	East Asian	Sub	1008	C=0.2956	T=0.7044		SAMN07486024	ENOSF1	ENOSF1 : Intron Variant	rs2612091	Asian	Asian
1000Genomes	Europe	Sub	1006	C=0.4592	T=0.5408		SAMN07488239	ENOSF1	ENOSF1 : Intron Variant	rs2612091	Others
1000Genomes	South Asian	Sub	978	C=0.482	T=0.518		SAMN07486027	ENOSF1	ENOSF1 : Intron Variant	rs2612091	Asian	Asian
1000Genomes	American	Sub	694	C=0.376	T=0.624		SAMN07488242	ENOSF1	ENOSF1 : Intron Variant	rs2612091	Caucasian
Genetic variation in the Estonian population	Estonian	Study-wide	4480	C=0.4397	T=0.5603	PRJNA489787		ENOSF1	ENOSF1 : Intron Variant	rs2612091	Caucasian	Caucasian
The Avon Longitudinal Study of Parents and Children	PARENT AND CHILD COHORT	Study-wide	3854	C=0.4533	T=0.5467	PRJEB7217		ENOSF1	ENOSF1 : Intron Variant	rs2612091	Others
UK 10K study - Twins	TWIN COHORT	Study-wide	3708	C=0.4566	T=0.5434	PRJEB7218		ENOSF1	ENOSF1 : Intron Variant	rs2612091	Others
KOREAN population from KRGDB	KOREAN	Study-wide	2930	C=0.2887	T=0.7113	PRJNA589833		ENOSF1	ENOSF1 : Intron Variant	rs2612091	Asian	Asian
HGDP-CEPH-db Supplement 1	Global	Study-wide	2084	C=0.3848	T=0.6152	PRJEB6463		ENOSF1	ENOSF1 : Intron Variant	rs2612091	Others
HGDP-CEPH-db Supplement 1	Est_Asia	Sub	470	C=0.340	T=0.660		SAMN13169023	ENOSF1	ENOSF1 : Intron Variant	rs2612091	Asian	Asian
HGDP-CEPH-db Supplement 1	Central_South_Asia	Sub	414	C=0.493	T=0.507		SAMN13169022	ENOSF1	ENOSF1 : Intron Variant	rs2612091	Asian	Asian
HGDP-CEPH-db Supplement 1	Middle_Est	Sub	350	C=0.423	T=0.577		SAMN13169025	ENOSF1	ENOSF1 : Intron Variant	rs2612091	Asian	Asian
HGDP-CEPH-db Supplement 1	Europe	Sub	320	C=0.431	T=0.569		SAMN13169024	ENOSF1	ENOSF1 : Intron Variant	rs2612091	Others
HGDP-CEPH-db Supplement 1	Africa	Sub	242	C=0.161	T=0.839		SAMN13169020	ENOSF1	ENOSF1 : Intron Variant	rs2612091	Black African	Black_African
HGDP-CEPH-db Supplement 1	America	Sub	216	C=0.384	T=0.616		SAMN13169021	ENOSF1	ENOSF1 : Intron Variant	rs2612091	Caucasian
HGDP-CEPH-db Supplement 1	Oceania	Sub	72	C=0.42	T=0.58		SAMN13169026	ENOSF1	ENOSF1 : Intron Variant	rs2612091	Caucasian	Caucasian
HapMap	Global	Study-wide	1890	C=0.3127	T=0.6873	PRJNA60817	SAMN10820145	ENOSF1	ENOSF1 : Intron Variant	rs2612091	Others
HapMap	American	Sub	768	C=0.406	T=0.594		SAMN10821182	ENOSF1	ENOSF1 : Intron Variant	rs2612091	Caucasian
HapMap	African	Sub	692	C=0.169	T=0.831		SAMN10821181	ENOSF1	ENOSF1 : Intron Variant	rs2612091	Black African	Black_African
HapMap	Asian	Sub	254	C=0.315	T=0.685		SAMN10821184	ENOSF1	ENOSF1 : Intron Variant	rs2612091	Asian	Asian
HapMap	Europe	Sub	176	C=0.466	T=0.534		SAMN10821183	ENOSF1	ENOSF1 : Intron Variant	rs2612091	Others
Genome of the Netherlands Release 5	Genome of the Netherlands	Study-wide	998	C=0.424	T=0.576	PRJEB5829	SAMN13000132	ENOSF1	ENOSF1 : Intron Variant	rs2612091	Caucasian	Caucasian
CNV burdens in cranial meningiomas	Global	Study-wide	792	C=0.365	T=0.635	PRJEB37584	SAMN15458720	ENOSF1	ENOSF1 : Intron Variant	rs2612091	Others
CNV burdens in cranial meningiomas	CRM	Sub	792	C=0.365	T=0.635		SAMN15458720	ENOSF1	ENOSF1 : Intron Variant	rs2612091	Others
Northern Sweden	ACPOP	Study-wide	600	C=0.423	T=0.577	PPRJNA503394	SAMN10359154	ENOSF1	ENOSF1 : Intron Variant	rs2612091	Others
SGDP_PRJ	Global	Study-wide	484	C=0.262	T=0.738	PRJNA586841		ENOSF1	ENOSF1 : Intron Variant	rs2612091	Others
Qatari	Global	Study-wide	216	C=0.384	T=0.616	PRJNA288297	SAMN13019808	ENOSF1	ENOSF1 : Intron Variant	rs2612091	Others
A Vietnamese Genetic Variation Database	Global	Study-wide	210	C=0.338	T=0.662	PRJNA515199	SAMN10744005	ENOSF1	ENOSF1 : Intron Variant	rs2612091	Others
Ancient Sardinia genome-wide 1240k capture data generation and analysis	Global	Study-wide	106	C=0.415	T=0.585	PRJEB36033	SAMN15458807	ENOSF1	ENOSF1 : Intron Variant	rs2612091	Others
Siberian	Global	Study-wide	46	C=0.26	T=0.74	PRJNA267856	SAMN13113809	ENOSF1	ENOSF1 : Intron Variant	rs2612091	Others
The Danish reference pan genome	Danish	Study-wide	40	C=0.50	T=0.50	PRJEB7725	SAMN13003120	ENOSF1	ENOSF1 : Intron Variant	rs2612091	Caucasian	Caucasian
TopMed	Global	Study-wide	264690	A=0.599766	G=0.400234	PRJNA400167		RRM1	RRM1 : Synonymous Variant	rs9937	Others
gnomAD - Exomes	Global	Study-wide	246406	A=0.538875	G=0.461125	PRJNA398795	SAMN07488253	RRM1	RRM1 : Synonymous Variant	rs9937	Others
gnomAD - Exomes	European	Sub	133580	A=0.472623	G=0.527377		SAMN10181265	RRM1	RRM1 : Synonymous Variant	rs9937	Caucasian	Caucasian
gnomAD - Exomes	Asian	Sub	47872	A=0.63060	G=0.36940			RRM1	RRM1 : Synonymous Variant	rs9937	Asian	Asian
gnomAD - Exomes	American	Sub	33108	A=0.53685	G=0.46315		SAMN07488255	RRM1	RRM1 : Synonymous Variant	rs9937	Caucasian
gnomAD - Exomes	African	Sub	16052	A=0.85734	G=0.14266		SAMN07488254	RRM1	RRM1 : Synonymous Variant	rs9937	Black African	Black_African
gnomAD - Exomes	Ashkenazi Jewish	Sub	9846	A=0.4960	G=0.5040		SAMN07488252	RRM1	RRM1 : Synonymous Variant	rs9937	Caucasian	Caucasian
gnomAD - Exomes	Other	Sub	5948	A=0.5113	G=0.4887		SAMN07488248	RRM1	RRM1 : Synonymous Variant	rs9937	Others
gnomAD - Genomes	Global	Study-wide	139826	A=0.595369	G=0.404631	PRJNA398795	SAMN07488253	RRM1	RRM1 : Synonymous Variant	rs9937	Others
gnomAD - Genomes	European	Sub	75694	A=0.47434	G=0.52566		SAMN10181265	RRM1	RRM1 : Synonymous Variant	rs9937	Caucasian	Caucasian
gnomAD - Genomes	African	Sub	41936	A=0.83937	G=0.16063		SAMN07488254	RRM1	RRM1 : Synonymous Variant	rs9937	Black African	Black_African
gnomAD - Genomes	American	Sub	13620	A=0.54038	G=0.45962		SAMN07488255	RRM1	RRM1 : Synonymous Variant	rs9937	Caucasian
gnomAD - Genomes	Ashkenazi Jewish	Sub	3318	A=0.4864	G=0.5136		SAMN07488252	RRM1	RRM1 : Synonymous Variant	rs9937	Caucasian	Caucasian
gnomAD - Genomes	East Asian	Sub	3112	A=0.6260	G=0.3740		SAMN07488251	RRM1	RRM1 : Synonymous Variant	rs9937	Asian	Asian
gnomAD - Genomes	Other	Sub	2146	A=0.5690	G=0.4310		SAMN07488248	RRM1	RRM1 : Synonymous Variant	rs9937	Others
ExAC	Global	Study-wide	119698	A=0.538639	G=0.461361	PRJEB8661	SAMN07490465	RRM1	RRM1 : Synonymous Variant	rs9937	Others
ExAC	Europe	Sub	72942	A=0.47222	G=0.52778			RRM1	RRM1 : Synonymous Variant	rs9937	Others
ExAC	Asian	Sub	24036	A=0.61025	G=0.38975			RRM1	RRM1 : Synonymous Variant	rs9937	Asian	Asian
ExAC	American	Sub	11546	A=0.53352	G=0.46648			RRM1	RRM1 : Synonymous Variant	rs9937	Caucasian
ExAC	African	Sub	10282	A=0.84789	G=0.15211			RRM1	RRM1 : Synonymous Variant	rs9937	Black African	Black_African
ExAC	Other	Sub	892	A=0.541	G=0.459		SAMN07486028	RRM1	RRM1 : Synonymous Variant	rs9937	Others
The PAGE Study	Global	Study-wide	78692	A=0.68377	G=0.31623	PRJNA168052	SAMN10868975	RRM1	RRM1 : Synonymous Variant	rs9937	Others
The PAGE Study	AfricanAmerican	Sub	32508	A=0.83016	G=0.16984		SAMN10868721	RRM1	RRM1 : Synonymous Variant	rs9937	African American	African_American
The PAGE Study	Mexican	Sub	10810	A=0.52923	G=0.47077		SAMN10868735	RRM1	RRM1 : Synonymous Variant	rs9937	Hispanic	Hispanic
The PAGE Study	Asian	Sub	8316	A=0.5608	G=0.4392		SAMN10868722	RRM1	RRM1 : Synonymous Variant	rs9937	Asian	Asian
The PAGE Study	PuertoRican	Sub	7918	A=0.5851	G=0.4149		SAMN10868968	RRM1	RRM1 : Synonymous Variant	rs9937	Hispanic	Hispanic
The PAGE Study	NativeHawaiian	Sub	4534	A=0.6972	G=0.3028		SAMN10868777	RRM1	RRM1 : Synonymous Variant	rs9937	Caucasian
The PAGE Study	Cuban	Sub	4230	A=0.5296	G=0.4704		SAMN10868733	RRM1	RRM1 : Synonymous Variant	rs9937	Hispanic	Hispanic
The PAGE Study	Dominican	Sub	3828	A=0.6614	G=0.3386		SAMN10868734	RRM1	RRM1 : Synonymous Variant	rs9937	Hispanic	Hispanic
The PAGE Study	CentralAmerican	Sub	2450	A=0.5943	G=0.4057		SAMN10868729	RRM1	RRM1 : Synonymous Variant	rs9937	Hispanic	Hispanic
The PAGE Study	SouthAmerican	Sub	1982	A=0.5943	G=0.4057		SAMN10868969	RRM1	RRM1 : Synonymous Variant	rs9937	Hispanic	Hispanic
The PAGE Study	NativeAmerican	Sub	1260	A=0.5540	G=0.4460		SAMN10868739	RRM1	RRM1 : Synonymous Variant	rs9937	Caucasian
The PAGE Study	SouthAsian	Sub	856	A=0.627	G=0.373		SAMN10868970	RRM1	RRM1 : Synonymous Variant	rs9937	Asian	Asian
8.3KJPN	JAPANESE	Study-wide	16758	A=0.53664	G=0.46336	PRJNA678214	SAMN16789458	RRM1	RRM1 : Synonymous Variant	rs9937	Asian	Asian
GO Exome Sequencing Project	Global	Study-wide	12998	A=0.58878	G=0.41122	PRJNA192955		RRM1	RRM1 : Synonymous Variant	rs9937	Others
GO Exome Sequencing Project	European American	Sub	8596	A=0.4635	G=0.5365			RRM1	RRM1 : Synonymous Variant	rs9937	Caucasian	Caucasian
GO Exome Sequencing Project	African American	Sub	4402	A=0.8335	G=0.1665			RRM1	RRM1 : Synonymous Variant	rs9937	African American	African_American
1000Genomes	Global	Study-wide	5008	A=0.6554	G=0.3446	PRJEB6930	SAMN07490465	RRM1	RRM1 : Synonymous Variant	rs9937	Others
1000Genomes	African	Sub	1322	A=0.9047	G=0.0953		SAMN07486022	RRM1	RRM1 : Synonymous Variant	rs9937	Black African	Black_African
1000Genomes	East Asian	Sub	1008	A=0.6181	G=0.3819		SAMN07486024	RRM1	RRM1 : Synonymous Variant	rs9937	Asian	Asian
1000Genomes	Europe	Sub	1006	A=0.4761	G=0.5239		SAMN07488239	RRM1	RRM1 : Synonymous Variant	rs9937	Others
1000Genomes	South Asian	Sub	978	A=0.610	G=0.390		SAMN07486027	RRM1	RRM1 : Synonymous Variant	rs9937	Asian	Asian
1000Genomes	American	Sub	694	A=0.558	G=0.442		SAMN07488242	RRM1	RRM1 : Synonymous Variant	rs9937	Caucasian
Genetic variation in the Estonian population	Estonian	Study-wide	4480	A=0.5400	G=0.4600	PRJNA489787		RRM1	RRM1 : Synonymous Variant	rs9937	Caucasian	Caucasian
The Avon Longitudinal Study of Parents and Children	PARENT AND CHILD COHORT	Study-wide	3854	A=0.4453	G=0.5547	PRJEB7217		RRM1	RRM1 : Synonymous Variant	rs9937	Others
UK 10K study - Twins	TWIN COHORT	Study-wide	3708	A=0.4275	G=0.5725	PRJEB7218		RRM1	RRM1 : Synonymous Variant	rs9937	Others
KOREAN population from KRGDB	KOREAN	Study-wide	2922	A=0.5924	G=0.4076	PRJNA589833		RRM1	RRM1 : Synonymous Variant	rs9937	Asian	Asian
Korean Genome Project	KOREAN	Study-wide	1832	A=0.5573	G=0.4427	PRJNA609628		RRM1	RRM1 : Synonymous Variant	rs9937	Asian	Asian
Genome of the Netherlands Release 5	Genome of the Netherlands	Study-wide	998	A=0.427	G=0.573	PRJEB5829	SAMN13000132	RRM1	RRM1 : Synonymous Variant	rs9937	Caucasian	Caucasian
CNV burdens in cranial meningiomas	Global	Study-wide	780	A=0.604	G=0.396	PRJEB37584	SAMN15458720	RRM1	RRM1 : Synonymous Variant	rs9937	Others
CNV burdens in cranial meningiomas	CRM	Sub	780	A=0.604	G=0.396		SAMN15458720	RRM1	RRM1 : Synonymous Variant	rs9937	Others
Northern Sweden	ACPOP	Study-wide	600	A=0.478	G=0.522	PPRJNA503394	SAMN10359154	RRM1	RRM1 : Synonymous Variant	rs9937	Others
Medical Genome Project healthy controls from Spanish population	Spanish controls	Study-wide	534	A=0.429	G=0.571	PRJEB8705	SAMN13001620	RRM1	RRM1 : Synonymous Variant	rs9937	Caucasian	Caucasian
PharmGKB Aggregated	Global	Study-wide	526	A=0.595	G=0.405	PRJNA60817	SAMN13103781	RRM1	RRM1 : Synonymous Variant	rs9937	Others
PharmGKB Aggregated	PA162166850	Sub	526	A=0.595	G=0.405		SAMN13100940	RRM1	RRM1 : Synonymous Variant	rs9937	Others
SGDP_PRJ	Global	Study-wide	298	A=0.366	G=0.634	PRJNA586841		RRM1	RRM1 : Synonymous Variant	rs9937	Others
Qatari	Global	Study-wide	216	A=0.644	G=0.356	PRJNA288297	SAMN13019808	RRM1	RRM1 : Synonymous Variant	rs9937	Others
The Danish reference pan genome	Danish	Study-wide	40	A=0.45	G=0.55	PRJEB7725	SAMN13003120	RRM1	RRM1 : Synonymous Variant	rs9937	Caucasian	Caucasian
Siberian	Global	Study-wide	36	A=0.39	G=0.61	PRJNA267856	SAMN13113809	RRM1	RRM1 : Synonymous Variant	rs9937	Others
8.3KJPN	JAPANESE	Study-wide	16754	G=0.77671	A=0.22329	PRJNA678214	SAMN16789458	TYMP	TYMP : Stop Gained SCO2 : Intron Variant	rs11479	Asian	Asian
GO Exome Sequencing Project	Global	Study-wide	12376	G=0.93164	A=0.06836	PRJNA192955		TYMP	TYMP : Stop Gained SCO2 : Intron Variant	rs11479	Others
GO Exome Sequencing Project	European American	Sub	8214	G=0.9193	A=0.0807			TYMP	TYMP : Stop Gained SCO2 : Intron Variant	rs11479	Caucasian	Caucasian
GO Exome Sequencing Project	African American	Sub	4162	G=0.9560	A=0.0440			TYMP	TYMP : Stop Gained SCO2 : Intron Variant	rs11479	African American	African_American
1000Genomes	Global	Study-wide	5008	G=0.8572	A=0.1428	PRJEB6930	SAMN07490465	TYMP	TYMP : Stop Gained SCO2 : Intron Variant	rs11479	Others
1000Genomes	African	Sub	1322	G=0.9682	A=0.0318		SAMN07486022	TYMP	TYMP : Stop Gained SCO2 : Intron Variant	rs11479	Black African	Black_African
1000Genomes	East Asian	Sub	1008	G=0.7063	A=0.2937		SAMN07486024	TYMP	TYMP : Stop Gained SCO2 : Intron Variant	rs11479	Asian	Asian
1000Genomes	Europe	Sub	1006	G=0.9284	A=0.0716		SAMN07488239	TYMP	TYMP : Stop Gained SCO2 : Intron Variant	rs11479	Others
1000Genomes	South Asian	Sub	978	G=0.809	A=0.191		SAMN07486027	TYMP	TYMP : Stop Gained SCO2 : Intron Variant	rs11479	Asian	Asian
1000Genomes	American	Sub	694	G=0.830	A=0.170		SAMN07488242	TYMP	TYMP : Stop Gained SCO2 : Intron Variant	rs11479	Caucasian
Genetic variation in the Estonian population	Estonian	Study-wide	4480	G=0.8895	A=0.1105	PRJNA489787		TYMP	TYMP : Stop Gained SCO2 : Intron Variant	rs11479	Caucasian	Caucasian
The Avon Longitudinal Study of Parents and Children	PARENT AND CHILD COHORT	Study-wide	3854	G=0.9076	A=0.0924	PRJEB7217		TYMP	TYMP : Stop Gained SCO2 : Intron Variant	rs11479	Others
UK 10K study - Twins	TWIN COHORT	Study-wide	3708	G=0.9177	A=0.0823	PRJEB7218		TYMP	TYMP : Stop Gained SCO2 : Intron Variant	rs11479	Others
KOREAN population from KRGDB	KOREAN	Study-wide	2912	G=0.7799	A=0.2201	PRJNA589833		TYMP	TYMP : Stop Gained SCO2 : Intron Variant	rs11479	Asian	Asian
Korean Genome Project	KOREAN	Study-wide	1772	G=0.7822	A=0.2178	PRJNA609628		TYMP	TYMP : Stop Gained SCO2 : Intron Variant	rs11479	Asian	Asian
CNV burdens in cranial meningiomas	Global	Study-wide	752	G=0.798	A=0.202	PRJEB37584	SAMN15458720	TYMP	TYMP : Stop Gained SCO2 : Intron Variant	rs11479	Others
CNV burdens in cranial meningiomas	CRM	Sub	752	G=0.798	A=0.202		SAMN15458720	TYMP	TYMP : Stop Gained SCO2 : Intron Variant	rs11479	Others
A Vietnamese Genetic Variation Database	Global	Study-wide	610	G=0.677	A=0.323	PRJNA515199	SAMN10744005	TYMP	TYMP : Stop Gained SCO2 : Intron Variant	rs11479	Others
Northern Sweden	ACPOP	Study-wide	600	G=0.893	A=0.107	PPRJNA503394	SAMN10359154	TYMP	TYMP : Stop Gained SCO2 : Intron Variant	rs11479	Others
Qatari	Global	Study-wide	216	G=0.944	A=0.056	PRJNA288297	SAMN13019808	TYMP	TYMP : Stop Gained SCO2 : Intron Variant	rs11479	Others
SGDP_PRJ	Global	Study-wide	142	G=0.394	A=0.606	PRJNA586841		TYMP	TYMP : Stop Gained SCO2 : Intron Variant	rs11479	Others
The Danish reference pan genome	Danish	Study-wide	40	G=0.85	A=0.15	PRJEB7725	SAMN13003120	TYMP	TYMP : Stop Gained SCO2 : Intron Variant	rs11479	Caucasian	Caucasian
Siberian	Global	Study-wide	28	G=0.46	A=0.54	PRJNA267856	SAMN13113809	TYMP	TYMP : Stop Gained SCO2 : Intron Variant	rs11479	Others
TopMed	Global	Study-wide	264690	T=0.805025	C=0.194975	PRJNA400167		DPYD	DPYD : Missense Variant	rs1801159	Others
gnomAD - Exomes	Global	Study-wide	250532	T=0.802345	C=0.197655	PRJNA398795	SAMN07488253	DPYD	DPYD : Missense Variant	rs1801159	Others
gnomAD - Exomes	European	Sub	134744	T=0.807554	C=0.192446		SAMN10181265	DPYD	DPYD : Missense Variant	rs1801159	Caucasian	Caucasian
gnomAD - Exomes	Asian	Sub	48978	T=0.84567	C=0.15433			DPYD	DPYD : Missense Variant	rs1801159	Asian	Asian
gnomAD - Exomes	American	Sub	34432	T=0.70307	C=0.29693		SAMN07488255	DPYD	DPYD : Missense Variant	rs1801159	Caucasian
gnomAD - Exomes	African	Sub	16236	T=0.84245	C=0.15755		SAMN07488254	DPYD	DPYD : Missense Variant	rs1801159	Black African	Black_African
gnomAD - Exomes	Ashkenazi Jewish	Sub	10042	T=0.79645	C=0.20355		SAMN07488252	DPYD	DPYD : Missense Variant	rs1801159	Caucasian	Caucasian
gnomAD - Exomes	Other	Sub	6100	T=0.8028	C=0.1972		SAMN07488248	DPYD	DPYD : Missense Variant	rs1801159	Others
gnomAD - Genomes	Global	Study-wide	139876	T=0.813213	C=0.186787	PRJNA398795	SAMN07488253	DPYD	DPYD : Missense Variant	rs1801159	Others
gnomAD - Genomes	European	Sub	75786	T=0.80908	C=0.19092		SAMN10181265	DPYD	DPYD : Missense Variant	rs1801159	Caucasian	Caucasian
gnomAD - Genomes	African	Sub	41956	T=0.84131	C=0.15869		SAMN07488254	DPYD	DPYD : Missense Variant	rs1801159	Black African	Black_African
gnomAD - Genomes	American	Sub	13574	T=0.76389	C=0.23611		SAMN07488255	DPYD	DPYD : Missense Variant	rs1801159	Caucasian
gnomAD - Genomes	Ashkenazi Jewish	Sub	3318	T=0.8038	C=0.1962		SAMN07488252	DPYD	DPYD : Missense Variant	rs1801159	Caucasian	Caucasian
gnomAD - Genomes	East Asian	Sub	3100	T=0.7577	C=0.2423		SAMN07488251	DPYD	DPYD : Missense Variant	rs1801159	Asian	Asian
gnomAD - Genomes	Other	Sub	2142	T=0.8165	C=0.1835		SAMN07488248	DPYD	DPYD : Missense Variant	rs1801159	Others
ExAC	Global	Study-wide	120730	T=0.807041	C=0.192959	PRJEB8661	SAMN07490465	DPYD	DPYD : Missense Variant	rs1801159	Others
ExAC	Europe	Sub	72982	T=0.80510	C=0.19490			DPYD	DPYD : Missense Variant	rs1801159	Others
ExAC	Asian	Sub	25090	T=0.85130	C=0.14870			DPYD	DPYD : Missense Variant	rs1801159	Asian	Asian
ExAC	American	Sub	11378	T=0.68843	C=0.31157			DPYD	DPYD : Missense Variant	rs1801159	Caucasian
ExAC	African	Sub	10376	T=0.84262	C=0.15738			DPYD	DPYD : Missense Variant	rs1801159	Black African	Black_African
ExAC	Other	Sub	904	T=0.820	C=0.180		SAMN07486028	DPYD	DPYD : Missense Variant	rs1801159	Others
The PAGE Study	Global	Study-wide	78702	T=0.78570	C=0.21430	PRJNA168052	SAMN10868975	DPYD	DPYD : Missense Variant	rs1801159	Others
The PAGE Study	AfricanAmerican	Sub	32516	T=0.83873	C=0.16127		SAMN10868721	DPYD	DPYD : Missense Variant	rs1801159	African American	African_American
The PAGE Study	Mexican	Sub	10810	T=0.72081	C=0.27919		SAMN10868735	DPYD	DPYD : Missense Variant	rs1801159	Hispanic	Hispanic
The PAGE Study	Asian	Sub	8318	T=0.7085	C=0.2915		SAMN10868722	DPYD	DPYD : Missense Variant	rs1801159	Asian	Asian
The PAGE Study	PuertoRican	Sub	7918	T=0.7815	C=0.2185		SAMN10868968	DPYD	DPYD : Missense Variant	rs1801159	Hispanic	Hispanic
The PAGE Study	NativeHawaiian	Sub	4534	T=0.7360	C=0.2640		SAMN10868777	DPYD	DPYD : Missense Variant	rs1801159	Caucasian
The PAGE Study	Cuban	Sub	4230	T=0.7920	C=0.2080		SAMN10868733	DPYD	DPYD : Missense Variant	rs1801159	Hispanic	Hispanic
The PAGE Study	Dominican	Sub	3828	T=0.8192	C=0.1808		SAMN10868734	DPYD	DPYD : Missense Variant	rs1801159	Hispanic	Hispanic
The PAGE Study	CentralAmerican	Sub	2450	T=0.7233	C=0.2767		SAMN10868729	DPYD	DPYD : Missense Variant	rs1801159	Hispanic	Hispanic
The PAGE Study	SouthAmerican	Sub	1982	T=0.6963	C=0.3037		SAMN10868969	DPYD	DPYD : Missense Variant	rs1801159	Hispanic	Hispanic
The PAGE Study	NativeAmerican	Sub	1260	T=0.7444	C=0.2556		SAMN10868739	DPYD	DPYD : Missense Variant	rs1801159	Caucasian
The PAGE Study	SouthAsian	Sub	856	T=0.909	C=0.091		SAMN10868970	DPYD	DPYD : Missense Variant	rs1801159	Asian	Asian
8.3KJPN	JAPANESE	Study-wide	16760	T=0.72112	C=0.27888	PRJNA678214	SAMN16789458	DPYD	DPYD : Missense Variant	rs1801159	Asian	Asian
GO Exome Sequencing Project	Global	Study-wide	13006	T=0.81639	C=0.18361	PRJNA192955		DPYD	DPYD : Missense Variant	rs1801159	Others
GO Exome Sequencing Project	European American	Sub	8600	T=0.8019	C=0.1981			DPYD	DPYD : Missense Variant	rs1801159	Caucasian	Caucasian
GO Exome Sequencing Project	African American	Sub	4406	T=0.8448	C=0.1552			DPYD	DPYD : Missense Variant	rs1801159	African American	African_American
1000Genomes	Global	Study-wide	5008	T=0.8151	C=0.1849	PRJEB6930	SAMN07490465	DPYD	DPYD : Missense Variant	rs1801159	Others
1000Genomes	African	Sub	1322	T=0.8464	C=0.1536		SAMN07486022	DPYD	DPYD : Missense Variant	rs1801159	Black African	Black_African
1000Genomes	East Asian	Sub	1008	T=0.7341	C=0.2659		SAMN07486024	DPYD	DPYD : Missense Variant	rs1801159	Asian	Asian
1000Genomes	Europe	Sub	1006	T=0.8121	C=0.1879		SAMN07488239	DPYD	DPYD : Missense Variant	rs1801159	Others
1000Genomes	South Asian	Sub	978	T=0.917	C=0.083		SAMN07486027	DPYD	DPYD : Missense Variant	rs1801159	Asian	Asian
1000Genomes	American	Sub	694	T=0.733	C=0.267		SAMN07488242	DPYD	DPYD : Missense Variant	rs1801159	Caucasian
Genetic variation in the Estonian population	Estonian	Study-wide	4480	T=0.8592	C=0.1408	PRJNA489787		DPYD	DPYD : Missense Variant	rs1801159	Caucasian	Caucasian
The Avon Longitudinal Study of Parents and Children	PARENT AND CHILD COHORT	Study-wide	3854	T=0.7961	C=0.2039	PRJEB7217		DPYD	DPYD : Missense Variant	rs1801159	Others
UK 10K study - Twins	TWIN COHORT	Study-wide	3708	T=0.7977	C=0.2023	PRJEB7218		DPYD	DPYD : Missense Variant	rs1801159	Others
MxGDAR/Encodat-PGx	Global	Study-wide	3280	T=0.6729	C=0.3271	PRJEB37766	SAMN15457995	DPYD	DPYD : Missense Variant	rs1801159	Others
MxGDAR/Encodat-PGx	MxGDAR	Sub	3280	T=0.6729	C=0.3271			DPYD	DPYD : Missense Variant	rs1801159	Others
KOREAN population from KRGDB	KOREAN	Study-wide	2930	T=0.7304	C=0.2696	PRJNA589833		DPYD	DPYD : Missense Variant	rs1801159	Asian	Asian
HapMap	Global	Study-wide	1886	T=0.8054	C=0.1946	PRJNA60817	SAMN10820145	DPYD	DPYD : Missense Variant	rs1801159	Others
HapMap	American	Sub	766	T=0.828	C=0.172		SAMN10821182	DPYD	DPYD : Missense Variant	rs1801159	Caucasian
HapMap	African	Sub	690	T=0.810	C=0.190		SAMN10821181	DPYD	DPYD : Missense Variant	rs1801159	Black African	Black_African
HapMap	Asian	Sub	254	T=0.744	C=0.256		SAMN10821184	DPYD	DPYD : Missense Variant	rs1801159	Asian	Asian
HapMap	Europe	Sub	176	T=0.778	C=0.222		SAMN10821183	DPYD	DPYD : Missense Variant	rs1801159	Others
Korean Genome Project	KOREAN	Study-wide	1832	T=0.7364	C=0.2636	PRJNA609628		DPYD	DPYD : Missense Variant	rs1801159	Asian	Asian
Genome-wide autozygosity in Daghestan	Global	Study-wide	1122	T=0.8164	C=0.1836	PRJNA576826	SAMN13013121	DPYD	DPYD : Missense Variant	rs1801159	Others
Genome-wide autozygosity in Daghestan	Daghestan	Sub	620	T=0.787	C=0.213		SAMN13013126	DPYD	DPYD : Missense Variant	rs1801159	Caucasian	Caucasian
Genome-wide autozygosity in Daghestan	Near_East	Sub	140	T=0.843	C=0.157		SAMN13013123	DPYD	DPYD : Missense Variant	rs1801159	Others
Genome-wide autozygosity in Daghestan	Central Asia	Sub	120	T=0.850	C=0.150		SAMN13013124	DPYD	DPYD : Missense Variant	rs1801159	Asian	Asian
Genome-wide autozygosity in Daghestan	Europe	Sub	108	T=0.796	C=0.204		SAMN13013127	DPYD	DPYD : Missense Variant	rs1801159	Others
Genome-wide autozygosity in Daghestan	South Asian	Sub	98	T=0.96	C=0.04		SAMN13013122	DPYD	DPYD : Missense Variant	rs1801159	Asian	Asian
Genome-wide autozygosity in Daghestan	Caucasus	Sub	36	T=0.78	C=0.22		SAMN13013125	DPYD	DPYD : Missense Variant	rs1801159	Caucasian	Caucasian
Genome of the Netherlands Release 5	Genome of the Netherlands	Study-wide	998	T=0.783	C=0.217	PRJEB5829	SAMN13000132	DPYD	DPYD : Missense Variant	rs1801159	Caucasian	Caucasian
CNV burdens in cranial meningiomas	Global	Study-wide	764	T=0.742	C=0.258	PRJEB37584	SAMN15458720	DPYD	DPYD : Missense Variant	rs1801159	Others
CNV burdens in cranial meningiomas	CRM	Sub	764	T=0.742	C=0.258		SAMN15458720	DPYD	DPYD : Missense Variant	rs1801159	Others
PharmGKB Aggregated	Global	Study-wide	734	T=0.826	C=0.174	PRJNA60817	SAMN13103781	DPYD	DPYD : Missense Variant	rs1801159	Others
PharmGKB Aggregated	PA149743821	Sub	356	T=0.775	C=0.225		SAMN13098947	DPYD	DPYD : Missense Variant	rs1801159	Others
PharmGKB Aggregated	PA141829933	Sub	190	T=0.837	C=0.163		SAMN13097358	DPYD	DPYD : Missense Variant	rs1801159	Others
PharmGKB Aggregated	PA141093253	Sub	188	T=0.910	C=0.090		SAMN13096843	DPYD	DPYD : Missense Variant	rs1801159	Others
A Vietnamese Genetic Variation Database	Global	Study-wide	614	T=0.777	C=0.223	PRJNA515199	SAMN10744005	DPYD	DPYD : Missense Variant	rs1801159	Others
Northern Sweden	ACPOP	Study-wide	600	T=0.820	C=0.180	PPRJNA503394	SAMN10359154	DPYD	DPYD : Missense Variant	rs1801159	Others
Medical Genome Project healthy controls from Spanish population	Spanish controls	Study-wide	534	T=0.794	C=0.206	PRJEB8705	SAMN13001620	DPYD	DPYD : Missense Variant	rs1801159	Caucasian	Caucasian
FINRISK	Finnish from FINRISK project	Study-wide	304	T=0.859	C=0.141	PRJEB7895	SAMN13002954	DPYD	DPYD : Missense Variant	rs1801159	Caucasian	Caucasian
SGDP_PRJ	Global	Study-wide	240	T=0.417	C=0.583	PRJNA586841		DPYD	DPYD : Missense Variant	rs1801159	Others
Qatari	Global	Study-wide	216	T=0.796	C=0.204	PRJNA288297	SAMN13019808	DPYD	DPYD : Missense Variant	rs1801159	Others
The Danish reference pan genome	Danish	Study-wide	40	T=0.90	C=0.10	PRJEB7725	SAMN13003120	DPYD	DPYD : Missense Variant	rs1801159	Caucasian	Caucasian
Siberian	Global	Study-wide	24	T=0.46	C=0.54	PRJNA267856	SAMN13113809	DPYD	DPYD : Missense Variant	rs1801159	Others
TopMed	Global	Study-wide	264690	C=0.987990	T=0.012010	PRJNA400167		DPYD	DPYD : Synonymous Variant	rs56038477	Others
gnomAD - Exomes	Global	Study-wide	251150	C=0.985893	T=0.014107	PRJNA398795	SAMN07488253	DPYD	DPYD : Synonymous Variant	rs56038477	Others
gnomAD - Exomes	European	Sub	135156	C=0.980319	T=0.019681		SAMN10181265	DPYD	DPYD : Synonymous Variant	rs56038477	Caucasian	Caucasian
gnomAD - Exomes	Asian	Sub	48984	C=0.98916	T=0.01084			DPYD	DPYD : Synonymous Variant	rs56038477	Asian	Asian
gnomAD - Exomes	American	Sub	34556	C=0.99551	T=0.00449		SAMN07488255	DPYD	DPYD : Synonymous Variant	rs56038477	Caucasian
gnomAD - Exomes	African	Sub	16254	C=0.99735	T=0.00265		SAMN07488254	DPYD	DPYD : Synonymous Variant	rs56038477	Black African	Black_African
gnomAD - Exomes	Ashkenazi Jewish	Sub	10072	C=0.99335	T=0.00665		SAMN07488252	DPYD	DPYD : Synonymous Variant	rs56038477	Caucasian	Caucasian
gnomAD - Exomes	Other	Sub	6128	C=0.9858	T=0.0142		SAMN07488248	DPYD	DPYD : Synonymous Variant	rs56038477	Others
gnomAD - Genomes	Global	Study-wide	140130	C=0.987033	T=0.012967	PRJNA398795	SAMN07488253	DPYD	DPYD : Synonymous Variant	rs56038477	Others
gnomAD - Genomes	European	Sub	75918	C=0.97956	T=0.02044		SAMN10181265	DPYD	DPYD : Synonymous Variant	rs56038477	Caucasian	Caucasian
gnomAD - Genomes	African	Sub	41990	C=0.99705	T=0.00295		SAMN07488254	DPYD	DPYD : Synonymous Variant	rs56038477	Black African	Black_African
gnomAD - Genomes	American	Sub	13620	C=0.99258	T=0.00742		SAMN07488255	DPYD	DPYD : Synonymous Variant	rs56038477	Caucasian
gnomAD - Genomes	Ashkenazi Jewish	Sub	3324	C=0.9943	T=0.0057		SAMN07488252	DPYD	DPYD : Synonymous Variant	rs56038477	Caucasian	Caucasian
gnomAD - Genomes	East Asian	Sub	3130	C=0.9990	T=0.0010		SAMN07488251	DPYD	DPYD : Synonymous Variant	rs56038477	Asian	Asian
gnomAD - Genomes	Other	Sub	2148	C=0.9916	T=0.0084		SAMN07488248	DPYD	DPYD : Synonymous Variant	rs56038477	Others
ExAC	Global	Study-wide	121304	C=0.984650	T=0.015350	PRJEB8661	SAMN07490465	DPYD	DPYD : Synonymous Variant	rs56038477	Others
ExAC	Europe	Sub	73312	C=0.97995	T=0.02005			DPYD	DPYD : Synonymous Variant	rs56038477	Others
ExAC	Asian	Sub	25148	C=0.98799	T=0.01201			DPYD	DPYD : Synonymous Variant	rs56038477	Asian	Asian
ExAC	American	Sub	11532	C=0.99532	T=0.00468			DPYD	DPYD : Synonymous Variant	rs56038477	Caucasian
ExAC	African	Sub	10404	C=0.99769	T=0.00231			DPYD	DPYD : Synonymous Variant	rs56038477	Black African	Black_African
ExAC	Other	Sub	908	C=0.987	T=0.013		SAMN07486028	DPYD	DPYD : Synonymous Variant	rs56038477	Others
The PAGE Study	Global	Study-wide	78700	C=0.99557	T=0.00443	PRJNA168052	SAMN10868975	DPYD	DPYD : Synonymous Variant	rs56038477	Others
The PAGE Study	AfricanAmerican	Sub	32516	C=0.99619	T=0.00381		SAMN10868721	DPYD	DPYD : Synonymous Variant	rs56038477	African American	African_American
The PAGE Study	Mexican	Sub	10810	C=0.99380	T=0.00620		SAMN10868735	DPYD	DPYD : Synonymous Variant	rs56038477	Hispanic	Hispanic
The PAGE Study	Asian	Sub	8316	C=0.9996	T=0.0004		SAMN10868722	DPYD	DPYD : Synonymous Variant	rs56038477	Asian	Asian
The PAGE Study	PuertoRican	Sub	7918	C=0.9973	T=0.0027		SAMN10868968	DPYD	DPYD : Synonymous Variant	rs56038477	Hispanic	Hispanic
The PAGE Study	NativeHawaiian	Sub	4534	C=0.9971	T=0.0029		SAMN10868777	DPYD	DPYD : Synonymous Variant	rs56038477	Caucasian
The PAGE Study	Cuban	Sub	4230	C=0.9884	T=0.0116		SAMN10868733	DPYD	DPYD : Synonymous Variant	rs56038477	Hispanic	Hispanic
The PAGE Study	Dominican	Sub	3828	C=0.9943	T=0.0057		SAMN10868734	DPYD	DPYD : Synonymous Variant	rs56038477	Hispanic	Hispanic
The PAGE Study	CentralAmerican	Sub	2450	C=0.9967	T=0.0033		SAMN10868729	DPYD	DPYD : Synonymous Variant	rs56038477	Hispanic	Hispanic
The PAGE Study	SouthAmerican	Sub	1982	C=0.9945	T=0.0055		SAMN10868969	DPYD	DPYD : Synonymous Variant	rs56038477	Hispanic	Hispanic
The PAGE Study	NativeAmerican	Sub	1260	C=0.9857	T=0.0143		SAMN10868739	DPYD	DPYD : Synonymous Variant	rs56038477	Caucasian
The PAGE Study	SouthAsian	Sub	856	C=0.985	T=0.015		SAMN10868970	DPYD	DPYD : Synonymous Variant	rs56038477	Asian	Asian
GO Exome Sequencing Project	Global	Study-wide	13006	C=0.98431	T=0.01569	PRJNA192955		DPYD	DPYD : Synonymous Variant	rs56038477	Others
GO Exome Sequencing Project	European American	Sub	8600	C=0.9781	T=0.0219			DPYD	DPYD : Synonymous Variant	rs56038477	Caucasian	Caucasian
GO Exome Sequencing Project	African American	Sub	4406	C=0.9964	T=0.0036			DPYD	DPYD : Synonymous Variant	rs56038477	African American	African_American
1000Genomes	Global	Study-wide	5008	C=0.9904	T=0.0096	PRJEB6930	SAMN07490465	DPYD	DPYD : Synonymous Variant	rs56038477	Others
1000Genomes	African	Sub	1322	C=0.9992	T=0.0008		SAMN07486022	DPYD	DPYD : Synonymous Variant	rs56038477	Black African	Black_African
1000Genomes	East Asian	Sub	1008	C=1.0000	T=0.0000		SAMN07486024	DPYD	DPYD : Synonymous Variant	rs56038477	Asian	Asian
1000Genomes	Europe	Sub	1006	C=0.9761	T=0.0239		SAMN07488239	DPYD	DPYD : Synonymous Variant	rs56038477	Others
1000Genomes	South Asian	Sub	978	C=0.981	T=0.019		SAMN07486027	DPYD	DPYD : Synonymous Variant	rs56038477	Asian	Asian
1000Genomes	American	Sub	694	C=0.994	T=0.006		SAMN07488242	DPYD	DPYD : Synonymous Variant	rs56038477	Caucasian
Genetic variation in the Estonian population	Estonian	Study-wide	4480	C=0.9812	T=0.0187	PRJNA489787		DPYD	DPYD : Synonymous Variant	rs56038477	Caucasian	Caucasian
The Avon Longitudinal Study of Parents and Children	PARENT AND CHILD COHORT	Study-wide	3854	C=0.9824	T=0.0176	PRJEB7217		DPYD	DPYD : Synonymous Variant	rs56038477	Others
UK 10K study - Twins	TWIN COHORT	Study-wide	3708	C=0.9755	T=0.0245	PRJEB7218		DPYD	DPYD : Synonymous Variant	rs56038477	Others
KOREAN population from KRGDB	KOREAN	Study-wide	2922	C=0.9997	T=0.0003	PRJNA589833		DPYD	DPYD : Synonymous Variant	rs56038477	Asian	Asian
Genome of the Netherlands Release 5	Genome of the Netherlands	Study-wide	998	C=0.979	T=0.021	PRJEB5829	SAMN13000132	DPYD	DPYD : Synonymous Variant	rs56038477	Caucasian	Caucasian
Northern Sweden	ACPOP	Study-wide	600	C=0.965	T=0.035	PPRJNA503394	SAMN10359154	DPYD	DPYD : Synonymous Variant	rs56038477	Others
Medical Genome Project healthy controls from Spanish population	Spanish controls	Study-wide	534	C=0.993	T=0.007	PRJEB8705	SAMN13001620	DPYD	DPYD : Synonymous Variant	rs56038477	Caucasian	Caucasian
FINRISK	Finnish from FINRISK project	Study-wide	304	C=0.990	T=0.010	PRJEB7895	SAMN13002954	DPYD	DPYD : Synonymous Variant	rs56038477	Caucasian	Caucasian
Qatari	Global	Study-wide	216	C=0.991	T=0.009	PRJNA288297	SAMN13019808	DPYD	DPYD : Synonymous Variant	rs56038477	Others
The Danish reference pan genome	Danish	Study-wide	40	C=0.95	T=0.05	PRJEB7725	SAMN13003120	DPYD	DPYD : Synonymous Variant	rs56038477	Caucasian	Caucasian
SGDP_PRJ	Global	Study-wide	18	C=0.44	T=0.56	PRJNA586841		DPYD	DPYD : Synonymous Variant	rs56038477	Others
TopMed	Global	Study-wide	264690	A=0.936231	C=0.063769	PRJNA400167		KRAS	KRAS : 3 Prime UTR Variant	rs61764370	Others
gnomAD - Genomes	Global	Study-wide	140164	A=0.937273	C=0.062727	PRJNA398795	SAMN07488253	KRAS	KRAS : 3 Prime UTR Variant	rs61764370	Others
gnomAD - Genomes	European	Sub	75914	A=0.91521	C=0.08479		SAMN10181265	KRAS	KRAS : 3 Prime UTR Variant	rs61764370	Caucasian	Caucasian
gnomAD - Genomes	African	Sub	42012	A=0.98062	C=0.01938		SAMN07488254	KRAS	KRAS : 3 Prime UTR Variant	rs61764370	Black African	Black_African
gnomAD - Genomes	American	Sub	13642	A=0.92010	C=0.07990		SAMN07488255	KRAS	KRAS : 3 Prime UTR Variant	rs61764370	Caucasian
gnomAD - Genomes	Ashkenazi Jewish	Sub	3320	A=0.9075	C=0.0925		SAMN07488252	KRAS	KRAS : 3 Prime UTR Variant	rs61764370	Caucasian	Caucasian
gnomAD - Genomes	East Asian	Sub	3130	A=0.9994	C=0.0006		SAMN07488251	KRAS	KRAS : 3 Prime UTR Variant	rs61764370	Asian	Asian
gnomAD - Genomes	Other	Sub	2146	A=0.9338	C=0.0662		SAMN07488248	KRAS	KRAS : 3 Prime UTR Variant	rs61764370	Others
The PAGE Study	Global	Study-wide	78378	A=0.96069	C=0.03931	PRJNA168052	SAMN10868975	KRAS	KRAS : 3 Prime UTR Variant	rs61764370	Others
The PAGE Study	AfricanAmerican	Sub	32350	A=0.97842	C=0.02158		SAMN10868721	KRAS	KRAS : 3 Prime UTR Variant	rs61764370	African American	African_American
The PAGE Study	Mexican	Sub	10782	A=0.94741	C=0.05259		SAMN10868735	KRAS	KRAS : 3 Prime UTR Variant	rs61764370	Hispanic	Hispanic
The PAGE Study	Asian	Sub	8282	A=0.9999	C=0.0001		SAMN10868722	KRAS	KRAS : 3 Prime UTR Variant	rs61764370	Asian	Asian
The PAGE Study	PuertoRican	Sub	7890	A=0.9181	C=0.0819		SAMN10868968	KRAS	KRAS : 3 Prime UTR Variant	rs61764370	Hispanic	Hispanic
The PAGE Study	NativeHawaiian	Sub	4508	A=0.9738	C=0.0262		SAMN10868777	KRAS	KRAS : 3 Prime UTR Variant	rs61764370	Caucasian
The PAGE Study	Cuban	Sub	4220	A=0.8986	C=0.1014		SAMN10868733	KRAS	KRAS : 3 Prime UTR Variant	rs61764370	Hispanic	Hispanic
The PAGE Study	Dominican	Sub	3824	A=0.9320	C=0.0680		SAMN10868734	KRAS	KRAS : 3 Prime UTR Variant	rs61764370	Hispanic	Hispanic
The PAGE Study	CentralAmerican	Sub	2442	A=0.9513	C=0.0487		SAMN10868729	KRAS	KRAS : 3 Prime UTR Variant	rs61764370	Hispanic	Hispanic
The PAGE Study	SouthAmerican	Sub	1968	A=0.9375	C=0.0625		SAMN10868969	KRAS	KRAS : 3 Prime UTR Variant	rs61764370	Hispanic	Hispanic
The PAGE Study	NativeAmerican	Sub	1258	A=0.9229	C=0.0771		SAMN10868739	KRAS	KRAS : 3 Prime UTR Variant	rs61764370	Caucasian
The PAGE Study	SouthAsian	Sub	854	A=0.972	C=0.028		SAMN10868970	KRAS	KRAS : 3 Prime UTR Variant	rs61764370	Asian	Asian
Allele Frequency Aggregator	Total	Global	25146	A=0.92977	C=0.07023	PRJNA507278	SAMN10492705	KRAS	KRAS : 3 Prime UTR Variant	rs61764370	Others
Allele Frequency Aggregator	European	Sub	20300	A=0.91931	C=0.08069		SAMN10492695	KRAS	KRAS : 3 Prime UTR Variant	rs61764370	Caucasian	Caucasian
Allele Frequency Aggregator	African	Sub	3000	A=0.9867	C=0.0133		SAMN10492703	KRAS	KRAS : 3 Prime UTR Variant	rs61764370	Black African	Black_African
Allele Frequency Aggregator	Other	Sub	858	A=0.945	C=0.055		SAMN11605645	KRAS	KRAS : 3 Prime UTR Variant	rs61764370	Others
Allele Frequency Aggregator	Latin American 2	Sub	622	A=0.961	C=0.039		SAMN10492700	KRAS	KRAS : 3 Prime UTR Variant	rs61764370	Hispanic	Hispanic
Allele Frequency Aggregator	Latin American 1	Sub	148	A=0.899	C=0.101		SAMN10492699	KRAS	KRAS : 3 Prime UTR Variant	rs61764370	Hispanic	Hispanic
Allele Frequency Aggregator	Asian	Sub	120	A=1.000	C=0.000		SAMN10492704	KRAS	KRAS : 3 Prime UTR Variant	rs61764370	Asian	Asian
Allele Frequency Aggregator	South Asian	Sub	98	A=0.98	C=0.02		SAMN10492702	KRAS	KRAS : 3 Prime UTR Variant	rs61764370	Asian	Asian
8.3KJPN	JAPANESE	Study-wide	16760	A=0.99994	C=0.00006	PRJNA678214	SAMN16789458	KRAS	KRAS : 3 Prime UTR Variant	rs61764370	Asian	Asian
1000Genomes	Global	Study-wide	5008	A=0.9653	C=0.0347	PRJEB6930	SAMN07490465	KRAS	KRAS : 3 Prime UTR Variant	rs61764370	Others
1000Genomes	African	Sub	1322	A=0.9939	C=0.0061		SAMN07486022	KRAS	KRAS : 3 Prime UTR Variant	rs61764370	Black African	Black_African
1000Genomes	East Asian	Sub	1008	A=1.0000	C=0.0000		SAMN07486024	KRAS	KRAS : 3 Prime UTR Variant	rs61764370	Asian	Asian
1000Genomes	Europe	Sub	1006	A=0.9036	C=0.0964		SAMN07488239	KRAS	KRAS : 3 Prime UTR Variant	rs61764370	Others
1000Genomes	South Asian	Sub	978	A=0.980	C=0.020		SAMN07486027	KRAS	KRAS : 3 Prime UTR Variant	rs61764370	Asian	Asian
1000Genomes	American	Sub	694	A=0.929	C=0.071		SAMN07488242	KRAS	KRAS : 3 Prime UTR Variant	rs61764370	Caucasian
The Avon Longitudinal Study of Parents and Children	PARENT AND CHILD COHORT	Study-wide	3854	A=0.9043	C=0.0957	PRJEB7217		KRAS	KRAS : 3 Prime UTR Variant	rs61764370	Others
UK 10K study - Twins	TWIN COHORT	Study-wide	3708	A=0.9024	C=0.0976	PRJEB7218		KRAS	KRAS : 3 Prime UTR Variant	rs61764370	Others
Genome of the Netherlands Release 5	Genome of the Netherlands	Study-wide	998	A=0.897	C=0.103	PRJEB5829	SAMN13000132	KRAS	KRAS : 3 Prime UTR Variant	rs61764370	Caucasian	Caucasian
CNV burdens in cranial meningiomas	Global	Study-wide	714	A=0.989	C=0.011	PRJEB37584	SAMN15458720	KRAS	KRAS : 3 Prime UTR Variant	rs61764370	Others
CNV burdens in cranial meningiomas	CRM	Sub	714	A=0.989	C=0.011		SAMN15458720	KRAS	KRAS : 3 Prime UTR Variant	rs61764370	Others
Northern Sweden	ACPOP	Study-wide	600	A=0.947	C=0.053	PPRJNA503394	SAMN10359154	KRAS	KRAS : 3 Prime UTR Variant	rs61764370	Others
Qatari	Global	Study-wide	216	A=0.949	C=0.051	PRJNA288297	SAMN13019808	KRAS	KRAS : 3 Prime UTR Variant	rs61764370	Others
The Danish reference pan genome	Danish	Study-wide	40	A=0.82	C=0.17	PRJEB7725	SAMN13003120	KRAS	KRAS : 3 Prime UTR Variant	rs61764370	Caucasian	Caucasian
SGDP_PRJ	Global	Study-wide	24	A=0.46	C=0.54	PRJNA586841		KRAS	KRAS : 3 Prime UTR Variant	rs61764370	Others
Siberian	Global	Study-wide	2	A=0.5	C=0.5	PRJNA267856	SAMN13113809	KRAS	KRAS : 3 Prime UTR Variant	rs61764370	Others
Korean Genome Project	KOREAN	Study-wide	1772	(CCGCGCCACTTGGCCTGCCTCCGTCCCG)2CCGCGCCACTT=0.8369	delGGCCTGCCTCCGTCCCGCCGCGCCACTT=0.1631	PRJNA609628		TYMS	TYMSOS : Intron Variant TYMS : 5 Prime UTR Variant	rs45445694	Asian	Asian
Northern Sweden	ACPOP	Study-wide	600	(CCGCGCCACTTGGCCTGCCTCCGTCCCG)2CCGCGCCACTT=0.598	delGGCCTGCCTCCGTCCCGCCGCGCCACTT=0.402	PPRJNA503394	SAMN10359154	TYMS	TYMSOS : Intron Variant TYMS : 5 Prime UTR Variant	rs45445694	Others
TopMed	Global	Study-wide	264690	A=0.726556	G=0.273444	PRJNA400167		DPYD	DPYD : Missense Variant	rs1801265	Others
gnomAD - Genomes	Global	Study-wide	139982	A=0.720335	G=0.279665	PRJNA398795	SAMN07488253	DPYD	DPYD : Missense Variant	rs1801265	Others
gnomAD - Genomes	European	Sub	75856	A=0.76561	G=0.23439		SAMN10181265	DPYD	DPYD : Missense Variant	rs1801265	Caucasian	Caucasian
gnomAD - Genomes	African	Sub	41938	A=0.59772	G=0.40228		SAMN07488254	DPYD	DPYD : Missense Variant	rs1801265	Black African	Black_African
gnomAD - Genomes	American	Sub	13624	A=0.75316	G=0.24684		SAMN07488255	DPYD	DPYD : Missense Variant	rs1801265	Caucasian
gnomAD - Genomes	Ashkenazi Jewish	Sub	3322	A=0.8898	G=0.1102		SAMN07488252	DPYD	DPYD : Missense Variant	rs1801265	Caucasian	Caucasian
gnomAD - Genomes	East Asian	Sub	3090	A=0.9269	G=0.0731		SAMN07488251	DPYD	DPYD : Missense Variant	rs1801265	Asian	Asian
gnomAD - Genomes	Other	Sub	2152	A=0.7481	G=0.2519		SAMN07488248	DPYD	DPYD : Missense Variant	rs1801265	Others
The PAGE Study	Global	Study-wide	78688	A=0.71954	G=0.28046	PRJNA168052	SAMN10868975	DPYD	DPYD : Missense Variant	rs1801265	Others
The PAGE Study	AfricanAmerican	Sub	32506	A=0.60429	G=0.39571		SAMN10868721	DPYD	DPYD : Missense Variant	rs1801265	African American	African_American
The PAGE Study	Mexican	Sub	10808	A=0.78969	G=0.21031		SAMN10868735	DPYD	DPYD : Missense Variant	rs1801265	Hispanic	Hispanic
The PAGE Study	Asian	Sub	8318	A=0.9556	G=0.0444		SAMN10868722	DPYD	DPYD : Missense Variant	rs1801265	Asian	Asian
The PAGE Study	PuertoRican	Sub	7918	A=0.7432	G=0.2568		SAMN10868968	DPYD	DPYD : Missense Variant	rs1801265	Hispanic	Hispanic
The PAGE Study	NativeHawaiian	Sub	4534	A=0.8518	G=0.1482		SAMN10868777	DPYD	DPYD : Missense Variant	rs1801265	Caucasian
The PAGE Study	Cuban	Sub	4228	A=0.7632	G=0.2368		SAMN10868733	DPYD	DPYD : Missense Variant	rs1801265	Hispanic	Hispanic
The PAGE Study	Dominican	Sub	3828	A=0.6695	G=0.3305		SAMN10868734	DPYD	DPYD : Missense Variant	rs1801265	Hispanic	Hispanic
The PAGE Study	CentralAmerican	Sub	2450	A=0.7461	G=0.2539		SAMN10868729	DPYD	DPYD : Missense Variant	rs1801265	Hispanic	Hispanic
The PAGE Study	SouthAmerican	Sub	1982	A=0.7836	G=0.2164		SAMN10868969	DPYD	DPYD : Missense Variant	rs1801265	Hispanic	Hispanic
The PAGE Study	NativeAmerican	Sub	1260	A=0.7397	G=0.2603		SAMN10868739	DPYD	DPYD : Missense Variant	rs1801265	Caucasian
The PAGE Study	SouthAsian	Sub	856	A=0.750	G=0.250		SAMN10868970	DPYD	DPYD : Missense Variant	rs1801265	Asian	Asian
HapMap	Global	Study-wide	1890	A=0.7217	G=0.2783	PRJNA60817	SAMN10820145	DPYD	DPYD : Missense Variant	rs1801265	Others
HapMap	American	Sub	770	A=0.781	G=0.219		SAMN10821182	DPYD	DPYD : Missense Variant	rs1801265	Caucasian
HapMap	African	Sub	690	A=0.571	G=0.429		SAMN10821181	DPYD	DPYD : Missense Variant	rs1801265	Black African	Black_African
HapMap	Asian	Sub	254	A=0.929	G=0.071		SAMN10821184	DPYD	DPYD : Missense Variant	rs1801265	Asian	Asian
HapMap	Europe	Sub	176	A=0.756	G=0.244		SAMN10821183	DPYD	DPYD : Missense Variant	rs1801265	Others
Korean Genome Project	KOREAN	Study-wide	1832	A=0.9460	G=0.0540	PRJNA609628		DPYD	DPYD : Missense Variant	rs1801265	Asian	Asian
PharmGKB Aggregated	Global	Study-wide	354	A=0.819	G=0.181	PRJNA60817	SAMN13103781	DPYD	DPYD : Missense Variant	rs1801265	Others
PharmGKB Aggregated	PA149735742	Sub	354	A=0.819	G=0.181		SAMN13098932	DPYD	DPYD : Missense Variant	rs1801265	Others
TopMed	Global	Study-wide	264690	G=0.496656	C=0.503344	PRJNA400167		CYP1B1	CYP1B1 : Missense Variant	rs1056836	Others
gnomAD - Genomes	Global	Study-wide	140030	G=0.487460	C=0.512540	PRJNA398795	SAMN07488253	CYP1B1	CYP1B1 : Missense Variant	rs1056836	Others
gnomAD - Genomes	European	Sub	75846	G=0.57722	C=0.42278		SAMN10181265	CYP1B1	CYP1B1 : Missense Variant	rs1056836	Caucasian	Caucasian
gnomAD - Genomes	African	Sub	41946	G=0.22906	C=0.77094		SAMN07488254	CYP1B1	CYP1B1 : Missense Variant	rs1056836	Black African	Black_African
gnomAD - Genomes	American	Sub	13638	G=0.68353	C=0.31647		SAMN07488255	CYP1B1	CYP1B1 : Missense Variant	rs1056836	Caucasian
gnomAD - Genomes	Ashkenazi Jewish	Sub	3320	G=0.4828	C=0.5172		SAMN07488252	CYP1B1	CYP1B1 : Missense Variant	rs1056836	Caucasian	Caucasian
gnomAD - Genomes	East Asian	Sub	3130	G=0.8917	C=0.1083		SAMN07488251	CYP1B1	CYP1B1 : Missense Variant	rs1056836	Asian	Asian
gnomAD - Genomes	Other	Sub	2150	G=0.5372	C=0.4628		SAMN07488248	CYP1B1	CYP1B1 : Missense Variant	rs1056836	Others
The PAGE Study	Global	Study-wide	78696	G=0.50403	C=0.49597	PRJNA168052	SAMN10868975	CYP1B1	CYP1B1 : Missense Variant	rs1056836	Others
The PAGE Study	AfricanAmerican	Sub	32514	G=0.23725	C=0.76275		SAMN10868721	CYP1B1	CYP1B1 : Missense Variant	rs1056836	African American	African_American
The PAGE Study	Mexican	Sub	10808	G=0.76073	C=0.23927		SAMN10868735	CYP1B1	CYP1B1 : Missense Variant	rs1056836	Hispanic	Hispanic
The PAGE Study	Asian	Sub	8318	G=0.8492	C=0.1508		SAMN10868722	CYP1B1	CYP1B1 : Missense Variant	rs1056836	Asian	Asian
The PAGE Study	PuertoRican	Sub	7918	G=0.5578	C=0.4422		SAMN10868968	CYP1B1	CYP1B1 : Missense Variant	rs1056836	Hispanic	Hispanic
The PAGE Study	NativeHawaiian	Sub	4532	G=0.8241	C=0.1759		SAMN10868777	CYP1B1	CYP1B1 : Missense Variant	rs1056836	Caucasian
The PAGE Study	Cuban	Sub	4230	G=0.5442	C=0.4558		SAMN10868733	CYP1B1	CYP1B1 : Missense Variant	rs1056836	Hispanic	Hispanic
The PAGE Study	Dominican	Sub	3828	G=0.4331	C=0.5669		SAMN10868734	CYP1B1	CYP1B1 : Missense Variant	rs1056836	Hispanic	Hispanic
The PAGE Study	CentralAmerican	Sub	2450	G=0.6914	C=0.3086		SAMN10868729	CYP1B1	CYP1B1 : Missense Variant	rs1056836	Hispanic	Hispanic
The PAGE Study	SouthAmerican	Sub	1982	G=0.7180	C=0.2820		SAMN10868969	CYP1B1	CYP1B1 : Missense Variant	rs1056836	Hispanic	Hispanic
The PAGE Study	NativeAmerican	Sub	1260	G=0.6032	C=0.3968		SAMN10868739	CYP1B1	CYP1B1 : Missense Variant	rs1056836	Caucasian
The PAGE Study	SouthAsian	Sub	856	G=0.790	C=0.210		SAMN10868970	CYP1B1	CYP1B1 : Missense Variant	rs1056836	Asian	Asian
HapMap	Global	Study-wide	1882	G=0.5335	C=0.4665	PRJNA60817	SAMN10820145	CYP1B1	CYP1B1 : Missense Variant	rs1056836	Others
HapMap	American	Sub	768	G=0.658	C=0.342		SAMN10821182	CYP1B1	CYP1B1 : Missense Variant	rs1056836	Caucasian
HapMap	African	Sub	688	G=0.237	C=0.763		SAMN10821181	CYP1B1	CYP1B1 : Missense Variant	rs1056836	Black African	Black_African
HapMap	Asian	Sub	250	G=0.924	C=0.076		SAMN10821184	CYP1B1	CYP1B1 : Missense Variant	rs1056836	Asian	Asian
HapMap	Europe	Sub	176	G=0.597	C=0.403		SAMN10821183	CYP1B1	CYP1B1 : Missense Variant	rs1056836	Others
Korean Genome Project	KOREAN	Study-wide	1832	G=0.8701	C=0.1299	PRJNA609628		CYP1B1	CYP1B1 : Missense Variant	rs1056836	Asian	Asian
PharmGKB Aggregated	Global	Study-wide	730	G=0.505	C=0.495	PRJNA60817	SAMN13103781	CYP1B1	CYP1B1 : Missense Variant	rs1056836	Others
PharmGKB Aggregated	PA150029455	Sub	356	G=0.621	C=0.379		SAMN13099480	CYP1B1	CYP1B1 : Missense Variant	rs1056836	Others
PharmGKB Aggregated	PA141827054	Sub	190	G=0.611	C=0.389		SAMN13097356	CYP1B1	CYP1B1 : Missense Variant	rs1056836	Others
PharmGKB Aggregated	PA141825911	Sub	184	G=0.174	C=0.826		SAMN13097352	CYP1B1	CYP1B1 : Missense Variant	rs1056836	Others
TopMed	Global	Study-wide	264690	T=0.875685	C=0.124315	PRJNA400167		CYP1B1	CYP1B1 : Missense Variant	rs1800440	Others
The PAGE Study	Global	Study-wide	78700	T=0.92412	C=0.07588	PRJNA168052	SAMN10868975	CYP1B1	CYP1B1 : Missense Variant	rs1800440	Others
The PAGE Study	AfricanAmerican	Sub	32514	T=0.96036	C=0.03964		SAMN10868721	CYP1B1	CYP1B1 : Missense Variant	rs1800440	African American	African_American
The PAGE Study	Mexican	Sub	10810	T=0.87308	C=0.12692		SAMN10868735	CYP1B1	CYP1B1 : Missense Variant	rs1800440	Hispanic	Hispanic
The PAGE Study	Asian	Sub	8318	T=0.9965	C=0.0035		SAMN10868722	CYP1B1	CYP1B1 : Missense Variant	rs1800440	Asian	Asian
The PAGE Study	PuertoRican	Sub	7918	T=0.8503	C=0.1497		SAMN10868968	CYP1B1	CYP1B1 : Missense Variant	rs1800440	Hispanic	Hispanic
The PAGE Study	NativeHawaiian	Sub	4534	T=0.9495	C=0.0505		SAMN10868777	CYP1B1	CYP1B1 : Missense Variant	rs1800440	Caucasian
The PAGE Study	Cuban	Sub	4230	T=0.8404	C=0.1596		SAMN10868733	CYP1B1	CYP1B1 : Missense Variant	rs1800440	Hispanic	Hispanic
The PAGE Study	Dominican	Sub	3828	T=0.8877	C=0.1123		SAMN10868734	CYP1B1	CYP1B1 : Missense Variant	rs1800440	Hispanic	Hispanic
The PAGE Study	CentralAmerican	Sub	2450	T=0.9082	C=0.0918		SAMN10868729	CYP1B1	CYP1B1 : Missense Variant	rs1800440	Hispanic	Hispanic
The PAGE Study	SouthAmerican	Sub	1982	T=0.9046	C=0.0954		SAMN10868969	CYP1B1	CYP1B1 : Missense Variant	rs1800440	Hispanic	Hispanic
The PAGE Study	NativeAmerican	Sub	1260	T=0.8579	C=0.1421		SAMN10868739	CYP1B1	CYP1B1 : Missense Variant	rs1800440	Caucasian
The PAGE Study	SouthAsian	Sub	856	T=0.801	C=0.199		SAMN10868970	CYP1B1	CYP1B1 : Missense Variant	rs1800440	Asian	Asian
8.3KJPN	JAPANESE	Study-wide	16760	T=0.99815	C=0.00185	PRJNA678214	SAMN16789458	CYP1B1	CYP1B1 : Missense Variant	rs1800440	Asian	Asian
GO Exome Sequencing Project	Global	Study-wide	13006	T=0.86506	C=0.13494	PRJNA192955		CYP1B1	CYP1B1 : Missense Variant	rs1800440	Others
GO Exome Sequencing Project	European American	Sub	8600	T=0.8130	C=0.1870			CYP1B1	CYP1B1 : Missense Variant	rs1800440	Caucasian	Caucasian
GO Exome Sequencing Project	African American	Sub	4406	T=0.9666	C=0.0334			CYP1B1	CYP1B1 : Missense Variant	rs1800440	African American	African_American
1000Genomes	Global	Study-wide	5008	T=0.9004	C=0.0996	PRJEB6930	SAMN07490465	CYP1B1	CYP1B1 : Missense Variant	rs1800440	Others
1000Genomes	African	Sub	1322	T=0.9932	C=0.0068		SAMN07486022	CYP1B1	CYP1B1 : Missense Variant	rs1800440	Black African	Black_African
1000Genomes	East Asian	Sub	1008	T=0.9950	C=0.0050		SAMN07486024	CYP1B1	CYP1B1 : Missense Variant	rs1800440	Asian	Asian
1000Genomes	Europe	Sub	1006	T=0.8042	C=0.1958		SAMN07488239	CYP1B1	CYP1B1 : Missense Variant	rs1800440	Others
1000Genomes	South Asian	Sub	978	T=0.799	C=0.201		SAMN07486027	CYP1B1	CYP1B1 : Missense Variant	rs1800440	Asian	Asian
1000Genomes	American	Sub	694	T=0.869	C=0.131		SAMN07488242	CYP1B1	CYP1B1 : Missense Variant	rs1800440	Caucasian
Genetic variation in the Estonian population	Estonian	Study-wide	4480	T=0.8806	C=0.1194	PRJNA489787		CYP1B1	CYP1B1 : Missense Variant	rs1800440	Caucasian	Caucasian
The Avon Longitudinal Study of Parents and Children	PARENT AND CHILD COHORT	Study-wide	3854	T=0.8230	C=0.1770	PRJEB7217		CYP1B1	CYP1B1 : Missense Variant	rs1800440	Others
UK 10K study - Twins	TWIN COHORT	Study-wide	3708	T=0.8085	C=0.1915	PRJEB7218		CYP1B1	CYP1B1 : Missense Variant	rs1800440	Others
MxGDAR/Encodat-PGx	Global	Study-wide	3292	T=0.9122	C=0.0878	PRJEB37766	SAMN15457995	CYP1B1	CYP1B1 : Missense Variant	rs1800440	Others
MxGDAR/Encodat-PGx	MxGDAR	Sub	3292	T=0.9122	C=0.0878			CYP1B1	CYP1B1 : Missense Variant	rs1800440	Others
KOREAN population from KRGDB	KOREAN	Study-wide	2922	T=0.9952	C=0.0048	PRJNA589833		CYP1B1	CYP1B1 : Missense Variant	rs1800440	Asian	Asian
HGDP-CEPH-db Supplement 1	Global	Study-wide	2084	T=0.8872	C=0.1128	PRJEB6463		CYP1B1	CYP1B1 : Missense Variant	rs1800440	Others
HGDP-CEPH-db Supplement 1	Est_Asia	Sub	470	T=0.983	C=0.017		SAMN13169023	CYP1B1	CYP1B1 : Missense Variant	rs1800440	Asian	Asian
HGDP-CEPH-db Supplement 1	Central_South_Asia	Sub	414	T=0.766	C=0.234		SAMN13169022	CYP1B1	CYP1B1 : Missense Variant	rs1800440	Asian	Asian
HGDP-CEPH-db Supplement 1	Middle_Est	Sub	350	T=0.831	C=0.169		SAMN13169025	CYP1B1	CYP1B1 : Missense Variant	rs1800440	Asian	Asian
HGDP-CEPH-db Supplement 1	Europe	Sub	320	T=0.828	C=0.172		SAMN13169024	CYP1B1	CYP1B1 : Missense Variant	rs1800440	Others
HGDP-CEPH-db Supplement 1	Africa	Sub	242	T=1.000	C=0.000		SAMN13169020	CYP1B1	CYP1B1 : Missense Variant	rs1800440	Black African	Black_African
HGDP-CEPH-db Supplement 1	America	Sub	216	T=0.926	C=0.074		SAMN13169021	CYP1B1	CYP1B1 : Missense Variant	rs1800440	Caucasian
HGDP-CEPH-db Supplement 1	Oceania	Sub	72	T=1.00	C=0.00		SAMN13169026	CYP1B1	CYP1B1 : Missense Variant	rs1800440	Caucasian	Caucasian
HapMap	Global	Study-wide	1434	T=0.9010	C=0.0990	PRJNA60817	SAMN10820145	CYP1B1	CYP1B1 : Missense Variant	rs1800440	Others
HapMap	American	Sub	600	T=0.835	C=0.165		SAMN10821182	CYP1B1	CYP1B1 : Missense Variant	rs1800440	Caucasian
HapMap	African	Sub	404	T=0.998	C=0.002		SAMN10821181	CYP1B1	CYP1B1 : Missense Variant	rs1800440	Black African	Black_African
HapMap	Asian	Sub	254	T=0.992	C=0.008		SAMN10821184	CYP1B1	CYP1B1 : Missense Variant	rs1800440	Asian	Asian
HapMap	Europe	Sub	176	T=0.773	C=0.227		SAMN10821183	CYP1B1	CYP1B1 : Missense Variant	rs1800440	Others
Genome of the Netherlands Release 5	Genome of the Netherlands	Study-wide	998	T=0.818	C=0.182	PRJEB5829	SAMN13000132	CYP1B1	CYP1B1 : Missense Variant	rs1800440	Caucasian	Caucasian
CNV burdens in cranial meningiomas	Global	Study-wide	792	T=0.989	C=0.011	PRJEB37584	SAMN15458720	CYP1B1	CYP1B1 : Missense Variant	rs1800440	Others
CNV burdens in cranial meningiomas	CRM	Sub	792	T=0.989	C=0.011		SAMN15458720	CYP1B1	CYP1B1 : Missense Variant	rs1800440	Others
PharmGKB Aggregated	Global	Study-wide	724	T=0.797	C=0.203	PRJNA60817	SAMN13103781	CYP1B1	CYP1B1 : Missense Variant	rs1800440	Others
PharmGKB Aggregated	PA150033196	Sub	356	T=0.930	C=0.070		SAMN13099487	CYP1B1	CYP1B1 : Missense Variant	rs1800440	Others
PharmGKB Aggregated	PA141825340	Sub	184	T=0.690	C=0.310		SAMN13097350	CYP1B1	CYP1B1 : Missense Variant	rs1800440	Others
PharmGKB Aggregated	PA141826483	Sub	184	T=0.647	C=0.353		SAMN13097354	CYP1B1	CYP1B1 : Missense Variant	rs1800440	Others
Northern Sweden	ACPOP	Study-wide	600	T=0.838	C=0.162	PPRJNA503394	SAMN10359154	CYP1B1	CYP1B1 : Missense Variant	rs1800440	Others
Medical Genome Project healthy controls from Spanish population	Spanish controls	Study-wide	534	T=0.805	C=0.195	PRJEB8705	SAMN13001620	CYP1B1	CYP1B1 : Missense Variant	rs1800440	Caucasian	Caucasian
FINRISK	Finnish from FINRISK project	Study-wide	304	T=0.862	C=0.138	PRJEB7895	SAMN13002954	CYP1B1	CYP1B1 : Missense Variant	rs1800440	Caucasian	Caucasian
Qatari	Global	Study-wide	216	T=0.861	C=0.139	PRJNA288297	SAMN13019808	CYP1B1	CYP1B1 : Missense Variant	rs1800440	Others
SGDP_PRJ	Global	Study-wide	100	T=0.43	C=0.57	PRJNA586841		CYP1B1	CYP1B1 : Missense Variant	rs1800440	Others
Ancient Sardinia genome-wide 1240k capture data generation and analysis	Global	Study-wide	86	T=1.00	C=0.00	PRJEB36033	SAMN15458807	CYP1B1	CYP1B1 : Missense Variant	rs1800440	Others
The Danish reference pan genome	Danish	Study-wide	40	T=0.90	C=0.10	PRJEB7725	SAMN13003120	CYP1B1	CYP1B1 : Missense Variant	rs1800440	Caucasian	Caucasian
Siberian	Global	Study-wide	16	T=0.31	C=0.69	PRJNA267856	SAMN13113809	CYP1B1	CYP1B1 : Missense Variant	rs1800440	Others
TopMed	Global	Study-wide	264690	T=0.419944	C=0.580056	PRJNA400167		SMAD7	SMAD7 : Intron Variant	rs4939827	Others
gnomAD - Genomes	Global	Study-wide	139950	T=0.433741	C=0.566259	PRJNA398795	SAMN07488253	SMAD7	SMAD7 : Intron Variant	rs4939827	Others
gnomAD - Genomes	European	Sub	75816	T=0.50880	C=0.49120		SAMN10181265	SMAD7	SMAD7 : Intron Variant	rs4939827	Caucasian	Caucasian
gnomAD - Genomes	African	Sub	41910	T=0.31446	C=0.68554		SAMN07488254	SMAD7	SMAD7 : Intron Variant	rs4939827	Black African	Black_African
gnomAD - Genomes	American	Sub	13624	T=0.37882	C=0.62118		SAMN07488255	SMAD7	SMAD7 : Intron Variant	rs4939827	Caucasian
gnomAD - Genomes	Ashkenazi Jewish	Sub	3322	T=0.5638	C=0.4362		SAMN07488252	SMAD7	SMAD7 : Intron Variant	rs4939827	Caucasian	Caucasian
gnomAD - Genomes	East Asian	Sub	3132	T=0.3100	C=0.6900		SAMN07488251	SMAD7	SMAD7 : Intron Variant	rs4939827	Asian	Asian
gnomAD - Genomes	Other	Sub	2146	T=0.4394	C=0.5606		SAMN07488248	SMAD7	SMAD7 : Intron Variant	rs4939827	Others
The PAGE Study	Global	Study-wide	78700	T=0.34208	C=0.65792	PRJNA168052	SAMN10868975	SMAD7	SMAD7 : Intron Variant	rs4939827	Others
The PAGE Study	AfricanAmerican	Sub	32516	T=0.31870	C=0.68130		SAMN10868721	SMAD7	SMAD7 : Intron Variant	rs4939827	African American	African_American
The PAGE Study	Mexican	Sub	10808	T=0.33540	C=0.66460		SAMN10868735	SMAD7	SMAD7 : Intron Variant	rs4939827	Hispanic	Hispanic
The PAGE Study	Asian	Sub	8318	T=0.2287	C=0.7713		SAMN10868722	SMAD7	SMAD7 : Intron Variant	rs4939827	Asian	Asian
The PAGE Study	PuertoRican	Sub	7918	T=0.4374	C=0.5626		SAMN10868968	SMAD7	SMAD7 : Intron Variant	rs4939827	Hispanic	Hispanic
The PAGE Study	NativeHawaiian	Sub	4534	T=0.4321	C=0.5679		SAMN10868777	SMAD7	SMAD7 : Intron Variant	rs4939827	Caucasian
The PAGE Study	Cuban	Sub	4230	T=0.4721	C=0.5279		SAMN10868733	SMAD7	SMAD7 : Intron Variant	rs4939827	Hispanic	Hispanic
The PAGE Study	Dominican	Sub	3828	T=0.4018	C=0.5982		SAMN10868734	SMAD7	SMAD7 : Intron Variant	rs4939827	Hispanic	Hispanic
The PAGE Study	CentralAmerican	Sub	2450	T=0.2947	C=0.7053		SAMN10868729	SMAD7	SMAD7 : Intron Variant	rs4939827	Hispanic	Hispanic
The PAGE Study	SouthAmerican	Sub	1982	T=0.3068	C=0.6932		SAMN10868969	SMAD7	SMAD7 : Intron Variant	rs4939827	Hispanic	Hispanic
The PAGE Study	NativeAmerican	Sub	1260	T=0.3897	C=0.6103		SAMN10868739	SMAD7	SMAD7 : Intron Variant	rs4939827	Caucasian
The PAGE Study	SouthAsian	Sub	856	T=0.297	C=0.703		SAMN10868970	SMAD7	SMAD7 : Intron Variant	rs4939827	Asian	Asian
8.3KJPN	JAPANESE	Study-wide	16760	T=0.21229	C=0.78771	PRJNA678214	SAMN16789458	SMAD7	SMAD7 : Intron Variant	rs4939827	Asian	Asian
1000Genomes	Global	Study-wide	5008	T=0.3532	C=0.6468	PRJEB6930	SAMN07490465	SMAD7	SMAD7 : Intron Variant	rs4939827	Others
1000Genomes	African	Sub	1322	T=0.3048	C=0.6952		SAMN07486022	SMAD7	SMAD7 : Intron Variant	rs4939827	Black African	Black_African
1000Genomes	East Asian	Sub	1008	T=0.3105	C=0.6895		SAMN07486024	SMAD7	SMAD7 : Intron Variant	rs4939827	Asian	Asian
1000Genomes	Europe	Sub	1006	T=0.5318	C=0.4682		SAMN07488239	SMAD7	SMAD7 : Intron Variant	rs4939827	Others
1000Genomes	South Asian	Sub	978	T=0.281	C=0.719		SAMN07486027	SMAD7	SMAD7 : Intron Variant	rs4939827	Asian	Asian
1000Genomes	American	Sub	694	T=0.350	C=0.650		SAMN07488242	SMAD7	SMAD7 : Intron Variant	rs4939827	Caucasian
Genetic variation in the Estonian population	Estonian	Study-wide	4480	T=0.5143	C=0.4857	PRJNA489787		SMAD7	SMAD7 : Intron Variant	rs4939827	Caucasian	Caucasian
The Avon Longitudinal Study of Parents and Children	PARENT AND CHILD COHORT	Study-wide	3854	T=0.5135	C=0.4865	PRJEB7217		SMAD7	SMAD7 : Intron Variant	rs4939827	Others
UK 10K study - Twins	TWIN COHORT	Study-wide	3708	T=0.5394	C=0.4606	PRJEB7218		SMAD7	SMAD7 : Intron Variant	rs4939827	Others
KOREAN population from KRGDB	KOREAN	Study-wide	2930	T=0.2198	C=0.7802	PRJNA589833		SMAD7	SMAD7 : Intron Variant	rs4939827	Asian	Asian
HGDP-CEPH-db Supplement 1	Global	Study-wide	2084	T=0.3359	C=0.6641	PRJEB6463		SMAD7	SMAD7 : Intron Variant	rs4939827	Others
HGDP-CEPH-db Supplement 1	Est_Asia	Sub	470	T=0.260	C=0.740		SAMN13169023	SMAD7	SMAD7 : Intron Variant	rs4939827	Asian	Asian
HGDP-CEPH-db Supplement 1	Central_South_Asia	Sub	414	T=0.360	C=0.640		SAMN13169022	SMAD7	SMAD7 : Intron Variant	rs4939827	Asian	Asian
HGDP-CEPH-db Supplement 1	Middle_Est	Sub	350	T=0.460	C=0.540		SAMN13169025	SMAD7	SMAD7 : Intron Variant	rs4939827	Asian	Asian
HGDP-CEPH-db Supplement 1	Europe	Sub	320	T=0.525	C=0.475		SAMN13169024	SMAD7	SMAD7 : Intron Variant	rs4939827	Others
HGDP-CEPH-db Supplement 1	Africa	Sub	242	T=0.343	C=0.657		SAMN13169020	SMAD7	SMAD7 : Intron Variant	rs4939827	Black African	Black_African
HGDP-CEPH-db Supplement 1	America	Sub	216	T=0.069	C=0.931		SAMN13169021	SMAD7	SMAD7 : Intron Variant	rs4939827	Caucasian
HGDP-CEPH-db Supplement 1	Oceania	Sub	72	T=0.03	C=0.97		SAMN13169026	SMAD7	SMAD7 : Intron Variant	rs4939827	Caucasian	Caucasian
HapMap	Global	Study-wide	1892	T=0.3494	C=0.6506	PRJNA60817	SAMN10820145	SMAD7	SMAD7 : Intron Variant	rs4939827	Others
HapMap	American	Sub	770	T=0.392	C=0.608		SAMN10821182	SMAD7	SMAD7 : Intron Variant	rs4939827	Caucasian
HapMap	African	Sub	692	T=0.305	C=0.695		SAMN10821181	SMAD7	SMAD7 : Intron Variant	rs4939827	Black African	Black_African
HapMap	Asian	Sub	254	T=0.173	C=0.827		SAMN10821184	SMAD7	SMAD7 : Intron Variant	rs4939827	Asian	Asian
HapMap	Europe	Sub	176	T=0.591	C=0.409		SAMN10821183	SMAD7	SMAD7 : Intron Variant	rs4939827	Others
Korean Genome Project	KOREAN	Study-wide	1832	T=0.1960	C=0.8040	PRJNA609628		SMAD7	SMAD7 : Intron Variant	rs4939827	Asian	Asian
Genome-wide autozygosity in Daghestan	Global	Study-wide	1134	T=0.3624	C=0.6376	PRJNA576826	SAMN13013121	SMAD7	SMAD7 : Intron Variant	rs4939827	Others
Genome-wide autozygosity in Daghestan	Daghestan	Sub	626	T=0.350	C=0.650		SAMN13013126	SMAD7	SMAD7 : Intron Variant	rs4939827	Caucasian	Caucasian
Genome-wide autozygosity in Daghestan	Near_East	Sub	144	T=0.451	C=0.549		SAMN13013123	SMAD7	SMAD7 : Intron Variant	rs4939827	Others
Genome-wide autozygosity in Daghestan	Central Asia	Sub	122	T=0.279	C=0.721		SAMN13013124	SMAD7	SMAD7 : Intron Variant	rs4939827	Asian	Asian
Genome-wide autozygosity in Daghestan	Europe	Sub	108	T=0.519	C=0.481		SAMN13013127	SMAD7	SMAD7 : Intron Variant	rs4939827	Others
Genome-wide autozygosity in Daghestan	South Asian	Sub	98	T=0.20	C=0.80		SAMN13013122	SMAD7	SMAD7 : Intron Variant	rs4939827	Asian	Asian
Genome-wide autozygosity in Daghestan	Caucasus	Sub	36	T=0.47	C=0.53		SAMN13013125	SMAD7	SMAD7 : Intron Variant	rs4939827	Caucasian	Caucasian
Genome of the Netherlands Release 5	Genome of the Netherlands	Study-wide	998	T=0.493	C=0.507	PRJEB5829	SAMN13000132	SMAD7	SMAD7 : Intron Variant	rs4939827	Caucasian	Caucasian
Northern Sweden	ACPOP	Study-wide	600	T=0.418	C=0.582	PPRJNA503394	SAMN10359154	SMAD7	SMAD7 : Intron Variant	rs4939827	Others
SGDP_PRJ	Global	Study-wide	478	T=0.199	C=0.801	PRJNA586841		SMAD7	SMAD7 : Intron Variant	rs4939827	Others
Qatari	Global	Study-wide	216	T=0.421	C=0.579	PRJNA288297	SAMN13019808	SMAD7	SMAD7 : Intron Variant	rs4939827	Others
A Vietnamese Genetic Variation Database	Global	Study-wide	214	T=0.421	C=0.579	PRJNA515199	SAMN10744005	SMAD7	SMAD7 : Intron Variant	rs4939827	Others
Ancient Sardinia genome-wide 1240k capture data generation and analysis	Global	Study-wide	98	T=0.59	C=0.41	PRJEB36033	SAMN15458807	SMAD7	SMAD7 : Intron Variant	rs4939827	Others
Siberian	Global	Study-wide	42	T=0.26	C=0.74	PRJNA267856	SAMN13113809	SMAD7	SMAD7 : Intron Variant	rs4939827	Others
The Danish reference pan genome	Danish	Study-wide	40	T=0.57	C=0.42	PRJEB7725	SAMN13003120	SMAD7	SMAD7 : Intron Variant	rs4939827	Caucasian	Caucasian
TopMed	Global	Study-wide	264690	CCC=0.436307	delC=0.563693	PRJNA400167		CDA	CDA : 5 Prime UTR Variant	rs3215400	Others
gnomAD - Exomes	Global	Study-wide	250688	CCC=0.464466	delC=0.535534	PRJNA398795	SAMN07488253	CDA	CDA : 5 Prime UTR Variant	rs3215400	Others
gnomAD - Exomes	European	Sub	134788	CCC=0.443385	delC=0.556615		SAMN10181265	CDA	CDA : 5 Prime UTR Variant	rs3215400	Caucasian	Caucasian
gnomAD - Exomes	Asian	Sub	48984	CCC=0.51449	delC=0.48551			CDA	CDA : 5 Prime UTR Variant	rs3215400	Asian	Asian
gnomAD - Exomes	American	Sub	34572	CCC=0.54006	delC=0.45994		SAMN07488255	CDA	CDA : 5 Prime UTR Variant	rs3215400	Caucasian
gnomAD - Exomes	African	Sub	16158	CCC=0.37678	delC=0.62322		SAMN07488254	CDA	CDA : 5 Prime UTR Variant	rs3215400	Black African	Black_African
gnomAD - Exomes	Ashkenazi Jewish	Sub	10066	CCC=0.39311	delC=0.60689		SAMN07488252	CDA	CDA : 5 Prime UTR Variant	rs3215400	Caucasian	Caucasian
gnomAD - Exomes	Other	Sub	6120	CCC=0.4502	delC=0.5498		SAMN07488248	CDA	CDA : 5 Prime UTR Variant	rs3215400	Others
gnomAD - Genomes	Global	Study-wide	139930	CCC=0.434732	delC=0.565268	PRJNA398795	SAMN07488253	CDA	CDA : 5 Prime UTR Variant	rs3215400	Others
gnomAD - Genomes	European	Sub	75798	CCC=0.45249	delC=0.54751		SAMN10181265	CDA	CDA : 5 Prime UTR Variant	rs3215400	Caucasian	Caucasian
gnomAD - Genomes	African	Sub	41918	CCC=0.38311	delC=0.61689		SAMN07488254	CDA	CDA : 5 Prime UTR Variant	rs3215400	Black African	Black_African
gnomAD - Genomes	American	Sub	13624	CCC=0.47365	delC=0.52635		SAMN07488255	CDA	CDA : 5 Prime UTR Variant	rs3215400	Caucasian
gnomAD - Genomes	Ashkenazi Jewish	Sub	3318	CCC=0.3945	delC=0.6055		SAMN07488252	CDA	CDA : 5 Prime UTR Variant	rs3215400	Caucasian	Caucasian
gnomAD - Genomes	East Asian	Sub	3122	CCC=0.5689	delC=0.4311		SAMN07488251	CDA	CDA : 5 Prime UTR Variant	rs3215400	Asian	Asian
gnomAD - Genomes	Other	Sub	2150	CCC=0.4358	delC=0.5642		SAMN07488248	CDA	CDA : 5 Prime UTR Variant	rs3215400	Others
ExAC	Global	Study-wide	120676	CCC=0.459346	delC=0.540654	PRJEB8661	SAMN07490465	CDA	CDA : 5 Prime UTR Variant	rs3215400	Others
ExAC	Europe	Sub	72832	CCC=0.44040	delC=0.55960			CDA	CDA : 5 Prime UTR Variant	rs3215400	Others
ExAC	Asian	Sub	25098	CCC=0.50566	delC=0.49434			CDA	CDA : 5 Prime UTR Variant	rs3215400	Asian	Asian
ExAC	American	Sub	11554	CCC=0.55306	delC=0.44694			CDA	CDA : 5 Prime UTR Variant	rs3215400	Caucasian
ExAC	African	Sub	10292	CCC=0.37330	delC=0.62670			CDA	CDA : 5 Prime UTR Variant	rs3215400	Black African	Black_African
ExAC	Other	Sub	900	CCC=0.482	delC=0.518		SAMN07486028	CDA	CDA : 5 Prime UTR Variant	rs3215400	Others
8.3KJPN	JAPANESE	Study-wide	16760	CCC=0.54654	delC=0.45346	PRJNA678214	SAMN16789458	CDA	CDA : 5 Prime UTR Variant	rs3215400	Asian	Asian
GO Exome Sequencing Project	Global	Study-wide	12520	CCC=0.41653	delC=0.58347	PRJNA192955		CDA	CDA : 5 Prime UTR Variant	rs3215400	Others
GO Exome Sequencing Project	European American	Sub	8254	CCC=0.4389	delC=0.5611			CDA	CDA : 5 Prime UTR Variant	rs3215400	Caucasian	Caucasian
GO Exome Sequencing Project	African American	Sub	4266	CCC=0.3732	delC=0.6268			CDA	CDA : 5 Prime UTR Variant	rs3215400	African American	African_American
1000Genomes	Global	Study-wide	5008	CCC=0.4595	delC=0.5405	PRJEB6930	SAMN07490465	CDA	CDA : 5 Prime UTR Variant	rs3215400	Others
1000Genomes	African	Sub	1322	CCC=0.3533	delC=0.6467		SAMN07486022	CDA	CDA : 5 Prime UTR Variant	rs3215400	Black African	Black_African
1000Genomes	East Asian	Sub	1008	CCC=0.5665	delC=0.4335		SAMN07486024	CDA	CDA : 5 Prime UTR Variant	rs3215400	Asian	Asian
1000Genomes	Europe	Sub	1006	CCC=0.4473	delC=0.5527		SAMN07488239	CDA	CDA : 5 Prime UTR Variant	rs3215400	Others
1000Genomes	South Asian	Sub	978	CCC=0.456	delC=0.544		SAMN07486027	CDA	CDA : 5 Prime UTR Variant	rs3215400	Asian	Asian
1000Genomes	American	Sub	694	CCC=0.529	delC=0.471		SAMN07488242	CDA	CDA : 5 Prime UTR Variant	rs3215400	Caucasian
Genetic variation in the Estonian population	Estonian	Study-wide	4480	CCC=0.4960	delC=0.5040	PRJNA489787		CDA	CDA : 5 Prime UTR Variant	rs3215400	Caucasian	Caucasian
The Avon Longitudinal Study of Parents and Children	PARENT AND CHILD COHORT	Study-wide	3854	CCC=0.4494	delC=0.5506	PRJEB7217		CDA	CDA : 5 Prime UTR Variant	rs3215400	Others
UK 10K study - Twins	TWIN COHORT	Study-wide	3708	CCC=0.4426	delC=0.5574	PRJEB7218		CDA	CDA : 5 Prime UTR Variant	rs3215400	Others
Korean Genome Project	KOREAN	Study-wide	1832	CCC=0.5502	delC=0.4498	PRJNA609628		CDA	CDA : 5 Prime UTR Variant	rs3215400	Asian	Asian
Genome of the Netherlands Release 5	Genome of the Netherlands	Study-wide	998	CCC=0.459	delC=0.541	PRJEB5829	SAMN13000132	CDA	CDA : 5 Prime UTR Variant	rs3215400	Caucasian	Caucasian
A Vietnamese Genetic Variation Database	Global	Study-wide	610	CCC=0.649	delC=0.351	PRJNA515199	SAMN10744005	CDA	CDA : 5 Prime UTR Variant	rs3215400	Others
Northern Sweden	ACPOP	Study-wide	600	CCC=0.390	delC=0.610	PPRJNA503394	SAMN10359154	CDA	CDA : 5 Prime UTR Variant	rs3215400	Others
The Danish reference pan genome	Danish	Study-wide	40	CCC=0.47	delC=0.53	PRJEB7725	SAMN13003120	CDA	CDA : 5 Prime UTR Variant	rs3215400	Caucasian	Caucasian
TopMed	Global	Study-wide	264690	G=0.988024	C=0.011976	PRJNA400167		DPYD	DPYD : Intron Variant	rs75017182	Others
gnomAD - Genomes	Global	Study-wide	140154	G=0.987036	C=0.012964	PRJNA398795	SAMN07488253	DPYD	DPYD : Intron Variant	rs75017182	Others
gnomAD - Genomes	European	Sub	75880	G=0.97957	C=0.02043		SAMN10181265	DPYD	DPYD : Intron Variant	rs75017182	Caucasian	Caucasian
gnomAD - Genomes	African	Sub	42024	G=0.99707	C=0.00293		SAMN07488254	DPYD	DPYD : Intron Variant	rs75017182	Black African	Black_African
gnomAD - Genomes	American	Sub	13640	G=0.99238	C=0.00762		SAMN07488255	DPYD	DPYD : Intron Variant	rs75017182	Caucasian
gnomAD - Genomes	Ashkenazi Jewish	Sub	3324	G=0.9943	C=0.0057		SAMN07488252	DPYD	DPYD : Intron Variant	rs75017182	Caucasian	Caucasian
gnomAD - Genomes	East Asian	Sub	3134	G=0.9990	C=0.0010		SAMN07488251	DPYD	DPYD : Intron Variant	rs75017182	Asian	Asian
gnomAD - Genomes	Other	Sub	2152	G=0.9916	C=0.0084		SAMN07488248	DPYD	DPYD : Intron Variant	rs75017182	Others
The PAGE Study	Global	Study-wide	78698	G=0.99558	C=0.00442	PRJNA168052	SAMN10868975	DPYD	DPYD : Intron Variant	rs75017182	Others
The PAGE Study	AfricanAmerican	Sub	32514	G=0.99622	C=0.00378		SAMN10868721	DPYD	DPYD : Intron Variant	rs75017182	African American	African_American
The PAGE Study	Mexican	Sub	10808	G=0.99380	C=0.00620		SAMN10868735	DPYD	DPYD : Intron Variant	rs75017182	Hispanic	Hispanic
The PAGE Study	Asian	Sub	8318	G=0.9996	C=0.0004		SAMN10868722	DPYD	DPYD : Intron Variant	rs75017182	Asian	Asian
The PAGE Study	PuertoRican	Sub	7918	G=0.9973	C=0.0027		SAMN10868968	DPYD	DPYD : Intron Variant	rs75017182	Hispanic	Hispanic
The PAGE Study	NativeHawaiian	Sub	4534	G=0.9971	C=0.0029		SAMN10868777	DPYD	DPYD : Intron Variant	rs75017182	Caucasian
The PAGE Study	Cuban	Sub	4230	G=0.9884	C=0.0116		SAMN10868733	DPYD	DPYD : Intron Variant	rs75017182	Hispanic	Hispanic
The PAGE Study	Dominican	Sub	3828	G=0.9943	C=0.0057		SAMN10868734	DPYD	DPYD : Intron Variant	rs75017182	Hispanic	Hispanic
The PAGE Study	CentralAmerican	Sub	2450	G=0.9967	C=0.0033		SAMN10868729	DPYD	DPYD : Intron Variant	rs75017182	Hispanic	Hispanic
The PAGE Study	SouthAmerican	Sub	1982	G=0.9945	C=0.0055		SAMN10868969	DPYD	DPYD : Intron Variant	rs75017182	Hispanic	Hispanic
The PAGE Study	NativeAmerican	Sub	1260	G=0.9857	C=0.0143		SAMN10868739	DPYD	DPYD : Intron Variant	rs75017182	Caucasian
The PAGE Study	SouthAsian	Sub	856	G=0.985	C=0.015		SAMN10868970	DPYD	DPYD : Intron Variant	rs75017182	Asian	Asian
1000Genomes	Global	Study-wide	5008	G=0.9904	C=0.0096	PRJEB6930	SAMN07490465	DPYD	DPYD : Intron Variant	rs75017182	Others
1000Genomes	African	Sub	1322	G=0.9992	C=0.0008		SAMN07486022	DPYD	DPYD : Intron Variant	rs75017182	Black African	Black_African
1000Genomes	East Asian	Sub	1008	G=1.0000	C=0.0000		SAMN07486024	DPYD	DPYD : Intron Variant	rs75017182	Asian	Asian
1000Genomes	Europe	Sub	1006	G=0.9761	C=0.0239		SAMN07488239	DPYD	DPYD : Intron Variant	rs75017182	Others
1000Genomes	South Asian	Sub	978	G=0.981	C=0.019		SAMN07486027	DPYD	DPYD : Intron Variant	rs75017182	Asian	Asian
1000Genomes	American	Sub	694	G=0.994	C=0.006		SAMN07488242	DPYD	DPYD : Intron Variant	rs75017182	Caucasian
Genetic variation in the Estonian population	Estonian	Study-wide	4480	G=0.9812	C=0.0187	PRJNA489787		DPYD	DPYD : Intron Variant	rs75017182	Caucasian	Caucasian
The Avon Longitudinal Study of Parents and Children	PARENT AND CHILD COHORT	Study-wide	3854	G=0.9824	C=0.0176	PRJEB7217		DPYD	DPYD : Intron Variant	rs75017182	Others
UK 10K study - Twins	TWIN COHORT	Study-wide	3708	G=0.9752	C=0.0248	PRJEB7218		DPYD	DPYD : Intron Variant	rs75017182	Others
KOREAN population from KRGDB	KOREAN	Study-wide	2922	G=0.9997	C=0.0003	PRJNA589833		DPYD	DPYD : Intron Variant	rs75017182	Asian	Asian
Genome of the Netherlands Release 5	Genome of the Netherlands	Study-wide	998	G=0.979	C=0.021	PRJEB5829	SAMN13000132	DPYD	DPYD : Intron Variant	rs75017182	Caucasian	Caucasian
Northern Sweden	ACPOP	Study-wide	600	G=0.965	C=0.035	PPRJNA503394	SAMN10359154	DPYD	DPYD : Intron Variant	rs75017182	Others
Qatari	Global	Study-wide	216	G=0.991	C=0.009	PRJNA288297	SAMN13019808	DPYD	DPYD : Intron Variant	rs75017182	Others
The Danish reference pan genome	Danish	Study-wide	40	G=0.95	C=0.05	PRJEB7725	SAMN13003120	DPYD	DPYD : Intron Variant	rs75017182	Caucasian	Caucasian
SGDP_PRJ	Global	Study-wide	18	G=0.44	C=0.56	PRJNA586841		DPYD	DPYD : Intron Variant	rs75017182	Others
TopMed	Global	Study-wide	264690	A=0.999675	C=0.000325	PRJNA400167		DPYD	DPYD : Missense Variant	rs55886062	Others
gnomAD - Exomes	Global	Study-wide	250646	A=0.999681	C=0.000319	PRJNA398795	SAMN07488253	DPYD	DPYD : Missense Variant	rs55886062	Others
gnomAD - Exomes	European	Sub	134826	A=0.999436	C=0.000564		SAMN10181265	DPYD	DPYD : Missense Variant	rs55886062	Caucasian	Caucasian
gnomAD - Exomes	Asian	Sub	48992	A=1.00000	C=0.00000			DPYD	DPYD : Missense Variant	rs55886062	Asian	Asian
gnomAD - Exomes	American	Sub	34442	A=1.00000	C=0.00000		SAMN07488255	DPYD	DPYD : Missense Variant	rs55886062	Caucasian
gnomAD - Exomes	African	Sub	16236	A=0.99994	C=0.00006		SAMN07488254	DPYD	DPYD : Missense Variant	rs55886062	Black African	Black_African
gnomAD - Exomes	Ashkenazi Jewish	Sub	10052	A=1.00000	C=0.00000		SAMN07488252	DPYD	DPYD : Missense Variant	rs55886062	Caucasian	Caucasian
gnomAD - Exomes	Other	Sub	6098	A=0.9995	C=0.0005		SAMN07488248	DPYD	DPYD : Missense Variant	rs55886062	Others
gnomAD - Genomes	Global	Study-wide	140068	A=0.999600	C=0.000400	PRJNA398795	SAMN07488253	DPYD	DPYD : Missense Variant	rs55886062	Others
gnomAD - Genomes	European	Sub	75880	A=0.99941	C=0.00059		SAMN10181265	DPYD	DPYD : Missense Variant	rs55886062	Caucasian	Caucasian
gnomAD - Genomes	African	Sub	42038	A=0.99979	C=0.00021		SAMN07488254	DPYD	DPYD : Missense Variant	rs55886062	Black African	Black_African
gnomAD - Genomes	American	Sub	13582	A=0.99993	C=0.00007		SAMN07488255	DPYD	DPYD : Missense Variant	rs55886062	Caucasian
gnomAD - Genomes	Ashkenazi Jewish	Sub	3318	A=1.0000	C=0.0000		SAMN07488252	DPYD	DPYD : Missense Variant	rs55886062	Caucasian	Caucasian
gnomAD - Genomes	East Asian	Sub	3110	A=1.0000	C=0.0000		SAMN07488251	DPYD	DPYD : Missense Variant	rs55886062	Asian	Asian
gnomAD - Genomes	Other	Sub	2140	A=0.9995	C=0.0005		SAMN07488248	DPYD	DPYD : Missense Variant	rs55886062	Others
ExAC	Global	Study-wide	120640	A=0.999652	C=0.000348	PRJEB8661	SAMN07490465	DPYD	DPYD : Missense Variant	rs55886062	Others
ExAC	Europe	Sub	72942	A=0.99944	C=0.00056			DPYD	DPYD : Missense Variant	rs55886062	Others
ExAC	Asian	Sub	25094	A=1.00000	C=0.00000			DPYD	DPYD : Missense Variant	rs55886062	Asian	Asian
ExAC	American	Sub	11350	A=1.00000	C=0.00000			DPYD	DPYD : Missense Variant	rs55886062	Caucasian
ExAC	African	Sub	10350	A=1.00000	C=0.00000			DPYD	DPYD : Missense Variant	rs55886062	Black African	Black_African
ExAC	Other	Sub	904	A=0.999	C=0.001		SAMN07486028	DPYD	DPYD : Missense Variant	rs55886062	Others
The PAGE Study	Global	Study-wide	78702	A=0.99977	C=0.00023	PRJNA168052	SAMN10868975	DPYD	DPYD : Missense Variant	rs55886062	Others
The PAGE Study	AfricanAmerican	Sub	32516	A=0.99972	C=0.00028		SAMN10868721	DPYD	DPYD : Missense Variant	rs55886062	African American	African_American
The PAGE Study	Mexican	Sub	10810	A=0.99981	C=0.00019		SAMN10868735	DPYD	DPYD : Missense Variant	rs55886062	Hispanic	Hispanic
The PAGE Study	Asian	Sub	8318	A=1.0000	C=0.0000		SAMN10868722	DPYD	DPYD : Missense Variant	rs55886062	Asian	Asian
The PAGE Study	PuertoRican	Sub	7918	A=1.0000	C=0.0000		SAMN10868968	DPYD	DPYD : Missense Variant	rs55886062	Hispanic	Hispanic
The PAGE Study	NativeHawaiian	Sub	4534	A=1.0000	C=0.0000		SAMN10868777	DPYD	DPYD : Missense Variant	rs55886062	Caucasian
The PAGE Study	Cuban	Sub	4230	A=0.9998	C=0.0002		SAMN10868733	DPYD	DPYD : Missense Variant	rs55886062	Hispanic	Hispanic
The PAGE Study	Dominican	Sub	3828	A=0.9995	C=0.0005		SAMN10868734	DPYD	DPYD : Missense Variant	rs55886062	Hispanic	Hispanic
The PAGE Study	CentralAmerican	Sub	2450	A=0.9996	C=0.0004		SAMN10868729	DPYD	DPYD : Missense Variant	rs55886062	Hispanic	Hispanic
The PAGE Study	SouthAmerican	Sub	1982	A=0.9995	C=0.0005		SAMN10868969	DPYD	DPYD : Missense Variant	rs55886062	Hispanic	Hispanic
The PAGE Study	NativeAmerican	Sub	1260	A=0.9984	C=0.0016		SAMN10868739	DPYD	DPYD : Missense Variant	rs55886062	Caucasian
The PAGE Study	SouthAsian	Sub	856	A=1.000	C=0.000		SAMN10868970	DPYD	DPYD : Missense Variant	rs55886062	Asian	Asian
GO Exome Sequencing Project	Global	Study-wide	13006	A=0.99962	C=0.00038	PRJNA192955		DPYD	DPYD : Missense Variant	rs55886062	Others
GO Exome Sequencing Project	European American	Sub	8600	A=0.9994	C=0.0006			DPYD	DPYD : Missense Variant	rs55886062	Caucasian	Caucasian
GO Exome Sequencing Project	African American	Sub	4406	A=1.0000	C=0.0000			DPYD	DPYD : Missense Variant	rs55886062	African American	African_American
1000Genomes	Global	Study-wide	5008	A=0.9998	C=0.0002	PRJEB6930	SAMN07490465	DPYD	DPYD : Missense Variant	rs55886062	Others
1000Genomes	African	Sub	1322	A=1.0000	C=0.0000		SAMN07486022	DPYD	DPYD : Missense Variant	rs55886062	Black African	Black_African
1000Genomes	East Asian	Sub	1008	A=1.0000	C=0.0000		SAMN07486024	DPYD	DPYD : Missense Variant	rs55886062	Asian	Asian
1000Genomes	Europe	Sub	1006	A=0.9990	C=0.0010		SAMN07488239	DPYD	DPYD : Missense Variant	rs55886062	Others
1000Genomes	South Asian	Sub	978	A=1.000	C=0.000		SAMN07486027	DPYD	DPYD : Missense Variant	rs55886062	Asian	Asian
1000Genomes	American	Sub	694	A=1.000	C=0.000		SAMN07488242	DPYD	DPYD : Missense Variant	rs55886062	Caucasian
Genetic variation in the Estonian population	Estonian	Study-wide	4480	A=0.9993	C=0.0007	PRJNA489787		DPYD	DPYD : Missense Variant	rs55886062	Caucasian	Caucasian
The Avon Longitudinal Study of Parents and Children	PARENT AND CHILD COHORT	Study-wide	3854	A=0.9987	C=0.0013	PRJEB7217		DPYD	DPYD : Missense Variant	rs55886062	Others
UK 10K study - Twins	TWIN COHORT	Study-wide	3708	A=0.9995	C=0.0005	PRJEB7218		DPYD	DPYD : Missense Variant	rs55886062	Others
Genome of the Netherlands Release 5	Genome of the Netherlands	Study-wide	998	A=0.998	C=0.002	PRJEB5829	SAMN13000132	DPYD	DPYD : Missense Variant	rs55886062	Caucasian	Caucasian
Northern Sweden	ACPOP	Study-wide	600	A=0.998	C=0.002	PPRJNA503394	SAMN10359154	DPYD	DPYD : Missense Variant	rs55886062	Others
TopMed	Global	Study-wide	264690	A=0.620337	G=0.379663	PRJNA400167		GSTP1	GSTP1 : Missense Variant	rs1695	Others
gnomAD - Exomes	Global	Study-wide	248500	A=0.661421	G=0.338579	PRJNA398795	SAMN07488253	GSTP1	GSTP1 : Missense Variant	rs1695	Others
gnomAD - Exomes	European	Sub	134064	A=0.677236	G=0.322764		SAMN10181265	GSTP1	GSTP1 : Missense Variant	rs1695	Caucasian	Caucasian
gnomAD - Exomes	Asian	Sub	48518	A=0.75353	G=0.24647			GSTP1	GSTP1 : Missense Variant	rs1695	Asian	Asian
gnomAD - Exomes	American	Sub	34400	A=0.48137	G=0.51863		SAMN07488255	GSTP1	GSTP1 : Missense Variant	rs1695	Caucasian
gnomAD - Exomes	African	Sub	15442	A=0.55239	G=0.44761		SAMN07488254	GSTP1	GSTP1 : Missense Variant	rs1695	Black African	Black_African
gnomAD - Exomes	Ashkenazi Jewish	Sub	10036	A=0.78717	G=0.21283		SAMN07488252	GSTP1	GSTP1 : Missense Variant	rs1695	Caucasian	Caucasian
gnomAD - Exomes	Other	Sub	6040	A=0.6657	G=0.3343		SAMN07488248	GSTP1	GSTP1 : Missense Variant	rs1695	Others
gnomAD - Genomes	Global	Study-wide	139766	A=0.634217	G=0.365783	PRJNA398795	SAMN07488253	GSTP1	GSTP1 : Missense Variant	rs1695	Others
gnomAD - Genomes	European	Sub	75760	A=0.67053	G=0.32947		SAMN10181265	GSTP1	GSTP1 : Missense Variant	rs1695	Caucasian	Caucasian
gnomAD - Genomes	African	Sub	41792	A=0.55932	G=0.44068		SAMN07488254	GSTP1	GSTP1 : Missense Variant	rs1695	Black African	Black_African
gnomAD - Genomes	American	Sub	13622	A=0.58325	G=0.41675		SAMN07488255	GSTP1	GSTP1 : Missense Variant	rs1695	Caucasian
gnomAD - Genomes	Ashkenazi Jewish	Sub	3318	A=0.7899	G=0.2101		SAMN07488252	GSTP1	GSTP1 : Missense Variant	rs1695	Caucasian	Caucasian
gnomAD - Genomes	East Asian	Sub	3120	A=0.8135	G=0.1865		SAMN07488251	GSTP1	GSTP1 : Missense Variant	rs1695	Asian	Asian
gnomAD - Genomes	Other	Sub	2154	A=0.6332	G=0.3668		SAMN07488248	GSTP1	GSTP1 : Missense Variant	rs1695	Others
ExAC	Global	Study-wide	119818	A=0.666519	G=0.333481	PRJEB8661	SAMN07490465	GSTP1	GSTP1 : Missense Variant	rs1695	Others
ExAC	Europe	Sub	72580	A=0.68471	G=0.31529			GSTP1	GSTP1 : Missense Variant	rs1695	Others
ExAC	Asian	Sub	25054	A=0.74838	G=0.25162			GSTP1	GSTP1 : Missense Variant	rs1695	Asian	Asian
ExAC	American	Sub	11516	A=0.46492	G=0.53508			GSTP1	GSTP1 : Missense Variant	rs1695	Caucasian
ExAC	African	Sub	9780	A=0.5558	G=0.4442			GSTP1	GSTP1 : Missense Variant	rs1695	Black African	Black_African
ExAC	Other	Sub	888	A=0.704	G=0.296		SAMN07486028	GSTP1	GSTP1 : Missense Variant	rs1695	Others
The PAGE Study	Global	Study-wide	78696	A=0.60383	G=0.39617	PRJNA168052	SAMN10868975	GSTP1	GSTP1 : Missense Variant	rs1695	Others
The PAGE Study	AfricanAmerican	Sub	32512	A=0.55133	G=0.44867		SAMN10868721	GSTP1	GSTP1 : Missense Variant	rs1695	African American	African_American
The PAGE Study	Mexican	Sub	10810	A=0.49426	G=0.50574		SAMN10868735	GSTP1	GSTP1 : Missense Variant	rs1695	Hispanic	Hispanic
The PAGE Study	Asian	Sub	8316	A=0.8480	G=0.1520		SAMN10868722	GSTP1	GSTP1 : Missense Variant	rs1695	Asian	Asian
The PAGE Study	PuertoRican	Sub	7918	A=0.6355	G=0.3645		SAMN10868968	GSTP1	GSTP1 : Missense Variant	rs1695	Hispanic	Hispanic
The PAGE Study	NativeHawaiian	Sub	4534	A=0.7713	G=0.2287		SAMN10868777	GSTP1	GSTP1 : Missense Variant	rs1695	Caucasian
The PAGE Study	Cuban	Sub	4230	A=0.6324	G=0.3676		SAMN10868733	GSTP1	GSTP1 : Missense Variant	rs1695	Hispanic	Hispanic
The PAGE Study	Dominican	Sub	3828	A=0.5886	G=0.4114		SAMN10868734	GSTP1	GSTP1 : Missense Variant	rs1695	Hispanic	Hispanic
The PAGE Study	CentralAmerican	Sub	2450	A=0.5571	G=0.4429		SAMN10868729	GSTP1	GSTP1 : Missense Variant	rs1695	Hispanic	Hispanic
The PAGE Study	SouthAmerican	Sub	1982	A=0.4975	G=0.5025		SAMN10868969	GSTP1	GSTP1 : Missense Variant	rs1695	Hispanic	Hispanic
The PAGE Study	NativeAmerican	Sub	1260	A=0.6032	G=0.3968		SAMN10868739	GSTP1	GSTP1 : Missense Variant	rs1695	Caucasian
The PAGE Study	SouthAsian	Sub	856	A=0.737	G=0.263		SAMN10868970	GSTP1	GSTP1 : Missense Variant	rs1695	Asian	Asian
8.3KJPN	JAPANESE	Study-wide	16758	A=0.85858	G=0.14142	PRJNA678214	SAMN16789458	GSTP1	GSTP1 : Missense Variant	rs1695	Asian	Asian
GO Exome Sequencing Project	Global	Study-wide	12568	A=0.63916	G=0.36084	PRJNA192955		GSTP1	GSTP1 : Missense Variant	rs1695	Others
GO Exome Sequencing Project	European American	Sub	8400	A=0.6683	G=0.3317			GSTP1	GSTP1 : Missense Variant	rs1695	Caucasian	Caucasian
GO Exome Sequencing Project	African American	Sub	4168	A=0.5804	G=0.4196			GSTP1	GSTP1 : Missense Variant	rs1695	African American	African_American
1000Genomes	Global	Study-wide	5008	A=0.6474	G=0.3526	PRJEB6930	SAMN07490465	GSTP1	GSTP1 : Missense Variant	rs1695	Others
1000Genomes	African	Sub	1322	A=0.5197	G=0.4803		SAMN07486022	GSTP1	GSTP1 : Missense Variant	rs1695	Black African	Black_African
1000Genomes	East Asian	Sub	1008	A=0.8214	G=0.1786		SAMN07486024	GSTP1	GSTP1 : Missense Variant	rs1695	Asian	Asian
1000Genomes	Europe	Sub	1006	A=0.6690	G=0.3310		SAMN07488239	GSTP1	GSTP1 : Missense Variant	rs1695	Others
1000Genomes	South Asian	Sub	978	A=0.706	G=0.294		SAMN07486027	GSTP1	GSTP1 : Missense Variant	rs1695	Asian	Asian
1000Genomes	American	Sub	694	A=0.524	G=0.476		SAMN07488242	GSTP1	GSTP1 : Missense Variant	rs1695	Caucasian
Genetic variation in the Estonian population	Estonian	Study-wide	4480	A=0.6882	G=0.3118	PRJNA489787		GSTP1	GSTP1 : Missense Variant	rs1695	Caucasian	Caucasian
The Avon Longitudinal Study of Parents and Children	PARENT AND CHILD COHORT	Study-wide	3854	A=0.6554	G=0.3446	PRJEB7217		GSTP1	GSTP1 : Missense Variant	rs1695	Others
UK 10K study - Twins	TWIN COHORT	Study-wide	3708	A=0.6505	G=0.3495	PRJEB7218		GSTP1	GSTP1 : Missense Variant	rs1695	Others
KOREAN population from KRGDB	KOREAN	Study-wide	2930	A=0.8167	G=0.1833	PRJNA589833		GSTP1	GSTP1 : Missense Variant	rs1695	Asian	Asian
HGDP-CEPH-db Supplement 1	Global	Study-wide	2082	A=0.7008	G=0.2992	PRJEB6463		GSTP1	GSTP1 : Missense Variant	rs1695	Others
HGDP-CEPH-db Supplement 1	Est_Asia	Sub	468	A=0.797	G=0.203		SAMN13169023	GSTP1	GSTP1 : Missense Variant	rs1695	Asian	Asian
HGDP-CEPH-db Supplement 1	Central_South_Asia	Sub	414	A=0.766	G=0.234		SAMN13169022	GSTP1	GSTP1 : Missense Variant	rs1695	Asian	Asian
HGDP-CEPH-db Supplement 1	Middle_Est	Sub	350	A=0.723	G=0.277		SAMN13169025	GSTP1	GSTP1 : Missense Variant	rs1695	Asian	Asian
HGDP-CEPH-db Supplement 1	Europe	Sub	320	A=0.741	G=0.259		SAMN13169024	GSTP1	GSTP1 : Missense Variant	rs1695	Others
HGDP-CEPH-db Supplement 1	Africa	Sub	242	A=0.442	G=0.558		SAMN13169020	GSTP1	GSTP1 : Missense Variant	rs1695	Black African	Black_African
HGDP-CEPH-db Supplement 1	America	Sub	216	A=0.546	G=0.454		SAMN13169021	GSTP1	GSTP1 : Missense Variant	rs1695	Caucasian
HGDP-CEPH-db Supplement 1	Oceania	Sub	72	A=0.75	G=0.25		SAMN13169026	GSTP1	GSTP1 : Missense Variant	rs1695	Caucasian	Caucasian
HapMap	Global	Study-wide	1892	A=0.6549	G=0.3451	PRJNA60817	SAMN10820145	GSTP1	GSTP1 : Missense Variant	rs1695	Others
HapMap	American	Sub	770	A=0.631	G=0.369		SAMN10821182	GSTP1	GSTP1 : Missense Variant	rs1695	Caucasian
HapMap	African	Sub	692	A=0.592	G=0.408		SAMN10821181	GSTP1	GSTP1 : Missense Variant	rs1695	Black African	Black_African
HapMap	Asian	Sub	254	A=0.870	G=0.130		SAMN10821184	GSTP1	GSTP1 : Missense Variant	rs1695	Asian	Asian
HapMap	Europe	Sub	176	A=0.693	G=0.307		SAMN10821183	GSTP1	GSTP1 : Missense Variant	rs1695	Others
Korean Genome Project	KOREAN	Study-wide	1832	A=0.8166	G=0.1834	PRJNA609628		GSTP1	GSTP1 : Missense Variant	rs1695	Asian	Asian
PharmGKB Aggregated	Global	Study-wide	1078	A=0.6262	G=0.3738	PRJNA60817	SAMN13103781	GSTP1	GSTP1 : Missense Variant	rs1695	Others
PharmGKB Aggregated	PA129410392	Sub	598	A=0.604	G=0.396		SAMN13093311	GSTP1	GSTP1 : Missense Variant	rs1695	Others
PharmGKB Aggregated	PA150709865	Sub	480	A=0.654	G=0.346		SAMN13098226	GSTP1	GSTP1 : Missense Variant	rs1695	Others
Genome of the Netherlands Release 5	Genome of the Netherlands	Study-wide	998	A=0.676	G=0.324	PRJEB5829	SAMN13000132	GSTP1	GSTP1 : Missense Variant	rs1695	Caucasian	Caucasian
CNV burdens in cranial meningiomas	Global	Study-wide	792	A=0.814	G=0.186	PRJEB37584	SAMN15458720	GSTP1	GSTP1 : Missense Variant	rs1695	Others
CNV burdens in cranial meningiomas	CRM	Sub	792	A=0.814	G=0.186		SAMN15458720	GSTP1	GSTP1 : Missense Variant	rs1695	Others
A Vietnamese Genetic Variation Database	Global	Study-wide	612	A=0.763	G=0.237	PRJNA515199	SAMN10744005	GSTP1	GSTP1 : Missense Variant	rs1695	Others
Northern Sweden	ACPOP	Study-wide	600	A=0.722	G=0.278	PPRJNA503394	SAMN10359154	GSTP1	GSTP1 : Missense Variant	rs1695	Others
Medical Genome Project healthy controls from Spanish population	Spanish controls	Study-wide	534	A=0.710	G=0.290	PRJEB8705	SAMN13001620	GSTP1	GSTP1 : Missense Variant	rs1695	Caucasian	Caucasian
SGDP_PRJ	Global	Study-wide	304	A=0.378	G=0.622	PRJNA586841		GSTP1	GSTP1 : Missense Variant	rs1695	Others
FINRISK	Finnish from FINRISK project	Study-wide	298	A=0.755	G=0.245	PRJEB7895	SAMN13002954	GSTP1	GSTP1 : Missense Variant	rs1695	Caucasian	Caucasian
Qatari	Global	Study-wide	216	A=0.722	G=0.278	PRJNA288297	SAMN13019808	GSTP1	GSTP1 : Missense Variant	rs1695	Others
Ancient Sardinia genome-wide 1240k capture data generation and analysis	Global	Study-wide	98	A=0.80	G=0.20	PRJEB36033	SAMN15458807	GSTP1	GSTP1 : Missense Variant	rs1695	Others
The Danish reference pan genome	Danish	Study-wide	40	A=0.72	G=0.28	PRJEB7725	SAMN13003120	GSTP1	GSTP1 : Missense Variant	rs1695	Caucasian	Caucasian
Siberian	Global	Study-wide	30	A=0.33	G=0.67	PRJNA267856	SAMN13113809	GSTP1	GSTP1 : Missense Variant	rs1695	Others
TopMed	Global	Study-wide	264690	A=0.400892	G=0.599108	PRJNA400167		ABCB1	ABCB1 : Missense Variant	rs1045642	Others
gnomAD - Exomes	Global	Study-wide	251312	A=0.495703	G=0.504297	PRJNA398795	SAMN07488253	ABCB1	ABCB1 : Missense Variant	rs1045642	Others
gnomAD - Exomes	European	Sub	135256	A=0.546201	G=0.453799		SAMN10181265	ABCB1	ABCB1 : Missense Variant	rs1045642	Caucasian	Caucasian
gnomAD - Exomes	Asian	Sub	48998	A=0.51590	G=0.48410			ABCB1	ABCB1 : Missense Variant	rs1045642	Asian	Asian
gnomAD - Exomes	American	Sub	34588	A=0.45186	G=0.54814		SAMN07488255	ABCB1	ABCB1 : Missense Variant	rs1045642	Caucasian
gnomAD - Exomes	African	Sub	16256	A=0.19820	G=0.80180		SAMN07488254	ABCB1	ABCB1 : Missense Variant	rs1045642	Black African	Black_African
gnomAD - Exomes	Ashkenazi Jewish	Sub	10078	A=0.35632	G=0.64368		SAMN07488252	ABCB1	ABCB1 : Missense Variant	rs1045642	Caucasian	Caucasian
gnomAD - Exomes	Other	Sub	6136	A=0.4855	G=0.5145		SAMN07488248	ABCB1	ABCB1 : Missense Variant	rs1045642	Others
gnomAD - Genomes	Global	Study-wide	139942	A=0.421039	G=0.578961	PRJNA398795	SAMN07488253	ABCB1	ABCB1 : Missense Variant	rs1045642	Others
gnomAD - Genomes	European	Sub	75798	A=0.54356	G=0.45644		SAMN10181265	ABCB1	ABCB1 : Missense Variant	rs1045642	Caucasian	Caucasian
gnomAD - Genomes	African	Sub	41916	A=0.20505	G=0.79495		SAMN07488254	ABCB1	ABCB1 : Missense Variant	rs1045642	Black African	Black_African
gnomAD - Genomes	American	Sub	13628	A=0.43557	G=0.56443		SAMN07488255	ABCB1	ABCB1 : Missense Variant	rs1045642	Caucasian
gnomAD - Genomes	Ashkenazi Jewish	Sub	3322	A=0.3465	G=0.6535		SAMN07488252	ABCB1	ABCB1 : Missense Variant	rs1045642	Caucasian	Caucasian
gnomAD - Genomes	East Asian	Sub	3126	A=0.3733	G=0.6267		SAMN07488251	ABCB1	ABCB1 : Missense Variant	rs1045642	Asian	Asian
gnomAD - Genomes	Other	Sub	2152	A=0.4047	G=0.5953		SAMN07488248	ABCB1	ABCB1 : Missense Variant	rs1045642	Others
ExAC	Global	Study-wide	121366	A=0.496564	G=0.503436	PRJEB8661	SAMN07490465	ABCB1	ABCB1 : Missense Variant	rs1045642	Others
ExAC	Europe	Sub	73340	A=0.53553	G=0.46447			ABCB1	ABCB1 : Missense Variant	rs1045642	Others
ExAC	Asian	Sub	25144	A=0.52418	G=0.47582			ABCB1	ABCB1 : Missense Variant	rs1045642	Asian	Asian
ExAC	American	Sub	11568	A=0.45332	G=0.54668			ABCB1	ABCB1 : Missense Variant	rs1045642	Caucasian
ExAC	African	Sub	10406	A=0.20200	G=0.79800			ABCB1	ABCB1 : Missense Variant	rs1045642	Black African	Black_African
ExAC	Other	Sub	908	A=0.511	G=0.489		SAMN07486028	ABCB1	ABCB1 : Missense Variant	rs1045642	Others
The PAGE Study	Global	Study-wide	78700	A=0.33413	G=0.66587	PRJNA168052	SAMN10868975	ABCB1	ABCB1 : Missense Variant	rs1045642	Others
The PAGE Study	AfricanAmerican	Sub	32516	A=0.21386	G=0.78614		SAMN10868721	ABCB1	ABCB1 : Missense Variant	rs1045642	African American	African_American
The PAGE Study	Mexican	Sub	10810	A=0.44820	G=0.55180		SAMN10868735	ABCB1	ABCB1 : Missense Variant	rs1045642	Hispanic	Hispanic
The PAGE Study	Asian	Sub	8316	A=0.4031	G=0.5969		SAMN10868722	ABCB1	ABCB1 : Missense Variant	rs1045642	Asian	Asian
The PAGE Study	PuertoRican	Sub	7918	A=0.3846	G=0.6154		SAMN10868968	ABCB1	ABCB1 : Missense Variant	rs1045642	Hispanic	Hispanic
The PAGE Study	NativeHawaiian	Sub	4534	A=0.4356	G=0.5644		SAMN10868777	ABCB1	ABCB1 : Missense Variant	rs1045642	Caucasian
The PAGE Study	Cuban	Sub	4230	A=0.4095	G=0.5905		SAMN10868733	ABCB1	ABCB1 : Missense Variant	rs1045642	Hispanic	Hispanic
The PAGE Study	Dominican	Sub	3828	A=0.3378	G=0.6622		SAMN10868734	ABCB1	ABCB1 : Missense Variant	rs1045642	Hispanic	Hispanic
The PAGE Study	CentralAmerican	Sub	2450	A=0.4531	G=0.5469		SAMN10868729	ABCB1	ABCB1 : Missense Variant	rs1045642	Hispanic	Hispanic
The PAGE Study	SouthAmerican	Sub	1982	A=0.4506	G=0.5494		SAMN10868969	ABCB1	ABCB1 : Missense Variant	rs1045642	Hispanic	Hispanic
The PAGE Study	NativeAmerican	Sub	1260	A=0.4571	G=0.5429		SAMN10868739	ABCB1	ABCB1 : Missense Variant	rs1045642	Caucasian
The PAGE Study	SouthAsian	Sub	856	A=0.609	G=0.391		SAMN10868970	ABCB1	ABCB1 : Missense Variant	rs1045642	Asian	Asian
8.3KJPN	JAPANESE	Study-wide	16758	A=0.41753	G=0.58247	PRJNA678214	SAMN16789458	ABCB1	ABCB1 : Missense Variant	rs1045642	Asian	Asian
GO Exome Sequencing Project	Global	Study-wide	13006	A=0.42334	G=0.57666	PRJNA192955		ABCB1	ABCB1 : Missense Variant	rs1045642	Others
GO Exome Sequencing Project	European American	Sub	8600	A=0.5236	G=0.4764			ABCB1	ABCB1 : Missense Variant	rs1045642	Caucasian	Caucasian
GO Exome Sequencing Project	African American	Sub	4406	A=0.2276	G=0.7724			ABCB1	ABCB1 : Missense Variant	rs1045642	African American	African_American
1000Genomes	Global	Study-wide	5008	A=0.3952	G=0.6048	PRJEB6930	SAMN07490465	ABCB1	ABCB1 : Missense Variant	rs1045642	Others
1000Genomes	African	Sub	1322	A=0.1498	G=0.8502		SAMN07486022	ABCB1	ABCB1 : Missense Variant	rs1045642	Black African	Black_African
1000Genomes	East Asian	Sub	1008	A=0.3978	G=0.6022		SAMN07486024	ABCB1	ABCB1 : Missense Variant	rs1045642	Asian	Asian
1000Genomes	Europe	Sub	1006	A=0.5179	G=0.4821		SAMN07488239	ABCB1	ABCB1 : Missense Variant	rs1045642	Others
1000Genomes	South Asian	Sub	978	A=0.575	G=0.425		SAMN07486027	ABCB1	ABCB1 : Missense Variant	rs1045642	Asian	Asian
1000Genomes	American	Sub	694	A=0.428	G=0.572		SAMN07488242	ABCB1	ABCB1 : Missense Variant	rs1045642	Caucasian
Genetic variation in the Estonian population	Estonian	Study-wide	4480	A=0.5319	G=0.4681	PRJNA489787		ABCB1	ABCB1 : Missense Variant	rs1045642	Caucasian	Caucasian
The Avon Longitudinal Study of Parents and Children	PARENT AND CHILD COHORT	Study-wide	3854	A=0.5332	G=0.4668	PRJEB7217		ABCB1	ABCB1 : Missense Variant	rs1045642	Others
UK 10K study - Twins	TWIN COHORT	Study-wide	3708	A=0.5386	G=0.4614	PRJEB7218		ABCB1	ABCB1 : Missense Variant	rs1045642	Others
KOREAN population from KRGDB	KOREAN	Study-wide	2930	A=0.3488	G=0.6512	PRJNA589833		ABCB1	ABCB1 : Missense Variant	rs1045642	Asian	Asian
Korean Genome Project	KOREAN	Study-wide	1832	A=0.3996	G=0.6004	PRJNA609628		ABCB1	ABCB1 : Missense Variant	rs1045642	Asian	Asian
HapMap	Global	Study-wide	1702	A=0.3643	G=0.6357	PRJNA60817	SAMN10820145	ABCB1	ABCB1 : Missense Variant	rs1045642	Others
HapMap	American	Sub	766	A=0.470	G=0.530		SAMN10821182	ABCB1	ABCB1 : Missense Variant	rs1045642	Caucasian
HapMap	African	Sub	508	A=0.134	G=0.866		SAMN10821181	ABCB1	ABCB1 : Missense Variant	rs1045642	Black African	Black_African
HapMap	Asian	Sub	252	A=0.437	G=0.563		SAMN10821184	ABCB1	ABCB1 : Missense Variant	rs1045642	Asian	Asian
HapMap	Europe	Sub	176	A=0.466	G=0.534		SAMN10821183	ABCB1	ABCB1 : Missense Variant	rs1045642	Others
Genome-wide autozygosity in Daghestan	Global	Study-wide	1136	A=0.5863	G=0.4137	PRJNA576826	SAMN13013121	ABCB1	ABCB1 : Missense Variant	rs1045642	Others
Genome-wide autozygosity in Daghestan	Daghestan	Sub	628	A=0.642	G=0.358		SAMN13013126	ABCB1	ABCB1 : Missense Variant	rs1045642	Caucasian	Caucasian
Genome-wide autozygosity in Daghestan	Near_East	Sub	144	A=0.549	G=0.451		SAMN13013123	ABCB1	ABCB1 : Missense Variant	rs1045642	Others
Genome-wide autozygosity in Daghestan	Central Asia	Sub	122	A=0.459	G=0.541		SAMN13013124	ABCB1	ABCB1 : Missense Variant	rs1045642	Asian	Asian
Genome-wide autozygosity in Daghestan	Europe	Sub	108	A=0.519	G=0.481		SAMN13013127	ABCB1	ABCB1 : Missense Variant	rs1045642	Others
Genome-wide autozygosity in Daghestan	South Asian	Sub	98	A=0.61	G=0.39		SAMN13013122	ABCB1	ABCB1 : Missense Variant	rs1045642	Asian	Asian
Genome-wide autozygosity in Daghestan	Caucasus	Sub	36	A=0.33	G=0.67		SAMN13013125	ABCB1	ABCB1 : Missense Variant	rs1045642	Caucasian	Caucasian
Genome of the Netherlands Release 5	Genome of the Netherlands	Study-wide	998	A=0.513	G=0.487	PRJEB5829	SAMN13000132	ABCB1	ABCB1 : Missense Variant	rs1045642	Caucasian	Caucasian
CNV burdens in cranial meningiomas	Global	Study-wide	792	A=0.385	G=0.615	PRJEB37584	SAMN15458720	ABCB1	ABCB1 : Missense Variant	rs1045642	Others
CNV burdens in cranial meningiomas	CRM	Sub	792	A=0.385	G=0.615		SAMN15458720	ABCB1	ABCB1 : Missense Variant	rs1045642	Others
A Vietnamese Genetic Variation Database	Global	Study-wide	612	A=0.337	G=0.663	PRJNA515199	SAMN10744005	ABCB1	ABCB1 : Missense Variant	rs1045642	Others
Northern Sweden	ACPOP	Study-wide	600	A=0.588	G=0.412	PPRJNA503394	SAMN10359154	ABCB1	ABCB1 : Missense Variant	rs1045642	Others
Medical Genome Project healthy controls from Spanish population	Spanish controls	Study-wide	534	A=0.440	G=0.560	PRJEB8705	SAMN13001620	ABCB1	ABCB1 : Missense Variant	rs1045642	Caucasian	Caucasian
SGDP_PRJ	Global	Study-wide	430	A=0.302	G=0.698	PRJNA586841		ABCB1	ABCB1 : Missense Variant	rs1045642	Others
FINRISK	Finnish from FINRISK project	Study-wide	304	A=0.556	G=0.444	PRJEB7895	SAMN13002954	ABCB1	ABCB1 : Missense Variant	rs1045642	Caucasian	Caucasian
Qatari	Global	Study-wide	216	A=0.463	G=0.537	PRJNA288297	SAMN13019808	ABCB1	ABCB1 : Missense Variant	rs1045642	Others
The Danish reference pan genome	Danish	Study-wide	40	A=0.50	G=0.50	PRJEB7725	SAMN13003120	ABCB1	ABCB1 : Missense Variant	rs1045642	Caucasian	Caucasian
Siberian	Global	Study-wide	38	A=0.34	G=0.66	PRJNA267856	SAMN13113809	ABCB1	ABCB1 : Missense Variant	rs1045642	Others
TopMed	Global	Study-wide	264690	T=0.996551	A=0.003449	PRJNA400167		DPYD	DPYD : Missense Variant	rs67376798	Others
gnomAD - Exomes	Global	Study-wide	251256	T=0.997154	A=0.002846	PRJNA398795	SAMN07488253	DPYD	DPYD : Missense Variant	rs67376798	Others
gnomAD - Exomes	European	Sub	135220	T=0.995681	A=0.004319		SAMN10181265	DPYD	DPYD : Missense Variant	rs67376798	Caucasian	Caucasian
gnomAD - Exomes	Asian	Sub	48992	T=0.99969	A=0.00031			DPYD	DPYD : Missense Variant	rs67376798	Asian	Asian
gnomAD - Exomes	American	Sub	34588	T=0.99740	A=0.00260		SAMN07488255	DPYD	DPYD : Missense Variant	rs67376798	Caucasian
gnomAD - Exomes	African	Sub	16252	T=0.99932	A=0.00068		SAMN07488254	DPYD	DPYD : Missense Variant	rs67376798	Black African	Black_African
gnomAD - Exomes	Ashkenazi Jewish	Sub	10074	T=0.99960	A=0.00040		SAMN07488252	DPYD	DPYD : Missense Variant	rs67376798	Caucasian	Caucasian
gnomAD - Exomes	Other	Sub	6130	T=0.9982	A=0.0018		SAMN07488248	DPYD	DPYD : Missense Variant	rs67376798	Others
gnomAD - Genomes	Global	Study-wide	140180	T=0.996661	A=0.003339	PRJNA398795	SAMN07488253	DPYD	DPYD : Missense Variant	rs67376798	Others
gnomAD - Genomes	European	Sub	75918	T=0.99488	A=0.00512		SAMN10181265	DPYD	DPYD : Missense Variant	rs67376798	Caucasian	Caucasian
gnomAD - Genomes	African	Sub	42040	T=0.99883	A=0.00117		SAMN07488254	DPYD	DPYD : Missense Variant	rs67376798	Black African	Black_African
gnomAD - Genomes	American	Sub	13616	T=0.99838	A=0.00162		SAMN07488255	DPYD	DPYD : Missense Variant	rs67376798	Caucasian
gnomAD - Genomes	Ashkenazi Jewish	Sub	3324	T=0.9994	A=0.0006		SAMN07488252	DPYD	DPYD : Missense Variant	rs67376798	Caucasian	Caucasian
gnomAD - Genomes	East Asian	Sub	3130	T=1.0000	A=0.0000		SAMN07488251	DPYD	DPYD : Missense Variant	rs67376798	Asian	Asian
gnomAD - Genomes	Other	Sub	2152	T=0.9972	A=0.0028		SAMN07488248	DPYD	DPYD : Missense Variant	rs67376798	Others
ExAC	Global	Study-wide	121374	T=0.997372	A=0.002628	PRJEB8661	SAMN07490465	DPYD	DPYD : Missense Variant	rs67376798	Others
ExAC	Europe	Sub	73340	T=0.99626	A=0.00374			DPYD	DPYD : Missense Variant	rs67376798	Others
ExAC	Asian	Sub	25150	T=0.99964	A=0.00036			DPYD	DPYD : Missense Variant	rs67376798	Asian	Asian
ExAC	American	Sub	11576	T=0.99775	A=0.00225			DPYD	DPYD : Missense Variant	rs67376798	Caucasian
ExAC	African	Sub	10400	T=0.99933	A=0.00067			DPYD	DPYD : Missense Variant	rs67376798	Black African	Black_African
ExAC	Other	Sub	908	T=0.997	A=0.003		SAMN07486028	DPYD	DPYD : Missense Variant	rs67376798	Others
The PAGE Study	Global	Study-wide	78696	T=0.99809	A=0.00191	PRJNA168052	SAMN10868975	DPYD	DPYD : Missense Variant	rs67376798	Others
The PAGE Study	AfricanAmerican	Sub	32516	T=0.99843	A=0.00157		SAMN10868721	DPYD	DPYD : Missense Variant	rs67376798	African American	African_American
The PAGE Study	Mexican	Sub	10806	T=0.99741	A=0.00259		SAMN10868735	DPYD	DPYD : Missense Variant	rs67376798	Hispanic	Hispanic
The PAGE Study	Asian	Sub	8318	T=0.9999	A=0.0001		SAMN10868722	DPYD	DPYD : Missense Variant	rs67376798	Asian	Asian
The PAGE Study	PuertoRican	Sub	7916	T=0.9980	A=0.0020		SAMN10868968	DPYD	DPYD : Missense Variant	rs67376798	Hispanic	Hispanic
The PAGE Study	NativeHawaiian	Sub	4534	T=0.9985	A=0.0015		SAMN10868777	DPYD	DPYD : Missense Variant	rs67376798	Caucasian
The PAGE Study	Cuban	Sub	4230	T=0.9941	A=0.0059		SAMN10868733	DPYD	DPYD : Missense Variant	rs67376798	Hispanic	Hispanic
The PAGE Study	Dominican	Sub	3828	T=0.9979	A=0.0021		SAMN10868734	DPYD	DPYD : Missense Variant	rs67376798	Hispanic	Hispanic
The PAGE Study	CentralAmerican	Sub	2450	T=0.9984	A=0.0016		SAMN10868729	DPYD	DPYD : Missense Variant	rs67376798	Hispanic	Hispanic
The PAGE Study	SouthAmerican	Sub	1982	T=0.9975	A=0.0025		SAMN10868969	DPYD	DPYD : Missense Variant	rs67376798	Hispanic	Hispanic
The PAGE Study	NativeAmerican	Sub	1260	T=0.9960	A=0.0040		SAMN10868739	DPYD	DPYD : Missense Variant	rs67376798	Caucasian
The PAGE Study	SouthAsian	Sub	856	T=1.000	A=0.000		SAMN10868970	DPYD	DPYD : Missense Variant	rs67376798	Asian	Asian
GO Exome Sequencing Project	Global	Study-wide	13006	T=0.99608	A=0.00392	PRJNA192955		DPYD	DPYD : Missense Variant	rs67376798	Others
GO Exome Sequencing Project	European American	Sub	8600	T=0.9945	A=0.0055			DPYD	DPYD : Missense Variant	rs67376798	Caucasian	Caucasian
GO Exome Sequencing Project	African American	Sub	4406	T=0.9991	A=0.0009			DPYD	DPYD : Missense Variant	rs67376798	African American	African_American
1000Genomes	Global	Study-wide	5008	T=0.9978	A=0.0022	PRJEB6930	SAMN07490465	DPYD	DPYD : Missense Variant	rs67376798	Others
1000Genomes	African	Sub	1322	T=0.9992	A=0.0008		SAMN07486022	DPYD	DPYD : Missense Variant	rs67376798	Black African	Black_African
1000Genomes	East Asian	Sub	1008	T=1.0000	A=0.0000		SAMN07486024	DPYD	DPYD : Missense Variant	rs67376798	Asian	Asian
1000Genomes	Europe	Sub	1006	T=0.9930	A=0.0070		SAMN07488239	DPYD	DPYD : Missense Variant	rs67376798	Others
1000Genomes	South Asian	Sub	978	T=0.999	A=0.001		SAMN07486027	DPYD	DPYD : Missense Variant	rs67376798	Asian	Asian
1000Genomes	American	Sub	694	T=0.997	A=0.003		SAMN07488242	DPYD	DPYD : Missense Variant	rs67376798	Caucasian
Genetic variation in the Estonian population	Estonian	Study-wide	4480	T=0.9973	A=0.0027	PRJNA489787		DPYD	DPYD : Missense Variant	rs67376798	Caucasian	Caucasian
The Avon Longitudinal Study of Parents and Children	PARENT AND CHILD COHORT	Study-wide	3854	T=0.9951	A=0.0049	PRJEB7217		DPYD	DPYD : Missense Variant	rs67376798	Others
UK 10K study - Twins	TWIN COHORT	Study-wide	3708	T=0.9911	A=0.0089	PRJEB7218		DPYD	DPYD : Missense Variant	rs67376798	Others
MxGDAR/Encodat-PGx	Global	Study-wide	3282	T=0.9966	A=0.0034	PRJEB37766	SAMN15457995	DPYD	DPYD : Missense Variant	rs67376798	Others
MxGDAR/Encodat-PGx	MxGDAR	Sub	3282	T=0.9966	A=0.0034			DPYD	DPYD : Missense Variant	rs67376798	Others
Genome of the Netherlands Release 5	Genome of the Netherlands	Study-wide	998	T=0.994	A=0.006	PRJEB5829	SAMN13000132	DPYD	DPYD : Missense Variant	rs67376798	Caucasian	Caucasian
Northern Sweden	ACPOP	Study-wide	600	T=0.997	A=0.003	PPRJNA503394	SAMN10359154	DPYD	DPYD : Missense Variant	rs67376798	Others
Medical Genome Project healthy controls from Spanish population	Spanish controls	Study-wide	534	T=0.987	A=0.013	PRJEB8705	SAMN13001620	DPYD	DPYD : Missense Variant	rs67376798	Caucasian	Caucasian
SGDP_PRJ	Global	Study-wide	2	T=0.5	A=0.5	PRJNA586841		DPYD	DPYD : Missense Variant	rs67376798	Others
Allele Frequency Aggregator	Total	Global	377252	A=0.665099	C=0.334901	PRJNA507278	SAMN10492705	CDA	CDA : Missense Variant	rs2072671	Others
Allele Frequency Aggregator	European	Sub	322182	A=0.648695	C=0.351305		SAMN10492695	CDA	CDA : Missense Variant	rs2072671	Caucasian	Caucasian
Allele Frequency Aggregator	Other	Sub	22476	A=0.68010	C=0.31990		SAMN11605645	CDA	CDA : Missense Variant	rs2072671	Others
Allele Frequency Aggregator	African	Sub	11696	A=0.89646	C=0.10354		SAMN10492703	CDA	CDA : Missense Variant	rs2072671	Black African	Black_African
Allele Frequency Aggregator	Latin American 2	Sub	7232	A=0.6903	C=0.3097		SAMN10492700	CDA	CDA : Missense Variant	rs2072671	Hispanic	Hispanic
Allele Frequency Aggregator	Asian	Sub	6956	A=0.8594	C=0.1406		SAMN10492704	CDA	CDA : Missense Variant	rs2072671	Asian	Asian
Allele Frequency Aggregator	South Asian	Sub	5224	A=0.7835	C=0.2165		SAMN10492702	CDA	CDA : Missense Variant	rs2072671	Asian	Asian
Allele Frequency Aggregator	Latin American 1	Sub	1486	A=0.7254	C=0.2746		SAMN10492699	CDA	CDA : Missense Variant	rs2072671	Hispanic	Hispanic
TopMed	Global	Study-wide	264690	A=0.747338	C=0.252662	PRJNA400167		CDA	CDA : Missense Variant	rs2072671	Others
gnomAD - Exomes	Global	Study-wide	250962	A=0.720396	C=0.279604	PRJNA398795	SAMN07488253	CDA	CDA : Missense Variant	rs2072671	Others
gnomAD - Exomes	European	Sub	134928	A=0.677895	C=0.322105		SAMN10181265	CDA	CDA : Missense Variant	rs2072671	Caucasian	Caucasian
gnomAD - Exomes	Asian	Sub	49006	A=0.81466	C=0.18534			CDA	CDA : Missense Variant	rs2072671	Asian	Asian
gnomAD - Exomes	American	Sub	34574	A=0.71221	C=0.28779		SAMN07488255	CDA	CDA : Missense Variant	rs2072671	Caucasian
gnomAD - Exomes	African	Sub	16246	A=0.91463	C=0.08537		SAMN07488254	CDA	CDA : Missense Variant	rs2072671	Black African	Black_African
gnomAD - Exomes	Ashkenazi Jewish	Sub	10074	A=0.56700	C=0.43300		SAMN07488252	CDA	CDA : Missense Variant	rs2072671	Caucasian	Caucasian
gnomAD - Exomes	Other	Sub	6134	A=0.6858	C=0.3142		SAMN07488248	CDA	CDA : Missense Variant	rs2072671	Others
gnomAD - Genomes	Global	Study-wide	140082	A=0.750482	C=0.249518	PRJNA398795	SAMN07488253	CDA	CDA : Missense Variant	rs2072671	Others
gnomAD - Genomes	European	Sub	75848	A=0.67998	C=0.32002		SAMN10181265	CDA	CDA : Missense Variant	rs2072671	Caucasian	Caucasian
gnomAD - Genomes	African	Sub	41986	A=0.90690	C=0.09310		SAMN07488254	CDA	CDA : Missense Variant	rs2072671	Black African	Black_African
gnomAD - Genomes	American	Sub	13654	A=0.68170	C=0.31830		SAMN07488255	CDA	CDA : Missense Variant	rs2072671	Caucasian
gnomAD - Genomes	Ashkenazi Jewish	Sub	3324	A=0.5641	C=0.4359		SAMN07488252	CDA	CDA : Missense Variant	rs2072671	Caucasian	Caucasian
gnomAD - Genomes	East Asian	Sub	3126	A=0.8685	C=0.1315		SAMN07488251	CDA	CDA : Missense Variant	rs2072671	Asian	Asian
gnomAD - Genomes	Other	Sub	2144	A=0.7365	C=0.2635		SAMN07488248	CDA	CDA : Missense Variant	rs2072671	Others
ExAC	Global	Study-wide	121168	A=0.724242	C=0.275758	PRJEB8661	SAMN07490465	CDA	CDA : Missense Variant	rs2072671	Others
ExAC	Europe	Sub	73208	A=0.66976	C=0.33024			CDA	CDA : Missense Variant	rs2072671	Others
ExAC	Asian	Sub	25136	A=0.80781	C=0.19219			CDA	CDA : Missense Variant	rs2072671	Asian	Asian
ExAC	American	Sub	11550	A=0.72156	C=0.27844			CDA	CDA : Missense Variant	rs2072671	Caucasian
ExAC	African	Sub	10368	A=0.90856	C=0.09144			CDA	CDA : Missense Variant	rs2072671	Black African	Black_African
ExAC	Other	Sub	906	A=0.733	C=0.267		SAMN07486028	CDA	CDA : Missense Variant	rs2072671	Others
The PAGE Study	Global	Study-wide	78592	A=0.80541	C=0.19459	PRJNA168052	SAMN10868975	CDA	CDA : Missense Variant	rs2072671	Others
The PAGE Study	AfricanAmerican	Sub	32456	A=0.90162	C=0.09838		SAMN10868721	CDA	CDA : Missense Variant	rs2072671	African American	African_American
The PAGE Study	Mexican	Sub	10798	A=0.70161	C=0.29839		SAMN10868735	CDA	CDA : Missense Variant	rs2072671	Hispanic	Hispanic
The PAGE Study	Asian	Sub	8310	A=0.7964	C=0.2036		SAMN10868722	CDA	CDA : Missense Variant	rs2072671	Asian	Asian
The PAGE Study	PuertoRican	Sub	7914	A=0.7360	C=0.2640		SAMN10868968	CDA	CDA : Missense Variant	rs2072671	Hispanic	Hispanic
The PAGE Study	NativeHawaiian	Sub	4518	A=0.7523	C=0.2477		SAMN10868777	CDA	CDA : Missense Variant	rs2072671	Caucasian
The PAGE Study	Cuban	Sub	4226	A=0.6801	C=0.3199		SAMN10868733	CDA	CDA : Missense Variant	rs2072671	Hispanic	Hispanic
The PAGE Study	Dominican	Sub	3826	A=0.7880	C=0.2120		SAMN10868734	CDA	CDA : Missense Variant	rs2072671	Hispanic	Hispanic
The PAGE Study	CentralAmerican	Sub	2448	A=0.7337	C=0.2663		SAMN10868729	CDA	CDA : Missense Variant	rs2072671	Hispanic	Hispanic
The PAGE Study	SouthAmerican	Sub	1980	A=0.6783	C=0.3217		SAMN10868969	CDA	CDA : Missense Variant	rs2072671	Hispanic	Hispanic
The PAGE Study	NativeAmerican	Sub	1260	A=0.7183	C=0.2817		SAMN10868739	CDA	CDA : Missense Variant	rs2072671	Caucasian
The PAGE Study	SouthAsian	Sub	856	A=0.800	C=0.200		SAMN10868970	CDA	CDA : Missense Variant	rs2072671	Asian	Asian
8.3KJPN	JAPANESE	Study-wide	16760	A=0.80907	C=0.19093	PRJNA678214	SAMN16789458	CDA	CDA : Missense Variant	rs2072671	Asian	Asian
GO Exome Sequencing Project	Global	Study-wide	13006	A=0.73597	C=0.26403	PRJNA192955		CDA	CDA : Missense Variant	rs2072671	Others
GO Exome Sequencing Project	European American	Sub	8600	A=0.6537	C=0.3463			CDA	CDA : Missense Variant	rs2072671	Caucasian	Caucasian
GO Exome Sequencing Project	African American	Sub	4406	A=0.8965	C=0.1035			CDA	CDA : Missense Variant	rs2072671	African American	African_American
1000Genomes	Global	Study-wide	5008	A=0.8073	C=0.1927	PRJEB6930	SAMN07490465	CDA	CDA : Missense Variant	rs2072671	Others
1000Genomes	African	Sub	1322	A=0.9327	C=0.0673		SAMN07486022	CDA	CDA : Missense Variant	rs2072671	Black African	Black_African
1000Genomes	East Asian	Sub	1008	A=0.8780	C=0.1220		SAMN07486024	CDA	CDA : Missense Variant	rs2072671	Asian	Asian
1000Genomes	Europe	Sub	1006	A=0.6859	C=0.3141		SAMN07488239	CDA	CDA : Missense Variant	rs2072671	Others
1000Genomes	South Asian	Sub	978	A=0.770	C=0.230		SAMN07486027	CDA	CDA : Missense Variant	rs2072671	Asian	Asian
1000Genomes	American	Sub	694	A=0.695	C=0.305		SAMN07488242	CDA	CDA : Missense Variant	rs2072671	Caucasian
Genetic variation in the Estonian population	Estonian	Study-wide	4478	A=0.7568	C=0.2432	PRJNA489787		CDA	CDA : Missense Variant	rs2072671	Caucasian	Caucasian
The Avon Longitudinal Study of Parents and Children	PARENT AND CHILD COHORT	Study-wide	3854	A=0.6681	C=0.3319	PRJEB7217		CDA	CDA : Missense Variant	rs2072671	Others
UK 10K study - Twins	TWIN COHORT	Study-wide	3708	A=0.6540	C=0.3460	PRJEB7218		CDA	CDA : Missense Variant	rs2072671	Others
KOREAN population from KRGDB	KOREAN	Study-wide	2930	A=0.8372	C=0.1628	PRJNA589833		CDA	CDA : Missense Variant	rs2072671	Asian	Asian
HGDP-CEPH-db Supplement 1	Global	Study-wide	2084	A=0.7212	C=0.2788	PRJEB6463		CDA	CDA : Missense Variant	rs2072671	Others
HGDP-CEPH-db Supplement 1	Est_Asia	Sub	470	A=0.821	C=0.179		SAMN13169023	CDA	CDA : Missense Variant	rs2072671	Asian	Asian
HGDP-CEPH-db Supplement 1	Central_South_Asia	Sub	414	A=0.761	C=0.239		SAMN13169022	CDA	CDA : Missense Variant	rs2072671	Asian	Asian
HGDP-CEPH-db Supplement 1	Middle_Est	Sub	350	A=0.577	C=0.423		SAMN13169025	CDA	CDA : Missense Variant	rs2072671	Asian	Asian
HGDP-CEPH-db Supplement 1	Europe	Sub	320	A=0.634	C=0.366		SAMN13169024	CDA	CDA : Missense Variant	rs2072671	Others
HGDP-CEPH-db Supplement 1	Africa	Sub	242	A=0.905	C=0.095		SAMN13169020	CDA	CDA : Missense Variant	rs2072671	Black African	Black_African
HGDP-CEPH-db Supplement 1	America	Sub	216	A=0.519	C=0.481		SAMN13169021	CDA	CDA : Missense Variant	rs2072671	Caucasian
HGDP-CEPH-db Supplement 1	Oceania	Sub	72	A=0.92	C=0.08		SAMN13169026	CDA	CDA : Missense Variant	rs2072671	Caucasian	Caucasian
HapMap	Global	Study-wide	1890	A=0.8058	C=0.1942	PRJNA60817	SAMN10820145	CDA	CDA : Missense Variant	rs2072671	Others
HapMap	American	Sub	770	A=0.764	C=0.236		SAMN10821182	CDA	CDA : Missense Variant	rs2072671	Caucasian
HapMap	African	Sub	692	A=0.886	C=0.114		SAMN10821181	CDA	CDA : Missense Variant	rs2072671	Black African	Black_African
HapMap	Asian	Sub	254	A=0.835	C=0.165		SAMN10821184	CDA	CDA : Missense Variant	rs2072671	Asian	Asian
HapMap	Europe	Sub	174	A=0.632	C=0.368		SAMN10821183	CDA	CDA : Missense Variant	rs2072671	Others
Korean Genome Project	KOREAN	Study-wide	1832	A=0.8270	C=0.1730	PRJNA609628		CDA	CDA : Missense Variant	rs2072671	Asian	Asian
Genome of the Netherlands Release 5	Genome of the Netherlands	Study-wide	998	A=0.644	C=0.356	PRJEB5829	SAMN13000132	CDA	CDA : Missense Variant	rs2072671	Caucasian	Caucasian
CNV burdens in cranial meningiomas	Global	Study-wide	776	A=0.899	C=0.101	PRJEB37584	SAMN15458720	CDA	CDA : Missense Variant	rs2072671	Others
CNV burdens in cranial meningiomas	CRM	Sub	776	A=0.899	C=0.101		SAMN15458720	CDA	CDA : Missense Variant	rs2072671	Others
A Vietnamese Genetic Variation Database	Global	Study-wide	610	A=0.903	C=0.097	PRJNA515199	SAMN10744005	CDA	CDA : Missense Variant	rs2072671	Others
Northern Sweden	ACPOP	Study-wide	600	A=0.708	C=0.292	PPRJNA503394	SAMN10359154	CDA	CDA : Missense Variant	rs2072671	Others
PharmGKB Aggregated	Global	Study-wide	576	A=0.819	C=0.181	PRJNA60817	SAMN13103781	CDA	CDA : Missense Variant	rs2072671	Others
PharmGKB Aggregated	PA149479470	Sub	352	A=0.830	C=0.170		SAMN13100502	CDA	CDA : Missense Variant	rs2072671	Others
PharmGKB Aggregated	PA153344364	Sub	224	A=0.804	C=0.196		SAMN13103132	CDA	CDA : Missense Variant	rs2072671	Others
Medical Genome Project healthy controls from Spanish population	Spanish controls	Study-wide	534	A=0.904	C=0.096	PRJEB8705	SAMN13001620	CDA	CDA : Missense Variant	rs2072671	Caucasian	Caucasian
FINRISK	Finnish from FINRISK project	Study-wide	304	A=0.780	C=0.220	PRJEB7895	SAMN13002954	CDA	CDA : Missense Variant	rs2072671	Caucasian	Caucasian
Qatari	Global	Study-wide	216	A=0.625	C=0.375	PRJNA288297	SAMN13019808	CDA	CDA : Missense Variant	rs2072671	Others
SGDP_PRJ	Global	Study-wide	204	A=0.397	C=0.603	PRJNA586841		CDA	CDA : Missense Variant	rs2072671	Others
Ancient Sardinia genome-wide 1240k capture data generation and analysis	Global	Study-wide	54	A=0.44	C=0.56	PRJEB36033	SAMN15458807	CDA	CDA : Missense Variant	rs2072671	Others
The Danish reference pan genome	Danish	Study-wide	40	A=0.65	C=0.35	PRJEB7725	SAMN13003120	CDA	CDA : Missense Variant	rs2072671	Caucasian	Caucasian
Siberian	Global	Study-wide	20	A=0.50	C=0.50	PRJNA267856	SAMN13113809	CDA	CDA : Missense Variant	rs2072671	Others
TopMed	Global	Study-wide	264690	G=0.708757	A=0.291243	PRJNA400167		MTHFR	MTHFR : Missense Variant	rs1801133	Others
gnomAD - Exomes	Global	Study-wide	251468	G=0.685141	A=0.314859	PRJNA398795	SAMN07488253	MTHFR	MTHFR : Missense Variant	rs1801133	Others
gnomAD - Exomes	European	Sub	135392	G=0.677810	A=0.322190		SAMN10181265	MTHFR	MTHFR : Missense Variant	rs1801133	Caucasian	Caucasian
gnomAD - Exomes	Asian	Sub	49010	G=0.80033	A=0.19967			MTHFR	MTHFR : Missense Variant	rs1801133	Asian	Asian
gnomAD - Exomes	American	Sub	34592	G=0.49728	A=0.50272		SAMN07488255	MTHFR	MTHFR : Missense Variant	rs1801133	Caucasian
gnomAD - Exomes	African	Sub	16256	G=0.89241	A=0.10759		SAMN07488254	MTHFR	MTHFR : Missense Variant	rs1801133	Black African	Black_African
gnomAD - Exomes	Ashkenazi Jewish	Sub	10080	G=0.54306	A=0.45694		SAMN07488252	MTHFR	MTHFR : Missense Variant	rs1801133	Caucasian	Caucasian
gnomAD - Exomes	Other	Sub	6138	G=0.6703	A=0.3297		SAMN07488248	MTHFR	MTHFR : Missense Variant	rs1801133	Others
gnomAD - Genomes	Global	Study-wide	140030	G=0.725545	A=0.274455	PRJNA398795	SAMN07488253	MTHFR	MTHFR : Missense Variant	rs1801133	Others
gnomAD - Genomes	European	Sub	75844	G=0.67685	A=0.32315		SAMN10181265	MTHFR	MTHFR : Missense Variant	rs1801133	Caucasian	Caucasian
gnomAD - Genomes	African	Sub	41980	G=0.88723	A=0.11277		SAMN07488254	MTHFR	MTHFR : Missense Variant	rs1801133	Black African	Black_African
gnomAD - Genomes	American	Sub	13616	G=0.55097	A=0.44903		SAMN07488255	MTHFR	MTHFR : Missense Variant	rs1801133	Caucasian
gnomAD - Genomes	Ashkenazi Jewish	Sub	3322	G=0.5391	A=0.4609		SAMN07488252	MTHFR	MTHFR : Missense Variant	rs1801133	Caucasian	Caucasian
gnomAD - Genomes	East Asian	Sub	3122	G=0.7127	A=0.2873		SAMN07488251	MTHFR	MTHFR : Missense Variant	rs1801133	Asian	Asian
gnomAD - Genomes	Other	Sub	2146	G=0.6985	A=0.3015		SAMN07488248	MTHFR	MTHFR : Missense Variant	rs1801133	Others
ExAC	Global	Study-wide	121396	G=0.696333	A=0.303667	PRJEB8661	SAMN07490465	MTHFR	MTHFR : Missense Variant	rs1801133	Others
ExAC	Europe	Sub	73344	G=0.66598	A=0.33402			MTHFR	MTHFR : Missense Variant	rs1801133	Others
ExAC	Asian	Sub	25162	G=0.80260	A=0.19740			MTHFR	MTHFR : Missense Variant	rs1801133	Asian	Asian
ExAC	American	Sub	11578	G=0.48592	A=0.51408			MTHFR	MTHFR : Missense Variant	rs1801133	Caucasian
ExAC	African	Sub	10404	G=0.88764	A=0.11236			MTHFR	MTHFR : Missense Variant	rs1801133	Black African	Black_African
ExAC	Other	Sub	908	G=0.694	A=0.306		SAMN07486028	MTHFR	MTHFR : Missense Variant	rs1801133	Others
The PAGE Study	Global	Study-wide	78674	G=0.73920	A=0.26080	PRJNA168052	SAMN10868975	MTHFR	MTHFR : Missense Variant	rs1801133	Others
The PAGE Study	AfricanAmerican	Sub	32500	G=0.88126	A=0.11874		SAMN10868721	MTHFR	MTHFR : Missense Variant	rs1801133	African American	African_American
The PAGE Study	Mexican	Sub	10806	G=0.52795	A=0.47205		SAMN10868735	MTHFR	MTHFR : Missense Variant	rs1801133	Hispanic	Hispanic
The PAGE Study	Asian	Sub	8318	G=0.6366	A=0.3634		SAMN10868722	MTHFR	MTHFR : Missense Variant	rs1801133	Asian	Asian
The PAGE Study	PuertoRican	Sub	7918	G=0.6636	A=0.3364		SAMN10868968	MTHFR	MTHFR : Missense Variant	rs1801133	Hispanic	Hispanic
The PAGE Study	NativeHawaiian	Sub	4532	G=0.7807	A=0.2193		SAMN10868777	MTHFR	MTHFR : Missense Variant	rs1801133	Caucasian
The PAGE Study	Cuban	Sub	4228	G=0.6705	A=0.3295		SAMN10868733	MTHFR	MTHFR : Missense Variant	rs1801133	Hispanic	Hispanic
The PAGE Study	Dominican	Sub	3824	G=0.7513	A=0.2487		SAMN10868734	MTHFR	MTHFR : Missense Variant	rs1801133	Hispanic	Hispanic
The PAGE Study	CentralAmerican	Sub	2450	G=0.4980	A=0.5020		SAMN10868729	MTHFR	MTHFR : Missense Variant	rs1801133	Hispanic	Hispanic
The PAGE Study	SouthAmerican	Sub	1982	G=0.5838	A=0.4162		SAMN10868969	MTHFR	MTHFR : Missense Variant	rs1801133	Hispanic	Hispanic
The PAGE Study	NativeAmerican	Sub	1260	G=0.7111	A=0.2889		SAMN10868739	MTHFR	MTHFR : Missense Variant	rs1801133	Caucasian
The PAGE Study	SouthAsian	Sub	856	G=0.867	A=0.133		SAMN10868970	MTHFR	MTHFR : Missense Variant	rs1801133	Asian	Asian
8.3KJPN	JAPANESE	Study-wide	16760	G=0.60800	A=0.39200	PRJNA678214	SAMN16789458	MTHFR	MTHFR : Missense Variant	rs1801133	Asian	Asian
GO Exome Sequencing Project	Global	Study-wide	13006	G=0.72943	A=0.27057	PRJNA192955		MTHFR	MTHFR : Missense Variant	rs1801133	Others
GO Exome Sequencing Project	European American	Sub	8600	G=0.6531	A=0.3469			MTHFR	MTHFR : Missense Variant	rs1801133	Caucasian	Caucasian
GO Exome Sequencing Project	African American	Sub	4406	G=0.8783	A=0.1217			MTHFR	MTHFR : Missense Variant	rs1801133	African American	African_American
1000Genomes	Global	Study-wide	5008	G=0.7546	A=0.2454	PRJEB6930	SAMN07490465	MTHFR	MTHFR : Missense Variant	rs1801133	Others
1000Genomes	African	Sub	1322	G=0.9100	A=0.0900		SAMN07486022	MTHFR	MTHFR : Missense Variant	rs1801133	Black African	Black_African
1000Genomes	East Asian	Sub	1008	G=0.7044	A=0.2956		SAMN07486024	MTHFR	MTHFR : Missense Variant	rs1801133	Asian	Asian
1000Genomes	Europe	Sub	1006	G=0.6352	A=0.3648		SAMN07488239	MTHFR	MTHFR : Missense Variant	rs1801133	Others
1000Genomes	South Asian	Sub	978	G=0.881	A=0.119		SAMN07486027	MTHFR	MTHFR : Missense Variant	rs1801133	Asian	Asian
1000Genomes	American	Sub	694	G=0.526	A=0.474		SAMN07488242	MTHFR	MTHFR : Missense Variant	rs1801133	Caucasian
Genetic variation in the Estonian population	Estonian	Study-wide	4480	G=0.7069	A=0.2931	PRJNA489787		MTHFR	MTHFR : Missense Variant	rs1801133	Caucasian	Caucasian
The Avon Longitudinal Study of Parents and Children	PARENT AND CHILD COHORT	Study-wide	3854	G=0.6658	A=0.3342	PRJEB7217		MTHFR	MTHFR : Missense Variant	rs1801133	Others
UK 10K study - Twins	TWIN COHORT	Study-wide	3708	G=0.6699	A=0.3301	PRJEB7218		MTHFR	MTHFR : Missense Variant	rs1801133	Others
PharmGKB Aggregated	Global	Study-wide	3386	G=0.6858	A=0.3142	PRJNA60817	SAMN13103781	MTHFR	MTHFR : Missense Variant	rs1801133	Others
PharmGKB Aggregated	PA155830959	Sub	2308	G=0.6841	A=0.3159		SAMN13103693	MTHFR	MTHFR : Missense Variant	rs1801133	Others
PharmGKB Aggregated	PA129695422	Sub	598	G=0.711	A=0.289		SAMN13093431	MTHFR	MTHFR : Missense Variant	rs1801133	Others
PharmGKB Aggregated	PA142248866	Sub	480	G=0.662	A=0.338		SAMN13097529	MTHFR	MTHFR : Missense Variant	rs1801133	Others
KOREAN population from KRGDB	KOREAN	Study-wide	2930	G=0.5594	A=0.4406	PRJNA589833		MTHFR	MTHFR : Missense Variant	rs1801133	Asian	Asian
HGDP-CEPH-db Supplement 1	Global	Study-wide	2084	G=0.7183	A=0.2817	PRJEB6463		MTHFR	MTHFR : Missense Variant	rs1801133	Others
HGDP-CEPH-db Supplement 1	Est_Asia	Sub	470	G=0.672	A=0.328		SAMN13169023	MTHFR	MTHFR : Missense Variant	rs1801133	Asian	Asian
HGDP-CEPH-db Supplement 1	Central_South_Asia	Sub	414	G=0.790	A=0.210		SAMN13169022	MTHFR	MTHFR : Missense Variant	rs1801133	Asian	Asian
HGDP-CEPH-db Supplement 1	Middle_Est	Sub	350	G=0.706	A=0.294		SAMN13169025	MTHFR	MTHFR : Missense Variant	rs1801133	Asian	Asian
HGDP-CEPH-db Supplement 1	Europe	Sub	320	G=0.591	A=0.409		SAMN13169024	MTHFR	MTHFR : Missense Variant	rs1801133	Others
HGDP-CEPH-db Supplement 1	Africa	Sub	242	G=0.946	A=0.054		SAMN13169020	MTHFR	MTHFR : Missense Variant	rs1801133	Black African	Black_African
HGDP-CEPH-db Supplement 1	America	Sub	216	G=0.579	A=0.421		SAMN13169021	MTHFR	MTHFR : Missense Variant	rs1801133	Caucasian
HGDP-CEPH-db Supplement 1	Oceania	Sub	72	G=0.89	A=0.11		SAMN13169026	MTHFR	MTHFR : Missense Variant	rs1801133	Caucasian	Caucasian
HapMap	Global	Study-wide	1892	G=0.7616	A=0.2384	PRJNA60817	SAMN10820145	MTHFR	MTHFR : Missense Variant	rs1801133	Others
HapMap	American	Sub	770	G=0.726	A=0.274		SAMN10821182	MTHFR	MTHFR : Missense Variant	rs1801133	Caucasian
HapMap	African	Sub	692	G=0.912	A=0.088		SAMN10821181	MTHFR	MTHFR : Missense Variant	rs1801133	Black African	Black_African
HapMap	Asian	Sub	254	G=0.614	A=0.386		SAMN10821184	MTHFR	MTHFR : Missense Variant	rs1801133	Asian	Asian
HapMap	Europe	Sub	176	G=0.540	A=0.460		SAMN10821183	MTHFR	MTHFR : Missense Variant	rs1801133	Others
Genome of the Netherlands Release 5	Genome of the Netherlands	Study-wide	998	G=0.680	A=0.320	PRJEB5829	SAMN13000132	MTHFR	MTHFR : Missense Variant	rs1801133	Caucasian	Caucasian
CNV burdens in cranial meningiomas	Global	Study-wide	746	G=0.446	A=0.554	PRJEB37584	SAMN15458720	MTHFR	MTHFR : Missense Variant	rs1801133	Others
CNV burdens in cranial meningiomas	CRM	Sub	746	G=0.446	A=0.554		SAMN15458720	MTHFR	MTHFR : Missense Variant	rs1801133	Others
A Vietnamese Genetic Variation Database	Global	Study-wide	612	G=0.845	A=0.155	PRJNA515199	SAMN10744005	MTHFR	MTHFR : Missense Variant	rs1801133	Others
Northern Sweden	ACPOP	Study-wide	600	G=0.663	A=0.337	PPRJNA503394	SAMN10359154	MTHFR	MTHFR : Missense Variant	rs1801133	Others
Medical Genome Project healthy controls from Spanish population	Spanish controls	Study-wide	534	G=0.699	A=0.301	PRJEB8705	SAMN13001620	MTHFR	MTHFR : Missense Variant	rs1801133	Caucasian	Caucasian
FINRISK	Finnish from FINRISK project	Study-wide	304	G=0.760	A=0.240	PRJEB7895	SAMN13002954	MTHFR	MTHFR : Missense Variant	rs1801133	Caucasian	Caucasian
SGDP_PRJ	Global	Study-wide	226	G=0.403	A=0.597	PRJNA586841		MTHFR	MTHFR : Missense Variant	rs1801133	Others
Qatari	Global	Study-wide	216	G=0.861	A=0.139	PRJNA288297	SAMN13019808	MTHFR	MTHFR : Missense Variant	rs1801133	Others
Ancient Sardinia genome-wide 1240k capture data generation and analysis	Global	Study-wide	76	G=0.53	A=0.47	PRJEB36033	SAMN15458807	MTHFR	MTHFR : Missense Variant	rs1801133	Others
The Danish reference pan genome	Danish	Study-wide	40	G=0.85	A=0.15	PRJEB7725	SAMN13003120	MTHFR	MTHFR : Missense Variant	rs1801133	Caucasian	Caucasian
Siberian	Global	Study-wide	18	G=0.39	A=0.61	PRJNA267856	SAMN13113809	MTHFR	MTHFR : Missense Variant	rs1801133	Others
TopMed	Global	Study-wide	264690	A=0.377181	C=0.622819	PRJNA400167		VEGFA	POLR1C : Intron Variant VEGFA : 2KB Upstream Variant	rs699947	Others
8.3KJPN	JAPANESE	Study-wide	16760	A=0.30931	C=0.69069	PRJNA678214	SAMN16789458	VEGFA	POLR1C : Intron Variant VEGFA : 2KB Upstream Variant	rs699947	Asian	Asian
1000Genomes	Global	Study-wide	5008	A=0.3245	C=0.6755	PRJEB6930	SAMN07490465	VEGFA	POLR1C : Intron Variant VEGFA : 2KB Upstream Variant	rs699947	Others
1000Genomes	African	Sub	1322	A=0.1649	C=0.8351		SAMN07486022	VEGFA	POLR1C : Intron Variant VEGFA : 2KB Upstream Variant	rs699947	Black African	Black_African
1000Genomes	East Asian	Sub	1008	A=0.2817	C=0.7183		SAMN07486024	VEGFA	POLR1C : Intron Variant VEGFA : 2KB Upstream Variant	rs699947	Asian	Asian
1000Genomes	Europe	Sub	1006	A=0.4950	C=0.5050		SAMN07488239	VEGFA	POLR1C : Intron Variant VEGFA : 2KB Upstream Variant	rs699947	Others
1000Genomes	South Asian	Sub	978	A=0.397	C=0.603		SAMN07486027	VEGFA	POLR1C : Intron Variant VEGFA : 2KB Upstream Variant	rs699947	Asian	Asian
1000Genomes	American	Sub	694	A=0.341	C=0.659		SAMN07488242	VEGFA	POLR1C : Intron Variant VEGFA : 2KB Upstream Variant	rs699947	Caucasian
Genetic variation in the Estonian population	Estonian	Study-wide	4480	A=0.5413	C=0.4587	PRJNA489787		VEGFA	POLR1C : Intron Variant VEGFA : 2KB Upstream Variant	rs699947	Caucasian	Caucasian
KOREAN population from KRGDB	KOREAN	Study-wide	2930	A=0.2700	C=0.7300	PRJNA589833		VEGFA	POLR1C : Intron Variant VEGFA : 2KB Upstream Variant	rs699947	Asian	Asian
HGDP-CEPH-db Supplement 1	Global	Study-wide	2056	A=0.3799	C=0.6201	PRJEB6463		VEGFA	POLR1C : Intron Variant VEGFA : 2KB Upstream Variant	rs699947	Others
HGDP-CEPH-db Supplement 1	Est_Asia	Sub	464	A=0.300	C=0.700		SAMN13169023	VEGFA	POLR1C : Intron Variant VEGFA : 2KB Upstream Variant	rs699947	Asian	Asian
HGDP-CEPH-db Supplement 1	Central_South_Asia	Sub	412	A=0.485	C=0.515		SAMN13169022	VEGFA	POLR1C : Intron Variant VEGFA : 2KB Upstream Variant	rs699947	Asian	Asian
HGDP-CEPH-db Supplement 1	Middle_Est	Sub	350	A=0.449	C=0.551		SAMN13169025	VEGFA	POLR1C : Intron Variant VEGFA : 2KB Upstream Variant	rs699947	Asian	Asian
HGDP-CEPH-db Supplement 1	Europe	Sub	312	A=0.446	C=0.554		SAMN13169024	VEGFA	POLR1C : Intron Variant VEGFA : 2KB Upstream Variant	rs699947	Others
HGDP-CEPH-db Supplement 1	Africa	Sub	240	A=0.179	C=0.821		SAMN13169020	VEGFA	POLR1C : Intron Variant VEGFA : 2KB Upstream Variant	rs699947	Black African	Black_African
HGDP-CEPH-db Supplement 1	America	Sub	208	A=0.346	C=0.654		SAMN13169021	VEGFA	POLR1C : Intron Variant VEGFA : 2KB Upstream Variant	rs699947	Caucasian
HGDP-CEPH-db Supplement 1	Oceania	Sub	70	A=0.44	C=0.56		SAMN13169026	VEGFA	POLR1C : Intron Variant VEGFA : 2KB Upstream Variant	rs699947	Caucasian	Caucasian
HapMap	Global	Study-wide	1886	A=0.2985	C=0.7015	PRJNA60817	SAMN10820145	VEGFA	POLR1C : Intron Variant VEGFA : 2KB Upstream Variant	rs699947	Others
HapMap	American	Sub	766	A=0.360	C=0.640		SAMN10821182	VEGFA	POLR1C : Intron Variant VEGFA : 2KB Upstream Variant	rs699947	Caucasian
HapMap	African	Sub	692	A=0.162	C=0.838		SAMN10821181	VEGFA	POLR1C : Intron Variant VEGFA : 2KB Upstream Variant	rs699947	Black African	Black_African
HapMap	Asian	Sub	254	A=0.319	C=0.681		SAMN10821184	VEGFA	POLR1C : Intron Variant VEGFA : 2KB Upstream Variant	rs699947	Asian	Asian
HapMap	Europe	Sub	174	A=0.540	C=0.460		SAMN10821183	VEGFA	POLR1C : Intron Variant VEGFA : 2KB Upstream Variant	rs699947	Others
Korean Genome Project	KOREAN	Study-wide	1832	A=0.2631	C=0.7369	PRJNA609628		VEGFA	POLR1C : Intron Variant VEGFA : 2KB Upstream Variant	rs699947	Asian	Asian
Genome of the Netherlands Release 5	Genome of the Netherlands	Study-wide	998	A=0.538	C=0.462	PRJEB5829	SAMN13000132	VEGFA	POLR1C : Intron Variant VEGFA : 2KB Upstream Variant	rs699947	Caucasian	Caucasian
CNV burdens in cranial meningiomas	Global	Study-wide	788	A=0.268	C=0.732	PRJEB37584	SAMN15458720	VEGFA	POLR1C : Intron Variant VEGFA : 2KB Upstream Variant	rs699947	Others
CNV burdens in cranial meningiomas	CRM	Sub	788	A=0.268	C=0.732		SAMN15458720	VEGFA	POLR1C : Intron Variant VEGFA : 2KB Upstream Variant	rs699947	Others
Northern Sweden	ACPOP	Study-wide	600	A=0.450	C=0.550	PPRJNA503394	SAMN10359154	VEGFA	POLR1C : Intron Variant VEGFA : 2KB Upstream Variant	rs699947	Others
SGDP_PRJ	Global	Study-wide	488	A=0.264	C=0.736	PRJNA586841		VEGFA	POLR1C : Intron Variant VEGFA : 2KB Upstream Variant	rs699947	Others
Qatari	Global	Study-wide	216	A=0.356	C=0.644	PRJNA288297	SAMN13019808	VEGFA	POLR1C : Intron Variant VEGFA : 2KB Upstream Variant	rs699947	Others
A Vietnamese Genetic Variation Database	Global	Study-wide	212	A=0.274	C=0.726	PRJNA515199	SAMN10744005	VEGFA	POLR1C : Intron Variant VEGFA : 2KB Upstream Variant	rs699947	Others
Ancient Sardinia genome-wide 1240k capture data generation and analysis	Global	Study-wide	54	A=0.44	C=0.56	PRJEB36033	SAMN15458807	VEGFA	POLR1C : Intron Variant VEGFA : 2KB Upstream Variant	rs699947	Others
Siberian	Global	Study-wide	44	A=0.25	C=0.75	PRJNA267856	SAMN13113809	VEGFA	POLR1C : Intron Variant VEGFA : 2KB Upstream Variant	rs699947	Others
The Danish reference pan genome	Danish	Study-wide	40	A=0.55	C=0.45	PRJEB7725	SAMN13003120	VEGFA	POLR1C : Intron Variant VEGFA : 2KB Upstream Variant	rs699947	Caucasian	Caucasian
TopMed	Global	Study-wide	264690	G=0.129963	A=0.870037	PRJNA400167		RRM1	RRM1 : Synonymous Variant	rs1042858	Others
The PAGE Study	Global	Study-wide	78686	G=0.18068	A=0.81932	PRJNA168052	SAMN10868975	RRM1	RRM1 : Synonymous Variant	rs1042858	Others
The PAGE Study	AfricanAmerican	Sub	32506	G=0.18566	A=0.81434		SAMN10868721	RRM1	RRM1 : Synonymous Variant	rs1042858	African American	African_American
The PAGE Study	Mexican	Sub	10810	G=0.18150	A=0.81850		SAMN10868735	RRM1	RRM1 : Synonymous Variant	rs1042858	Hispanic	Hispanic
The PAGE Study	Asian	Sub	8314	G=0.1912	A=0.8088		SAMN10868722	RRM1	RRM1 : Synonymous Variant	rs1042858	Asian	Asian
The PAGE Study	PuertoRican	Sub	7918	G=0.1367	A=0.8633		SAMN10868968	RRM1	RRM1 : Synonymous Variant	rs1042858	Hispanic	Hispanic
The PAGE Study	NativeHawaiian	Sub	4534	G=0.3474	A=0.6526		SAMN10868777	RRM1	RRM1 : Synonymous Variant	rs1042858	Caucasian
The PAGE Study	Cuban	Sub	4230	G=0.0983	A=0.9017		SAMN10868733	RRM1	RRM1 : Synonymous Variant	rs1042858	Hispanic	Hispanic
The PAGE Study	Dominican	Sub	3828	G=0.1594	A=0.8406		SAMN10868734	RRM1	RRM1 : Synonymous Variant	rs1042858	Hispanic	Hispanic
The PAGE Study	CentralAmerican	Sub	2448	G=0.1658	A=0.8342		SAMN10868729	RRM1	RRM1 : Synonymous Variant	rs1042858	Hispanic	Hispanic
The PAGE Study	SouthAmerican	Sub	1982	G=0.1468	A=0.8532		SAMN10868969	RRM1	RRM1 : Synonymous Variant	rs1042858	Hispanic	Hispanic
The PAGE Study	NativeAmerican	Sub	1260	G=0.1524	A=0.8476		SAMN10868739	RRM1	RRM1 : Synonymous Variant	rs1042858	Caucasian
The PAGE Study	SouthAsian	Sub	856	G=0.068	A=0.932		SAMN10868970	RRM1	RRM1 : Synonymous Variant	rs1042858	Asian	Asian
8.3KJPN	JAPANESE	Study-wide	16758	G=0.17138	A=0.82862	PRJNA678214	SAMN16789458	RRM1	RRM1 : Synonymous Variant	rs1042858	Asian	Asian
GO Exome Sequencing Project	Global	Study-wide	12998	G=0.10671	A=0.89329	PRJNA192955		RRM1	RRM1 : Synonymous Variant	rs1042858	Others
GO Exome Sequencing Project	European American	Sub	8596	G=0.0700	A=0.9300			RRM1	RRM1 : Synonymous Variant	rs1042858	Caucasian	Caucasian
GO Exome Sequencing Project	African American	Sub	4402	G=0.1783	A=0.8217			RRM1	RRM1 : Synonymous Variant	rs1042858	African American	African_American
1000Genomes	Global	Study-wide	5008	G=0.1544	A=0.8456	PRJEB6930	SAMN07490465	RRM1	RRM1 : Synonymous Variant	rs1042858	Others
1000Genomes	African	Sub	1322	G=0.2035	A=0.7965		SAMN07486022	RRM1	RRM1 : Synonymous Variant	rs1042858	Black African	Black_African
1000Genomes	East Asian	Sub	1008	G=0.2381	A=0.7619		SAMN07486024	RRM1	RRM1 : Synonymous Variant	rs1042858	Asian	Asian
1000Genomes	Europe	Sub	1006	G=0.0706	A=0.9294		SAMN07488239	RRM1	RRM1 : Synonymous Variant	rs1042858	Others
1000Genomes	South Asian	Sub	978	G=0.074	A=0.926		SAMN07486027	RRM1	RRM1 : Synonymous Variant	rs1042858	Asian	Asian
1000Genomes	American	Sub	694	G=0.174	A=0.826		SAMN07488242	RRM1	RRM1 : Synonymous Variant	rs1042858	Caucasian
Genetic variation in the Estonian population	Estonian	Study-wide	4480	G=0.0761	A=0.9239	PRJNA489787		RRM1	RRM1 : Synonymous Variant	rs1042858	Caucasian	Caucasian
The Avon Longitudinal Study of Parents and Children	PARENT AND CHILD COHORT	Study-wide	3854	G=0.0594	A=0.9406	PRJEB7217		RRM1	RRM1 : Synonymous Variant	rs1042858	Others
UK 10K study - Twins	TWIN COHORT	Study-wide	3708	G=0.0620	A=0.9380	PRJEB7218		RRM1	RRM1 : Synonymous Variant	rs1042858	Others
KOREAN population from KRGDB	KOREAN	Study-wide	2930	G=0.2485	A=0.7515	PRJNA589833		RRM1	RRM1 : Synonymous Variant	rs1042858	Asian	Asian
Korean Genome Project	KOREAN	Study-wide	1832	G=0.2604	A=0.7396	PRJNA609628		RRM1	RRM1 : Synonymous Variant	rs1042858	Asian	Asian
Genome of the Netherlands Release 5	Genome of the Netherlands	Study-wide	998	G=0.080	A=0.920	PRJEB5829	SAMN13000132	RRM1	RRM1 : Synonymous Variant	rs1042858	Caucasian	Caucasian
CNV burdens in cranial meningiomas	Global	Study-wide	782	G=0.243	A=0.757	PRJEB37584	SAMN15458720	RRM1	RRM1 : Synonymous Variant	rs1042858	Others
CNV burdens in cranial meningiomas	CRM	Sub	782	G=0.243	A=0.757		SAMN15458720	RRM1	RRM1 : Synonymous Variant	rs1042858	Others
A Vietnamese Genetic Variation Database	Global	Study-wide	597	G=0.275	A=0.725	PRJNA515199	SAMN10744005	RRM1	RRM1 : Synonymous Variant	rs1042858	Others
Medical Genome Project healthy controls from Spanish population	Spanish controls	Study-wide	534	G=0.079	A=0.921	PRJEB8705	SAMN13001620	RRM1	RRM1 : Synonymous Variant	rs1042858	Caucasian	Caucasian
SGDP_PRJ	Global	Study-wide	530	G=0.177	A=0.823	PRJNA586841		RRM1	RRM1 : Synonymous Variant	rs1042858	Others
PharmGKB Aggregated	Global	Study-wide	526	G=0.160	A=0.840	PRJNA60817	SAMN13103781	RRM1	RRM1 : Synonymous Variant	rs1042858	Others
PharmGKB Aggregated	PA162166850	Sub	526	G=0.160	A=0.840		SAMN13100940	RRM1	RRM1 : Synonymous Variant	rs1042858	Others
Qatari	Global	Study-wide	216	G=0.199	A=0.801	PRJNA288297	SAMN13019808	RRM1	RRM1 : Synonymous Variant	rs1042858	Others
Ancient Sardinia genome-wide 1240k capture data generation and analysis	Global	Study-wide	58	G=0.03	A=0.97	PRJEB36033	SAMN15458807	RRM1	RRM1 : Synonymous Variant	rs1042858	Others
Siberian	Global	Study-wide	54	G=0.19	A=0.81	PRJNA267856	SAMN13113809	RRM1	RRM1 : Synonymous Variant	rs1042858	Others
The Danish reference pan genome	Danish	Study-wide	40	G=0.00	A=1.00	PRJEB7725	SAMN13003120	RRM1	RRM1 : Synonymous Variant	rs1042858	Caucasian	Caucasian
TopMed	Global	Study-wide	264690	G=0.999977	A=0.000023	PRJNA400167		CES2	CES2 : Missense Variant	rs8192924	Others
gnomAD - Genomes	Global	Study-wide	140274	G=0.999993	A=0.000007	PRJNA398795	SAMN07488253	CES2	CES2 : Missense Variant	rs8192924	Others
gnomAD - Genomes	European	Sub	75944	G=1.00000	A=0.00000		SAMN10181265	CES2	CES2 : Missense Variant	rs8192924	Caucasian	Caucasian
gnomAD - Genomes	African	Sub	42066	G=0.99998	A=0.00002		SAMN07488254	CES2	CES2 : Missense Variant	rs8192924	Black African	Black_African
gnomAD - Genomes	American	Sub	13662	G=1.00000	A=0.00000		SAMN07488255	CES2	CES2 : Missense Variant	rs8192924	Caucasian
gnomAD - Genomes	Ashkenazi Jewish	Sub	3322	G=1.0000	A=0.0000		SAMN07488252	CES2	CES2 : Missense Variant	rs8192924	Caucasian	Caucasian
gnomAD - Genomes	East Asian	Sub	3130	G=1.0000	A=0.0000		SAMN07488251	CES2	CES2 : Missense Variant	rs8192924	Asian	Asian
gnomAD - Genomes	Other	Sub	2150	G=1.0000	A=0.0000		SAMN07488248	CES2	CES2 : Missense Variant	rs8192924	Others
The PAGE Study	Global	Study-wide	78698	G=0.99995	A=0.00005	PRJNA168052	SAMN10868975	CES2	CES2 : Missense Variant	rs8192924	Others
The PAGE Study	AfricanAmerican	Sub	32514	G=0.99994	A=0.00006		SAMN10868721	CES2	CES2 : Missense Variant	rs8192924	African American	African_American
The PAGE Study	Mexican	Sub	10810	G=1.00000	A=0.00000		SAMN10868735	CES2	CES2 : Missense Variant	rs8192924	Hispanic	Hispanic
The PAGE Study	Asian	Sub	8316	G=0.9999	A=0.0001		SAMN10868722	CES2	CES2 : Missense Variant	rs8192924	Asian	Asian
The PAGE Study	PuertoRican	Sub	7918	G=1.0000	A=0.0000		SAMN10868968	CES2	CES2 : Missense Variant	rs8192924	Hispanic	Hispanic
The PAGE Study	NativeHawaiian	Sub	4534	G=1.0000	A=0.0000		SAMN10868777	CES2	CES2 : Missense Variant	rs8192924	Caucasian
The PAGE Study	Cuban	Sub	4230	G=0.9998	A=0.0002		SAMN10868733	CES2	CES2 : Missense Variant	rs8192924	Hispanic	Hispanic
The PAGE Study	Dominican	Sub	3828	G=1.0000	A=0.0000		SAMN10868734	CES2	CES2 : Missense Variant	rs8192924	Hispanic	Hispanic
The PAGE Study	CentralAmerican	Sub	2450	G=1.0000	A=0.0000		SAMN10868729	CES2	CES2 : Missense Variant	rs8192924	Hispanic	Hispanic
The PAGE Study	SouthAmerican	Sub	1982	G=1.0000	A=0.0000		SAMN10868969	CES2	CES2 : Missense Variant	rs8192924	Hispanic	Hispanic
The PAGE Study	NativeAmerican	Sub	1260	G=1.0000	A=0.0000		SAMN10868739	CES2	CES2 : Missense Variant	rs8192924	Caucasian
The PAGE Study	SouthAsian	Sub	856	G=1.000	A=0.000		SAMN10868970	CES2	CES2 : Missense Variant	rs8192924	Asian	Asian
HapMap	Global	Study-wide	508	G=0.996	A=0.004	PRJNA60817	SAMN10820145	CES2	CES2 : Missense Variant	rs8192924	Others
HapMap	American	Sub	220	G=0.991	A=0.009		SAMN10821182	CES2	CES2 : Missense Variant	rs8192924	Caucasian
HapMap	Asian	Sub	170	G=1.000	A=0.000		SAMN10821184	CES2	CES2 : Missense Variant	rs8192924	Asian	Asian
HapMap	African	Sub	118	G=1.000	A=0.000		SAMN10821181	CES2	CES2 : Missense Variant	rs8192924	Black African	Black_African
Allele Frequency Aggregator	Total	Global	376170	T=0.908329	C=0.091671	PRJNA507278	SAMN10492705	DPYD	DPYD : Initiator Codon Variant	rs2297595	Others
Allele Frequency Aggregator	European	Sub	321022	T=0.902648	C=0.097352		SAMN10492695	DPYD	DPYD : Initiator Codon Variant	rs2297595	Caucasian	Caucasian
Allele Frequency Aggregator	Other	Sub	22496	T=0.91887	C=0.08113		SAMN11605645	DPYD	DPYD : Initiator Codon Variant	rs2297595	Others
Allele Frequency Aggregator	African	Sub	11720	T=0.96519	C=0.03481		SAMN10492703	DPYD	DPYD : Initiator Codon Variant	rs2297595	Black African	Black_African
Allele Frequency Aggregator	Latin American 2	Sub	7240	T=0.9593	C=0.0407		SAMN10492700	DPYD	DPYD : Initiator Codon Variant	rs2297595	Hispanic	Hispanic
Allele Frequency Aggregator	Asian	Sub	6978	T=0.9857	C=0.0143		SAMN10492704	DPYD	DPYD : Initiator Codon Variant	rs2297595	Asian	Asian
Allele Frequency Aggregator	South Asian	Sub	5226	T=0.9064	C=0.0936		SAMN10492702	DPYD	DPYD : Initiator Codon Variant	rs2297595	Asian	Asian
Allele Frequency Aggregator	Latin American 1	Sub	1488	T=0.9227	C=0.0773		SAMN10492699	DPYD	DPYD : Initiator Codon Variant	rs2297595	Hispanic	Hispanic
TopMed	Global	Study-wide	264690	T=0.931010	C=0.068990	PRJNA400167		DPYD	DPYD : Initiator Codon Variant	rs2297595	Others
gnomAD - Exomes	Global	Study-wide	251038	T=0.914678	C=0.085322	PRJNA398795	SAMN07488253	DPYD	DPYD : Initiator Codon Variant	rs2297595	Others
gnomAD - Exomes	European	Sub	135070	T=0.887066	C=0.112934		SAMN10181265	DPYD	DPYD : Initiator Codon Variant	rs2297595	Caucasian	Caucasian
gnomAD - Exomes	Asian	Sub	48978	T=0.93752	C=0.06248			DPYD	DPYD : Initiator Codon Variant	rs2297595	Asian	Asian
gnomAD - Exomes	American	Sub	34556	T=0.96409	C=0.03591		SAMN07488255	DPYD	DPYD : Initiator Codon Variant	rs2297595	Caucasian
gnomAD - Exomes	African	Sub	16240	T=0.96656	C=0.03344		SAMN07488254	DPYD	DPYD : Initiator Codon Variant	rs2297595	Black African	Black_African
gnomAD - Exomes	Ashkenazi Jewish	Sub	10066	T=0.92251	C=0.07749		SAMN07488252	DPYD	DPYD : Initiator Codon Variant	rs2297595	Caucasian	Caucasian
gnomAD - Exomes	Other	Sub	6128	T=0.9117	C=0.0883		SAMN07488248	DPYD	DPYD : Initiator Codon Variant	rs2297595	Others
gnomAD - Genomes	Global	Study-wide	140062	T=0.919293	C=0.080707	PRJNA398795	SAMN07488253	DPYD	DPYD : Initiator Codon Variant	rs2297595	Others
gnomAD - Genomes	European	Sub	75838	T=0.88829	C=0.11171		SAMN10181265	DPYD	DPYD : Initiator Codon Variant	rs2297595	Caucasian	Caucasian
gnomAD - Genomes	African	Sub	42012	T=0.96608	C=0.03392		SAMN07488254	DPYD	DPYD : Initiator Codon Variant	rs2297595	Black African	Black_African
gnomAD - Genomes	American	Sub	13610	T=0.93226	C=0.06774		SAMN07488255	DPYD	DPYD : Initiator Codon Variant	rs2297595	Caucasian
gnomAD - Genomes	Ashkenazi Jewish	Sub	3320	T=0.9169	C=0.0831		SAMN07488252	DPYD	DPYD : Initiator Codon Variant	rs2297595	Caucasian	Caucasian
gnomAD - Genomes	East Asian	Sub	3132	T=0.9866	C=0.0134		SAMN07488251	DPYD	DPYD : Initiator Codon Variant	rs2297595	Asian	Asian
gnomAD - Genomes	Other	Sub	2150	T=0.9223	C=0.0777		SAMN07488248	DPYD	DPYD : Initiator Codon Variant	rs2297595	Others
ExAC	Global	Study-wide	121228	T=0.913634	C=0.086366	PRJEB8661	SAMN07490465	DPYD	DPYD : Initiator Codon Variant	rs2297595	Others
ExAC	Europe	Sub	73272	T=0.89018	C=0.10982			DPYD	DPYD : Initiator Codon Variant	rs2297595	Others
ExAC	Asian	Sub	25150	T=0.93718	C=0.06282			DPYD	DPYD : Initiator Codon Variant	rs2297595	Asian	Asian
ExAC	American	Sub	11564	T=0.96671	C=0.03329			DPYD	DPYD : Initiator Codon Variant	rs2297595	Caucasian
ExAC	African	Sub	10334	T=0.96400	C=0.03600			DPYD	DPYD : Initiator Codon Variant	rs2297595	Black African	Black_African
ExAC	Other	Sub	908	T=0.905	C=0.095		SAMN07486028	DPYD	DPYD : Initiator Codon Variant	rs2297595	Others
The PAGE Study	Global	Study-wide	78698	T=0.95440	C=0.04560	PRJNA168052	SAMN10868975	DPYD	DPYD : Initiator Codon Variant	rs2297595	Others
The PAGE Study	AfricanAmerican	Sub	32514	T=0.96402	C=0.03598		SAMN10868721	DPYD	DPYD : Initiator Codon Variant	rs2297595	African American	African_American
The PAGE Study	Mexican	Sub	10808	T=0.95633	C=0.04367		SAMN10868735	DPYD	DPYD : Initiator Codon Variant	rs2297595	Hispanic	Hispanic
The PAGE Study	Asian	Sub	8318	T=0.9805	C=0.0195		SAMN10868722	DPYD	DPYD : Initiator Codon Variant	rs2297595	Asian	Asian
The PAGE Study	PuertoRican	Sub	7918	T=0.9116	C=0.0884		SAMN10868968	DPYD	DPYD : Initiator Codon Variant	rs2297595	Hispanic	Hispanic
The PAGE Study	NativeHawaiian	Sub	4534	T=0.9685	C=0.0315		SAMN10868777	DPYD	DPYD : Initiator Codon Variant	rs2297595	Caucasian
The PAGE Study	Cuban	Sub	4230	T=0.9258	C=0.0742		SAMN10868733	DPYD	DPYD : Initiator Codon Variant	rs2297595	Hispanic	Hispanic
The PAGE Study	Dominican	Sub	3828	T=0.9321	C=0.0679		SAMN10868734	DPYD	DPYD : Initiator Codon Variant	rs2297595	Hispanic	Hispanic
The PAGE Study	CentralAmerican	Sub	2450	T=0.9600	C=0.0400		SAMN10868729	DPYD	DPYD : Initiator Codon Variant	rs2297595	Hispanic	Hispanic
The PAGE Study	SouthAmerican	Sub	1982	T=0.9521	C=0.0479		SAMN10868969	DPYD	DPYD : Initiator Codon Variant	rs2297595	Hispanic	Hispanic
The PAGE Study	NativeAmerican	Sub	1260	T=0.9270	C=0.0730		SAMN10868739	DPYD	DPYD : Initiator Codon Variant	rs2297595	Caucasian
The PAGE Study	SouthAsian	Sub	856	T=0.903	C=0.097		SAMN10868970	DPYD	DPYD : Initiator Codon Variant	rs2297595	Asian	Asian
8.3KJPN	JAPANESE	Study-wide	16760	T=0.97870	C=0.02130	PRJNA678214	SAMN16789458	DPYD	DPYD : Initiator Codon Variant	rs2297595	Asian	Asian
GO Exome Sequencing Project	Global	Study-wide	13006	T=0.92065	C=0.07935	PRJNA192955		DPYD	DPYD : Initiator Codon Variant	rs2297595	Others
GO Exome Sequencing Project	European American	Sub	8600	T=0.9009	C=0.0991			DPYD	DPYD : Initiator Codon Variant	rs2297595	Caucasian	Caucasian
GO Exome Sequencing Project	African American	Sub	4406	T=0.9591	C=0.0409			DPYD	DPYD : Initiator Codon Variant	rs2297595	African American	African_American
1000Genomes	Global	Study-wide	5008	T=0.9435	C=0.0565	PRJEB6930	SAMN07490465	DPYD	DPYD : Initiator Codon Variant	rs2297595	Others
1000Genomes	African	Sub	1322	T=0.9690	C=0.0310		SAMN07486022	DPYD	DPYD : Initiator Codon Variant	rs2297595	Black African	Black_African
1000Genomes	East Asian	Sub	1008	T=0.9821	C=0.0179		SAMN07486024	DPYD	DPYD : Initiator Codon Variant	rs2297595	Asian	Asian
1000Genomes	Europe	Sub	1006	T=0.8807	C=0.1193		SAMN07488239	DPYD	DPYD : Initiator Codon Variant	rs2297595	Others
1000Genomes	South Asian	Sub	978	T=0.939	C=0.061		SAMN07486027	DPYD	DPYD : Initiator Codon Variant	rs2297595	Asian	Asian
1000Genomes	American	Sub	694	T=0.937	C=0.063		SAMN07488242	DPYD	DPYD : Initiator Codon Variant	rs2297595	Caucasian
Genetic variation in the Estonian population	Estonian	Study-wide	4480	T=0.8460	C=0.1540	PRJNA489787		DPYD	DPYD : Initiator Codon Variant	rs2297595	Caucasian	Caucasian
The Avon Longitudinal Study of Parents and Children	PARENT AND CHILD COHORT	Study-wide	3854	T=0.9128	C=0.0872	PRJEB7217		DPYD	DPYD : Initiator Codon Variant	rs2297595	Others
UK 10K study - Twins	TWIN COHORT	Study-wide	3708	T=0.9121	C=0.0879	PRJEB7218		DPYD	DPYD : Initiator Codon Variant	rs2297595	Others
MxGDAR/Encodat-PGx	Global	Study-wide	3296	T=0.9712	C=0.0288	PRJEB37766	SAMN15457995	DPYD	DPYD : Initiator Codon Variant	rs2297595	Others
MxGDAR/Encodat-PGx	MxGDAR	Sub	3296	T=0.9712	C=0.0288			DPYD	DPYD : Initiator Codon Variant	rs2297595	Others
KOREAN population from KRGDB	KOREAN	Study-wide	2922	T=0.9863	C=0.0137	PRJNA589833		DPYD	DPYD : Initiator Codon Variant	rs2297595	Asian	Asian
HapMap	Global	Study-wide	1882	T=0.9479	C=0.0521	PRJNA60817	SAMN10820145	DPYD	DPYD : Initiator Codon Variant	rs2297595	Others
HapMap	American	Sub	764	T=0.950	C=0.050		SAMN10821182	DPYD	DPYD : Initiator Codon Variant	rs2297595	Caucasian
HapMap	African	Sub	688	T=0.945	C=0.055		SAMN10821181	DPYD	DPYD : Initiator Codon Variant	rs2297595	Black African	Black_African
HapMap	Asian	Sub	254	T=0.992	C=0.008		SAMN10821184	DPYD	DPYD : Initiator Codon Variant	rs2297595	Asian	Asian
HapMap	Europe	Sub	176	T=0.886	C=0.114		SAMN10821183	DPYD	DPYD : Initiator Codon Variant	rs2297595	Others
Korean Genome Project	KOREAN	Study-wide	1832	T=0.9864	C=0.0136	PRJNA609628		DPYD	DPYD : Initiator Codon Variant	rs2297595	Asian	Asian
Genome-wide autozygosity in Daghestan	Global	Study-wide	1136	T=0.8838	C=0.1162	PRJNA576826	SAMN13013121	DPYD	DPYD : Initiator Codon Variant	rs2297595	Others
Genome-wide autozygosity in Daghestan	Daghestan	Sub	628	T=0.868	C=0.132		SAMN13013126	DPYD	DPYD : Initiator Codon Variant	rs2297595	Caucasian	Caucasian
Genome-wide autozygosity in Daghestan	Near_East	Sub	144	T=0.889	C=0.111		SAMN13013123	DPYD	DPYD : Initiator Codon Variant	rs2297595	Others
Genome-wide autozygosity in Daghestan	Central Asia	Sub	122	T=0.893	C=0.107		SAMN13013124	DPYD	DPYD : Initiator Codon Variant	rs2297595	Asian	Asian
Genome-wide autozygosity in Daghestan	Europe	Sub	108	T=0.898	C=0.102		SAMN13013127	DPYD	DPYD : Initiator Codon Variant	rs2297595	Others
Genome-wide autozygosity in Daghestan	South Asian	Sub	98	T=0.95	C=0.05		SAMN13013122	DPYD	DPYD : Initiator Codon Variant	rs2297595	Asian	Asian
Genome-wide autozygosity in Daghestan	Caucasus	Sub	36	T=0.89	C=0.11		SAMN13013125	DPYD	DPYD : Initiator Codon Variant	rs2297595	Caucasian	Caucasian
Genome of the Netherlands Release 5	Genome of the Netherlands	Study-wide	998	T=0.910	C=0.090	PRJEB5829	SAMN13000132	DPYD	DPYD : Initiator Codon Variant	rs2297595	Caucasian	Caucasian
CNV burdens in cranial meningiomas	Global	Study-wide	792	T=0.981	C=0.019	PRJEB37584	SAMN15458720	DPYD	DPYD : Initiator Codon Variant	rs2297595	Others
CNV burdens in cranial meningiomas	CRM	Sub	792	T=0.981	C=0.019		SAMN15458720	DPYD	DPYD : Initiator Codon Variant	rs2297595	Others
A Vietnamese Genetic Variation Database	Global	Study-wide	612	T=0.969	C=0.031	PRJNA515199	SAMN10744005	DPYD	DPYD : Initiator Codon Variant	rs2297595	Others
Northern Sweden	ACPOP	Study-wide	600	T=0.893	C=0.107	PPRJNA503394	SAMN10359154	DPYD	DPYD : Initiator Codon Variant	rs2297595	Others
Medical Genome Project healthy controls from Spanish population	Spanish controls	Study-wide	534	T=0.918	C=0.082	PRJEB8705	SAMN13001620	DPYD	DPYD : Initiator Codon Variant	rs2297595	Caucasian	Caucasian
PharmGKB Aggregated	Global	Study-wide	356	T=0.963	C=0.037	PRJNA60817	SAMN13103781	DPYD	DPYD : Initiator Codon Variant	rs2297595	Others
PharmGKB Aggregated	PA149745975	Sub	356	T=0.963	C=0.037		SAMN13098951	DPYD	DPYD : Initiator Codon Variant	rs2297595	Others
FINRISK	Finnish from FINRISK project	Study-wide	304	T=0.789	C=0.211	PRJEB7895	SAMN13002954	DPYD	DPYD : Initiator Codon Variant	rs2297595	Caucasian	Caucasian
Qatari	Global	Study-wide	216	T=0.889	C=0.111	PRJNA288297	SAMN13019808	DPYD	DPYD : Initiator Codon Variant	rs2297595	Others
SGDP_PRJ	Global	Study-wide	68	T=0.44	C=0.56	PRJNA586841		DPYD	DPYD : Initiator Codon Variant	rs2297595	Others
The Danish reference pan genome	Danish	Study-wide	40	T=0.80	C=0.20	PRJEB7725	SAMN13003120	DPYD	DPYD : Initiator Codon Variant	rs2297595	Caucasian	Caucasian
Siberian	Global	Study-wide	12	T=0.50	C=0.50	PRJNA267856	SAMN13113809	DPYD	DPYD : Initiator Codon Variant	rs2297595	Others
TopMed	Global	Study-wide	264690	C=0.859118	G=0.140882	PRJNA400167		CES2	CES2 : 5 Prime UTR Variant CIAO2B : 2KB Upstream Variant	rs11075646	Others
gnomAD - Genomes	Global	Study-wide	140010	C=0.858432	G=0.141568	PRJNA398795	SAMN07488253	CES2	CES2 : 5 Prime UTR Variant CIAO2B : 2KB Upstream Variant	rs11075646	Others
gnomAD - Genomes	European	Sub	75912	C=0.91847	G=0.08153		SAMN10181265	CES2	CES2 : 5 Prime UTR Variant CIAO2B : 2KB Upstream Variant	rs11075646	Caucasian	Caucasian
gnomAD - Genomes	African	Sub	41864	C=0.72263	G=0.27737		SAMN07488254	CES2	CES2 : 5 Prime UTR Variant CIAO2B : 2KB Upstream Variant	rs11075646	Black African	Black_African
gnomAD - Genomes	American	Sub	13640	C=0.91239	G=0.08761		SAMN07488255	CES2	CES2 : 5 Prime UTR Variant CIAO2B : 2KB Upstream Variant	rs11075646	Caucasian
gnomAD - Genomes	Ashkenazi Jewish	Sub	3322	C=0.8612	G=0.1388		SAMN07488252	CES2	CES2 : 5 Prime UTR Variant CIAO2B : 2KB Upstream Variant	rs11075646	Caucasian	Caucasian
gnomAD - Genomes	East Asian	Sub	3128	C=0.9658	G=0.0342		SAMN07488251	CES2	CES2 : 5 Prime UTR Variant CIAO2B : 2KB Upstream Variant	rs11075646	Asian	Asian
gnomAD - Genomes	Other	Sub	2144	C=0.8801	G=0.1199		SAMN07488248	CES2	CES2 : 5 Prime UTR Variant CIAO2B : 2KB Upstream Variant	rs11075646	Others
8.3KJPN	JAPANESE	Study-wide	16760	C=0.98228	G=0.01772	PRJNA678214	SAMN16789458	CES2	CES2 : 5 Prime UTR Variant CIAO2B : 2KB Upstream Variant	rs11075646	Asian	Asian
1000Genomes	Global	Study-wide	5008	C=0.8668	G=0.1332	PRJEB6930	SAMN07490465	CES2	CES2 : 5 Prime UTR Variant CIAO2B : 2KB Upstream Variant	rs11075646	Others
1000Genomes	African	Sub	1322	C=0.6853	G=0.3147		SAMN07486022	CES2	CES2 : 5 Prime UTR Variant CIAO2B : 2KB Upstream Variant	rs11075646	Black African	Black_African
1000Genomes	East Asian	Sub	1008	C=0.9603	G=0.0397		SAMN07486024	CES2	CES2 : 5 Prime UTR Variant CIAO2B : 2KB Upstream Variant	rs11075646	Asian	Asian
1000Genomes	Europe	Sub	1006	C=0.9066	G=0.0934		SAMN07488239	CES2	CES2 : 5 Prime UTR Variant CIAO2B : 2KB Upstream Variant	rs11075646	Others
1000Genomes	South Asian	Sub	978	C=0.926	G=0.074		SAMN07486027	CES2	CES2 : 5 Prime UTR Variant CIAO2B : 2KB Upstream Variant	rs11075646	Asian	Asian
1000Genomes	American	Sub	694	C=0.935	G=0.065		SAMN07488242	CES2	CES2 : 5 Prime UTR Variant CIAO2B : 2KB Upstream Variant	rs11075646	Caucasian
The Avon Longitudinal Study of Parents and Children	PARENT AND CHILD COHORT	Study-wide	3854	C=0.9180	G=0.0820	PRJEB7217		CES2	CES2 : 5 Prime UTR Variant CIAO2B : 2KB Upstream Variant	rs11075646	Others
UK 10K study - Twins	TWIN COHORT	Study-wide	3708	C=0.9121	G=0.0879	PRJEB7218		CES2	CES2 : 5 Prime UTR Variant CIAO2B : 2KB Upstream Variant	rs11075646	Others
KOREAN population from KRGDB	KOREAN	Study-wide	2922	C=0.9798	G=0.0202	PRJNA589833		CES2	CES2 : 5 Prime UTR Variant CIAO2B : 2KB Upstream Variant	rs11075646	Asian	Asian
Korean Genome Project	KOREAN	Study-wide	1832	C=0.9803	G=0.0197	PRJNA609628		CES2	CES2 : 5 Prime UTR Variant CIAO2B : 2KB Upstream Variant	rs11075646	Asian	Asian
Genome of the Netherlands Release 5	Genome of the Netherlands	Study-wide	998	C=0.914	G=0.086	PRJEB5829	SAMN13000132	CES2	CES2 : 5 Prime UTR Variant CIAO2B : 2KB Upstream Variant	rs11075646	Caucasian	Caucasian
PharmGKB Aggregated	Global	Study-wide	936	C=0.886	G=0.114	PRJNA60817	SAMN13103781	CES2	CES2 : 5 Prime UTR Variant CIAO2B : 2KB Upstream Variant	rs11075646	Others
PharmGKB Aggregated	PA130443537	Sub	554	C=0.890	G=0.110		SAMN13094123	CES2	CES2 : 5 Prime UTR Variant CIAO2B : 2KB Upstream Variant	rs11075646	Others
PharmGKB Aggregated	PA130246045	Sub	170	C=0.865	G=0.135		SAMN13093984	CES2	CES2 : 5 Prime UTR Variant CIAO2B : 2KB Upstream Variant	rs11075646	Others
PharmGKB Aggregated	PA128392027	Sub	108	C=0.889	G=0.111		SAMN13093047	CES2	CES2 : 5 Prime UTR Variant CIAO2B : 2KB Upstream Variant	rs11075646	Others
PharmGKB Aggregated	PA129674671	Sub	104	C=0.894	G=0.106		SAMN13093425	CES2	CES2 : 5 Prime UTR Variant CIAO2B : 2KB Upstream Variant	rs11075646	Others
CNV burdens in cranial meningiomas	Global	Study-wide	792	C=0.977	G=0.023	PRJEB37584	SAMN15458720	CES2	CES2 : 5 Prime UTR Variant CIAO2B : 2KB Upstream Variant	rs11075646	Others
CNV burdens in cranial meningiomas	CRM	Sub	792	C=0.977	G=0.023		SAMN15458720	CES2	CES2 : 5 Prime UTR Variant CIAO2B : 2KB Upstream Variant	rs11075646	Others
Northern Sweden	ACPOP	Study-wide	600	C=0.882	G=0.118	PPRJNA503394	SAMN10359154	CES2	CES2 : 5 Prime UTR Variant CIAO2B : 2KB Upstream Variant	rs11075646	Others
Medical Genome Project healthy controls from Spanish population	Spanish controls	Study-wide	534	C=0.998	G=0.002	PRJEB8705	SAMN13001620	CES2	CES2 : 5 Prime UTR Variant CIAO2B : 2KB Upstream Variant	rs11075646	Caucasian	Caucasian
Qatari	Global	Study-wide	216	C=0.880	G=0.120	PRJNA288297	SAMN13019808	CES2	CES2 : 5 Prime UTR Variant CIAO2B : 2KB Upstream Variant	rs11075646	Others
A Vietnamese Genetic Variation Database	Global	Study-wide	214	C=0.953	G=0.047	PRJNA515199	SAMN10744005	CES2	CES2 : 5 Prime UTR Variant CIAO2B : 2KB Upstream Variant	rs11075646	Others
SGDP_PRJ	Global	Study-wide	100	C=0.43	G=0.57	PRJNA586841		CES2	CES2 : 5 Prime UTR Variant CIAO2B : 2KB Upstream Variant	rs11075646	Others
Siberian	Global	Study-wide	2	C=0.5	G=0.5	PRJNA267856	SAMN13113809	CES2	CES2 : 5 Prime UTR Variant CIAO2B : 2KB Upstream Variant	rs11075646	Others
TopMed	Global	Study-wide	264690	T=0.627239	C=0.372761	PRJNA400167		MIR27A	MIR23AHG : Non Coding Transcript Variant MIR27A : Non Coding Transcript Variant MIR24-2 : 2KB Upstream Variant	rs895819	Others
gnomAD - Exomes	Global	Study-wide	243584	T=0.664567	C=0.335433	PRJNA398795	SAMN07488253	MIR27A	MIR23AHG : Non Coding Transcript Variant MIR27A : Non Coding Transcript Variant MIR24-2 : 2KB Upstream Variant	rs895819	Others
gnomAD - Exomes	European	Sub	130642	T=0.668590	C=0.331410		SAMN10181265	MIR27A	MIR23AHG : Non Coding Transcript Variant MIR27A : Non Coding Transcript Variant MIR24-2 : 2KB Upstream Variant	rs895819	Caucasian	Caucasian
gnomAD - Exomes	Asian	Sub	47928	T=0.67979	C=0.32021			MIR27A	MIR23AHG : Non Coding Transcript Variant MIR27A : Non Coding Transcript Variant MIR24-2 : 2KB Upstream Variant	rs895819	Asian	Asian
gnomAD - Exomes	American	Sub	33626	T=0.68554	C=0.31446		SAMN07488255	MIR27A	MIR23AHG : Non Coding Transcript Variant MIR27A : Non Coding Transcript Variant MIR24-2 : 2KB Upstream Variant	rs895819	Caucasian
gnomAD - Exomes	African	Sub	15720	T=0.49421	C=0.50579		SAMN07488254	MIR27A	MIR23AHG : Non Coding Transcript Variant MIR27A : Non Coding Transcript Variant MIR24-2 : 2KB Upstream Variant	rs895819	Black African	Black_African
gnomAD - Exomes	Ashkenazi Jewish	Sub	9746	T=0.7281	C=0.2719		SAMN07488252	MIR27A	MIR23AHG : Non Coding Transcript Variant MIR27A : Non Coding Transcript Variant MIR24-2 : 2KB Upstream Variant	rs895819	Caucasian	Caucasian
gnomAD - Exomes	Other	Sub	5922	T=0.6812	C=0.3188		SAMN07488248	MIR27A	MIR23AHG : Non Coding Transcript Variant MIR27A : Non Coding Transcript Variant MIR24-2 : 2KB Upstream Variant	rs895819	Others
gnomAD - Genomes	Global	Study-wide	140042	T=0.621314	C=0.378686	PRJNA398795	SAMN07488253	MIR27A	MIR23AHG : Non Coding Transcript Variant MIR27A : Non Coding Transcript Variant MIR24-2 : 2KB Upstream Variant	rs895819	Others
gnomAD - Genomes	European	Sub	75848	T=0.66699	C=0.33301		SAMN10181265	MIR27A	MIR23AHG : Non Coding Transcript Variant MIR27A : Non Coding Transcript Variant MIR24-2 : 2KB Upstream Variant	rs895819	Caucasian	Caucasian
gnomAD - Genomes	African	Sub	41962	T=0.50396	C=0.49604		SAMN07488254	MIR27A	MIR23AHG : Non Coding Transcript Variant MIR27A : Non Coding Transcript Variant MIR24-2 : 2KB Upstream Variant	rs895819	Black African	Black_African
gnomAD - Genomes	American	Sub	13636	T=0.67292	C=0.32708		SAMN07488255	MIR27A	MIR23AHG : Non Coding Transcript Variant MIR27A : Non Coding Transcript Variant MIR24-2 : 2KB Upstream Variant	rs895819	Caucasian
gnomAD - Genomes	Ashkenazi Jewish	Sub	3324	T=0.7181	C=0.2819		SAMN07488252	MIR27A	MIR23AHG : Non Coding Transcript Variant MIR27A : Non Coding Transcript Variant MIR24-2 : 2KB Upstream Variant	rs895819	Caucasian	Caucasian
gnomAD - Genomes	East Asian	Sub	3120	T=0.7260	C=0.2740		SAMN07488251	MIR27A	MIR23AHG : Non Coding Transcript Variant MIR27A : Non Coding Transcript Variant MIR24-2 : 2KB Upstream Variant	rs895819	Asian	Asian
gnomAD - Genomes	Other	Sub	2152	T=0.6715	C=0.3285		SAMN07488248	MIR27A	MIR23AHG : Non Coding Transcript Variant MIR27A : Non Coding Transcript Variant MIR24-2 : 2KB Upstream Variant	rs895819	Others
ExAC	Global	Study-wide	106702	T=0.635368	C=0.364632	PRJEB8661	SAMN07490465	MIR27A	MIR23AHG : Non Coding Transcript Variant MIR27A : Non Coding Transcript Variant MIR24-2 : 2KB Upstream Variant	rs895819	Others
ExAC	Europe	Sub	64906	T=0.65274	C=0.34726			MIR27A	MIR23AHG : Non Coding Transcript Variant MIR27A : Non Coding Transcript Variant MIR24-2 : 2KB Upstream Variant	rs895819	Others
ExAC	Asian	Sub	22306	T=0.65148	C=0.34852			MIR27A	MIR23AHG : Non Coding Transcript Variant MIR27A : Non Coding Transcript Variant MIR24-2 : 2KB Upstream Variant	rs895819	Asian	Asian
ExAC	African	Sub	9548	T=0.4780	C=0.5220			MIR27A	MIR23AHG : Non Coding Transcript Variant MIR27A : Non Coding Transcript Variant MIR24-2 : 2KB Upstream Variant	rs895819	Black African	Black_African
ExAC	American	Sub	9160	T=0.6378	C=0.3622			MIR27A	MIR23AHG : Non Coding Transcript Variant MIR27A : Non Coding Transcript Variant MIR24-2 : 2KB Upstream Variant	rs895819	Caucasian
ExAC	Other	Sub	782	T=0.627	C=0.373		SAMN07486028	MIR27A	MIR23AHG : Non Coding Transcript Variant MIR27A : Non Coding Transcript Variant MIR24-2 : 2KB Upstream Variant	rs895819	Others
8.3KJPN	JAPANESE	Study-wide	16760	T=0.63825	C=0.36175	PRJNA678214	SAMN16789458	MIR27A	MIR23AHG : Non Coding Transcript Variant MIR27A : Non Coding Transcript Variant MIR24-2 : 2KB Upstream Variant	rs895819	Asian	Asian
GO Exome Sequencing Project	Global	Study-wide	10300	T=0.62243	C=0.37757	PRJNA192955		MIR27A	MIR23AHG : Non Coding Transcript Variant MIR27A : Non Coding Transcript Variant MIR24-2 : 2KB Upstream Variant	rs895819	Others
GO Exome Sequencing Project	European American	Sub	7164	T=0.6721	C=0.3279			MIR27A	MIR23AHG : Non Coding Transcript Variant MIR27A : Non Coding Transcript Variant MIR24-2 : 2KB Upstream Variant	rs895819	Caucasian	Caucasian
GO Exome Sequencing Project	African American	Sub	3136	T=0.5089	C=0.4911			MIR27A	MIR23AHG : Non Coding Transcript Variant MIR27A : Non Coding Transcript Variant MIR24-2 : 2KB Upstream Variant	rs895819	African American	African_American
1000Genomes	Global	Study-wide	5008	T=0.6362	C=0.3638	PRJEB6930	SAMN07490465	MIR27A	MIR23AHG : Non Coding Transcript Variant MIR27A : Non Coding Transcript Variant MIR24-2 : 2KB Upstream Variant	rs895819	Others
1000Genomes	African	Sub	1322	T=0.5174	C=0.4826		SAMN07486022	MIR27A	MIR23AHG : Non Coding Transcript Variant MIR27A : Non Coding Transcript Variant MIR24-2 : 2KB Upstream Variant	rs895819	Black African	Black_African
1000Genomes	East Asian	Sub	1008	T=0.7202	C=0.2798		SAMN07486024	MIR27A	MIR23AHG : Non Coding Transcript Variant MIR27A : Non Coding Transcript Variant MIR24-2 : 2KB Upstream Variant	rs895819	Asian	Asian
1000Genomes	Europe	Sub	1006	T=0.6779	C=0.3221		SAMN07488239	MIR27A	MIR23AHG : Non Coding Transcript Variant MIR27A : Non Coding Transcript Variant MIR24-2 : 2KB Upstream Variant	rs895819	Others
1000Genomes	South Asian	Sub	978	T=0.676	C=0.324		SAMN07486027	MIR27A	MIR23AHG : Non Coding Transcript Variant MIR27A : Non Coding Transcript Variant MIR24-2 : 2KB Upstream Variant	rs895819	Asian	Asian
1000Genomes	American	Sub	694	T=0.624	C=0.376		SAMN07488242	MIR27A	MIR23AHG : Non Coding Transcript Variant MIR27A : Non Coding Transcript Variant MIR24-2 : 2KB Upstream Variant	rs895819	Caucasian
Genetic variation in the Estonian population	Estonian	Study-wide	4480	T=0.6513	C=0.3487	PRJNA489787		MIR27A	MIR23AHG : Non Coding Transcript Variant MIR27A : Non Coding Transcript Variant MIR24-2 : 2KB Upstream Variant	rs895819	Caucasian	Caucasian
The Avon Longitudinal Study of Parents and Children	PARENT AND CHILD COHORT	Study-wide	3854	T=0.6453	C=0.3547	PRJEB7217		MIR27A	MIR23AHG : Non Coding Transcript Variant MIR27A : Non Coding Transcript Variant MIR24-2 : 2KB Upstream Variant	rs895819	Others
UK 10K study - Twins	TWIN COHORT	Study-wide	3708	T=0.6583	C=0.3417	PRJEB7218		MIR27A	MIR23AHG : Non Coding Transcript Variant MIR27A : Non Coding Transcript Variant MIR24-2 : 2KB Upstream Variant	rs895819	Others
KOREAN population from KRGDB	KOREAN	Study-wide	2922	T=0.6650	C=0.3350	PRJNA589833		MIR27A	MIR23AHG : Non Coding Transcript Variant MIR27A : Non Coding Transcript Variant MIR24-2 : 2KB Upstream Variant	rs895819	Asian	Asian
HapMap	Global	Study-wide	1858	T=0.6265	C=0.3735	PRJNA60817	SAMN10820145	MIR27A	MIR23AHG : Non Coding Transcript Variant MIR27A : Non Coding Transcript Variant MIR24-2 : 2KB Upstream Variant	rs895819	Others
HapMap	American	Sub	752	T=0.686	C=0.314		SAMN10821182	MIR27A	MIR23AHG : Non Coding Transcript Variant MIR27A : Non Coding Transcript Variant MIR24-2 : 2KB Upstream Variant	rs895819	Caucasian
HapMap	African	Sub	682	T=0.526	C=0.474		SAMN10821181	MIR27A	MIR23AHG : Non Coding Transcript Variant MIR27A : Non Coding Transcript Variant MIR24-2 : 2KB Upstream Variant	rs895819	Black African	Black_African
HapMap	Asian	Sub	250	T=0.664	C=0.336		SAMN10821184	MIR27A	MIR23AHG : Non Coding Transcript Variant MIR27A : Non Coding Transcript Variant MIR24-2 : 2KB Upstream Variant	rs895819	Asian	Asian
HapMap	Europe	Sub	174	T=0.707	C=0.293		SAMN10821183	MIR27A	MIR23AHG : Non Coding Transcript Variant MIR27A : Non Coding Transcript Variant MIR24-2 : 2KB Upstream Variant	rs895819	Others
Korean Genome Project	KOREAN	Study-wide	1832	T=0.6971	C=0.3029	PRJNA609628		MIR27A	MIR23AHG : Non Coding Transcript Variant MIR27A : Non Coding Transcript Variant MIR24-2 : 2KB Upstream Variant	rs895819	Asian	Asian
Genome of the Netherlands Release 5	Genome of the Netherlands	Study-wide	998	T=0.659	C=0.341	PRJEB5829	SAMN13000132	MIR27A	MIR23AHG : Non Coding Transcript Variant MIR27A : Non Coding Transcript Variant MIR24-2 : 2KB Upstream Variant	rs895819	Caucasian	Caucasian
Chileans	Chilean	Study-wide	626	T=0.744	C=0.256	PRJNA577585	SAMN13030285	MIR27A	MIR23AHG : Non Coding Transcript Variant MIR27A : Non Coding Transcript Variant MIR24-2 : 2KB Upstream Variant	rs895819	Hispanic	Hispanic
Northern Sweden	ACPOP	Study-wide	600	T=0.668	C=0.332	PPRJNA503394	SAMN10359154	MIR27A	MIR23AHG : Non Coding Transcript Variant MIR27A : Non Coding Transcript Variant MIR24-2 : 2KB Upstream Variant	rs895819	Others
Medical Genome Project healthy controls from Spanish population	Spanish controls	Study-wide	534	T=0.783	C=0.217	PRJEB8705	SAMN13001620	MIR27A	MIR23AHG : Non Coding Transcript Variant MIR27A : Non Coding Transcript Variant MIR24-2 : 2KB Upstream Variant	rs895819	Caucasian	Caucasian
SGDP_PRJ	Global	Study-wide	304	T=0.365	C=0.635	PRJNA586841		MIR27A	MIR23AHG : Non Coding Transcript Variant MIR27A : Non Coding Transcript Variant MIR24-2 : 2KB Upstream Variant	rs895819	Others
FINRISK	Finnish from FINRISK project	Study-wide	286	T=0.605	C=0.395	PRJEB7895	SAMN13002954	MIR27A	MIR23AHG : Non Coding Transcript Variant MIR27A : Non Coding Transcript Variant MIR24-2 : 2KB Upstream Variant	rs895819	Caucasian	Caucasian
Qatari	Global	Study-wide	216	T=0.727	C=0.273	PRJNA288297	SAMN13019808	MIR27A	MIR23AHG : Non Coding Transcript Variant MIR27A : Non Coding Transcript Variant MIR24-2 : 2KB Upstream Variant	rs895819	Others
The Danish reference pan genome	Danish	Study-wide	40	T=0.62	C=0.38	PRJEB7725	SAMN13003120	MIR27A	MIR23AHG : Non Coding Transcript Variant MIR27A : Non Coding Transcript Variant MIR24-2 : 2KB Upstream Variant	rs895819	Caucasian	Caucasian
Siberian	Global	Study-wide	40	T=0.38	C=0.62	PRJNA267856	SAMN13113809	MIR27A	MIR23AHG : Non Coding Transcript Variant MIR27A : Non Coding Transcript Variant MIR24-2 : 2KB Upstream Variant	rs895819	Others
GO Exome Sequencing Project	Global	Study-wide	13006	C=0.99992	T=0.00008	PRJNA192955		DPYD	DPYD : Missense Variant	rs376073289	Others
GO Exome Sequencing Project	European American	Sub	8600	C=0.9999	T=0.0001			DPYD	DPYD : Missense Variant	rs376073289	Caucasian	Caucasian
GO Exome Sequencing Project	African American	Sub	4406	C=1.0000	T=0.0000			DPYD	DPYD : Missense Variant	rs376073289	African American	African_American
Genetic variation in the Estonian population	Estonian	Study-wide	4480	C=0.9998	T=0.0002	PRJNA489787		DPYD	DPYD : Missense Variant	rs376073289	Caucasian	Caucasian
TopMed	Global	Study-wide	264690	A=0.955389	G=0.044611	PRJNA400167		DPYD	DPYD : Synonymous Variant	rs17376848	Others
gnomAD - Exomes	Global	Study-wide	251280	A=0.948997	G=0.051003	PRJNA398795	SAMN07488253	DPYD	DPYD : Synonymous Variant	rs17376848	Others
gnomAD - Exomes	European	Sub	135286	A=0.957764	G=0.042236		SAMN10181265	DPYD	DPYD : Synonymous Variant	rs17376848	Caucasian	Caucasian
gnomAD - Exomes	Asian	Sub	49004	A=0.93117	G=0.06883			DPYD	DPYD : Synonymous Variant	rs17376848	Asian	Asian
gnomAD - Exomes	American	Sub	34528	A=0.91271	G=0.08729		SAMN07488255	DPYD	DPYD : Synonymous Variant	rs17376848	Caucasian
gnomAD - Exomes	African	Sub	16256	A=0.97816	G=0.02184		SAMN07488254	DPYD	DPYD : Synonymous Variant	rs17376848	Black African	Black_African
gnomAD - Exomes	Ashkenazi Jewish	Sub	10076	A=0.98988	G=0.01012		SAMN07488252	DPYD	DPYD : Synonymous Variant	rs17376848	Caucasian	Caucasian
gnomAD - Exomes	Other	Sub	6130	A=0.9579	G=0.0421		SAMN07488248	DPYD	DPYD : Synonymous Variant	rs17376848	Others
gnomAD - Genomes	Global	Study-wide	140194	A=0.957224	G=0.042776	PRJNA398795	SAMN07488253	DPYD	DPYD : Synonymous Variant	rs17376848	Others
gnomAD - Genomes	European	Sub	75940	A=0.95324	G=0.04676		SAMN10181265	DPYD	DPYD : Synonymous Variant	rs17376848	Caucasian	Caucasian
gnomAD - Genomes	African	Sub	42010	A=0.97796	G=0.02204		SAMN07488254	DPYD	DPYD : Synonymous Variant	rs17376848	Black African	Black_African
gnomAD - Genomes	American	Sub	13638	A=0.92712	G=0.07288		SAMN07488255	DPYD	DPYD : Synonymous Variant	rs17376848	Caucasian
gnomAD - Genomes	Ashkenazi Jewish	Sub	3324	A=0.9874	G=0.0126		SAMN07488252	DPYD	DPYD : Synonymous Variant	rs17376848	Caucasian	Caucasian
gnomAD - Genomes	East Asian	Sub	3130	A=0.8725	G=0.1275		SAMN07488251	DPYD	DPYD : Synonymous Variant	rs17376848	Asian	Asian
gnomAD - Genomes	Other	Sub	2152	A=0.9605	G=0.0395		SAMN07488248	DPYD	DPYD : Synonymous Variant	rs17376848	Others
ExAC	Global	Study-wide	121284	A=0.953151	G=0.046849	PRJEB8661	SAMN07490465	DPYD	DPYD : Synonymous Variant	rs17376848	Others
ExAC	Europe	Sub	73316	A=0.96192	G=0.03808			DPYD	DPYD : Synonymous Variant	rs17376848	Others
ExAC	Asian	Sub	25158	A=0.93294	G=0.06706			DPYD	DPYD : Synonymous Variant	rs17376848	Asian	Asian
ExAC	American	Sub	11496	A=0.91910	G=0.08090			DPYD	DPYD : Synonymous Variant	rs17376848	Caucasian
ExAC	African	Sub	10406	A=0.97780	G=0.02220			DPYD	DPYD : Synonymous Variant	rs17376848	Black African	Black_African
ExAC	Other	Sub	908	A=0.954	G=0.046		SAMN07486028	DPYD	DPYD : Synonymous Variant	rs17376848	Others
The PAGE Study	Global	Study-wide	78700	A=0.94304	G=0.05696	PRJNA168052	SAMN10868975	DPYD	DPYD : Synonymous Variant	rs17376848	Others
The PAGE Study	AfricanAmerican	Sub	32516	A=0.97604	G=0.02396		SAMN10868721	DPYD	DPYD : Synonymous Variant	rs17376848	African American	African_American
The PAGE Study	Mexican	Sub	10810	A=0.91526	G=0.08474		SAMN10868735	DPYD	DPYD : Synonymous Variant	rs17376848	Hispanic	Hispanic
The PAGE Study	Asian	Sub	8318	A=0.8655	G=0.1345		SAMN10868722	DPYD	DPYD : Synonymous Variant	rs17376848	Asian	Asian
The PAGE Study	PuertoRican	Sub	7918	A=0.9603	G=0.0397		SAMN10868968	DPYD	DPYD : Synonymous Variant	rs17376848	Hispanic	Hispanic
The PAGE Study	NativeHawaiian	Sub	4534	A=0.8677	G=0.1323		SAMN10868777	DPYD	DPYD : Synonymous Variant	rs17376848	Caucasian
The PAGE Study	Cuban	Sub	4230	A=0.9674	G=0.0326		SAMN10868733	DPYD	DPYD : Synonymous Variant	rs17376848	Hispanic	Hispanic
The PAGE Study	Dominican	Sub	3828	A=0.9579	G=0.0421		SAMN10868734	DPYD	DPYD : Synonymous Variant	rs17376848	Hispanic	Hispanic
The PAGE Study	CentralAmerican	Sub	2450	A=0.9216	G=0.0784		SAMN10868729	DPYD	DPYD : Synonymous Variant	rs17376848	Hispanic	Hispanic
The PAGE Study	SouthAmerican	Sub	1980	A=0.9273	G=0.0727		SAMN10868969	DPYD	DPYD : Synonymous Variant	rs17376848	Hispanic	Hispanic
The PAGE Study	NativeAmerican	Sub	1260	A=0.9294	G=0.0706		SAMN10868739	DPYD	DPYD : Synonymous Variant	rs17376848	Caucasian
The PAGE Study	SouthAsian	Sub	856	A=0.964	G=0.036		SAMN10868970	DPYD	DPYD : Synonymous Variant	rs17376848	Asian	Asian
8.3KJPN	JAPANESE	Study-wide	16760	A=0.86235	G=0.13765	PRJNA678214	SAMN16789458	DPYD	DPYD : Synonymous Variant	rs17376848	Asian	Asian
GO Exome Sequencing Project	Global	Study-wide	13006	A=0.96325	G=0.03675	PRJNA192955		DPYD	DPYD : Synonymous Variant	rs17376848	Others
GO Exome Sequencing Project	European American	Sub	8600	A=0.9550	G=0.0450			DPYD	DPYD : Synonymous Variant	rs17376848	Caucasian	Caucasian
GO Exome Sequencing Project	African American	Sub	4406	A=0.9793	G=0.0207			DPYD	DPYD : Synonymous Variant	rs17376848	African American	African_American
1000Genomes	Global	Study-wide	5008	A=0.9479	G=0.0521	PRJEB6930	SAMN07490465	DPYD	DPYD : Synonymous Variant	rs17376848	Others
1000Genomes	African	Sub	1322	A=0.9864	G=0.0136		SAMN07486022	DPYD	DPYD : Synonymous Variant	rs17376848	Black African	Black_African
1000Genomes	East Asian	Sub	1008	A=0.8859	G=0.1141		SAMN07486024	DPYD	DPYD : Synonymous Variant	rs17376848	Asian	Asian
1000Genomes	Europe	Sub	1006	A=0.9632	G=0.0368		SAMN07488239	DPYD	DPYD : Synonymous Variant	rs17376848	Others
1000Genomes	South Asian	Sub	978	A=0.965	G=0.035		SAMN07486027	DPYD	DPYD : Synonymous Variant	rs17376848	Asian	Asian
1000Genomes	American	Sub	694	A=0.918	G=0.082		SAMN07488242	DPYD	DPYD : Synonymous Variant	rs17376848	Caucasian
Genetic variation in the Estonian population	Estonian	Study-wide	4480	A=0.9400	G=0.0600	PRJNA489787		DPYD	DPYD : Synonymous Variant	rs17376848	Caucasian	Caucasian
The Avon Longitudinal Study of Parents and Children	PARENT AND CHILD COHORT	Study-wide	3854	A=0.9572	G=0.0428	PRJEB7217		DPYD	DPYD : Synonymous Variant	rs17376848	Others
UK 10K study - Twins	TWIN COHORT	Study-wide	3708	A=0.9558	G=0.0442	PRJEB7218		DPYD	DPYD : Synonymous Variant	rs17376848	Others
MxGDAR/Encodat-PGx	Global	Study-wide	3290	A=0.8957	G=0.1043	PRJEB37766	SAMN15457995	DPYD	DPYD : Synonymous Variant	rs17376848	Others
MxGDAR/Encodat-PGx	MxGDAR	Sub	3290	A=0.8957	G=0.1043			DPYD	DPYD : Synonymous Variant	rs17376848	Others
KOREAN population from KRGDB	KOREAN	Study-wide	2930	A=0.8768	G=0.1232	PRJNA589833		DPYD	DPYD : Synonymous Variant	rs17376848	Asian	Asian
HapMap	Global	Study-wide	1500	A=0.9427	G=0.0573	PRJNA60817	SAMN10820145	DPYD	DPYD : Synonymous Variant	rs17376848	Others
HapMap	American	Sub	770	A=0.938	G=0.062		SAMN10821182	DPYD	DPYD : Synonymous Variant	rs17376848	Caucasian
HapMap	African	Sub	300	A=0.997	G=0.003		SAMN10821181	DPYD	DPYD : Synonymous Variant	rs17376848	Black African	Black_African
HapMap	Asian	Sub	254	A=0.870	G=0.130		SAMN10821184	DPYD	DPYD : Synonymous Variant	rs17376848	Asian	Asian
HapMap	Europe	Sub	176	A=0.977	G=0.023		SAMN10821183	DPYD	DPYD : Synonymous Variant	rs17376848	Others
Genome of the Netherlands Release 5	Genome of the Netherlands	Study-wide	998	A=0.947	G=0.053	PRJEB5829	SAMN13000132	DPYD	DPYD : Synonymous Variant	rs17376848	Caucasian	Caucasian
CNV burdens in cranial meningiomas	Global	Study-wide	784	A=0.885	G=0.115	PRJEB37584	SAMN15458720	DPYD	DPYD : Synonymous Variant	rs17376848	Others
CNV burdens in cranial meningiomas	CRM	Sub	784	A=0.885	G=0.115		SAMN15458720	DPYD	DPYD : Synonymous Variant	rs17376848	Others
A Vietnamese Genetic Variation Database	Global	Study-wide	616	A=0.844	G=0.156	PRJNA515199	SAMN10744005	DPYD	DPYD : Synonymous Variant	rs17376848	Others
Northern Sweden	ACPOP	Study-wide	600	A=0.948	G=0.052	PPRJNA503394	SAMN10359154	DPYD	DPYD : Synonymous Variant	rs17376848	Others
Medical Genome Project healthy controls from Spanish population	Spanish controls	Study-wide	534	A=0.987	G=0.013	PRJEB8705	SAMN13001620	DPYD	DPYD : Synonymous Variant	rs17376848	Caucasian	Caucasian
PharmGKB Aggregated	Global	Study-wide	358	A=0.930	G=0.070	PRJNA60817	SAMN13103781	DPYD	DPYD : Synonymous Variant	rs17376848	Others
PharmGKB Aggregated	PA149732517	Sub	358	A=0.930	G=0.070		SAMN13098926	DPYD	DPYD : Synonymous Variant	rs17376848	Others
FINRISK	Finnish from FINRISK project	Study-wide	304	A=0.954	G=0.046	PRJEB7895	SAMN13002954	DPYD	DPYD : Synonymous Variant	rs17376848	Caucasian	Caucasian
Qatari	Global	Study-wide	216	A=0.968	G=0.032	PRJNA288297	SAMN13019808	DPYD	DPYD : Synonymous Variant	rs17376848	Others
SGDP_PRJ	Global	Study-wide	76	A=0.47	G=0.53	PRJNA586841		DPYD	DPYD : Synonymous Variant	rs17376848	Others
Ancient Sardinia genome-wide 1240k capture data generation and analysis	Global	Study-wide	54	A=0.96	G=0.04	PRJEB36033	SAMN15458807	DPYD	DPYD : Synonymous Variant	rs17376848	Others
The Danish reference pan genome	Danish	Study-wide	40	A=0.97	G=0.03	PRJEB7725	SAMN13003120	DPYD	DPYD : Synonymous Variant	rs17376848	Caucasian	Caucasian
Siberian	Global	Study-wide	8	A=0.5	G=0.5	PRJNA267856	SAMN13113809	DPYD	DPYD : Synonymous Variant	rs17376848	Others
TopMed	Global	Study-wide	264690	C=0.752745	T=0.247255	PRJNA400167		CDA	CDA : 2KB Upstream Variant	rs532545	Others
gnomAD - Genomes	Global	Study-wide	140160	C=0.756007	T=0.243993	PRJNA398795	SAMN07488253	CDA	CDA : 2KB Upstream Variant	rs532545	Others
gnomAD - Genomes	European	Sub	75884	C=0.68669	T=0.31331		SAMN10181265	CDA	CDA : 2KB Upstream Variant	rs532545	Caucasian	Caucasian
gnomAD - Genomes	African	Sub	42028	C=0.91337	T=0.08663		SAMN07488254	CDA	CDA : 2KB Upstream Variant	rs532545	Black African	Black_African
gnomAD - Genomes	American	Sub	13654	C=0.67343	T=0.32657		SAMN07488255	CDA	CDA : 2KB Upstream Variant	rs532545	Caucasian
gnomAD - Genomes	Ashkenazi Jewish	Sub	3318	C=0.5898	T=0.4102		SAMN07488252	CDA	CDA : 2KB Upstream Variant	rs532545	Caucasian	Caucasian
gnomAD - Genomes	East Asian	Sub	3126	C=0.8749	T=0.1251		SAMN07488251	CDA	CDA : 2KB Upstream Variant	rs532545	Asian	Asian
gnomAD - Genomes	Other	Sub	2150	C=0.7344	T=0.2656		SAMN07488248	CDA	CDA : 2KB Upstream Variant	rs532545	Others
The PAGE Study	Global	Study-wide	78694	C=0.80930	T=0.19070	PRJNA168052	SAMN10868975	CDA	CDA : 2KB Upstream Variant	rs532545	Others
The PAGE Study	AfricanAmerican	Sub	32510	C=0.90729	T=0.09271		SAMN10868721	CDA	CDA : 2KB Upstream Variant	rs532545	African American	African_American
The PAGE Study	Mexican	Sub	10810	C=0.69935	T=0.30065		SAMN10868735	CDA	CDA : 2KB Upstream Variant	rs532545	Hispanic	Hispanic
The PAGE Study	Asian	Sub	8318	C=0.8039	T=0.1961		SAMN10868722	CDA	CDA : 2KB Upstream Variant	rs532545	Asian	Asian
The PAGE Study	PuertoRican	Sub	7918	C=0.7253	T=0.2747		SAMN10868968	CDA	CDA : 2KB Upstream Variant	rs532545	Hispanic	Hispanic
The PAGE Study	NativeHawaiian	Sub	4534	C=0.7891	T=0.2109		SAMN10868777	CDA	CDA : 2KB Upstream Variant	rs532545	Caucasian
The PAGE Study	Cuban	Sub	4228	C=0.6850	T=0.3150		SAMN10868733	CDA	CDA : 2KB Upstream Variant	rs532545	Hispanic	Hispanic
The PAGE Study	Dominican	Sub	3828	C=0.7811	T=0.2189		SAMN10868734	CDA	CDA : 2KB Upstream Variant	rs532545	Hispanic	Hispanic
The PAGE Study	CentralAmerican	Sub	2450	C=0.7331	T=0.2669		SAMN10868729	CDA	CDA : 2KB Upstream Variant	rs532545	Hispanic	Hispanic
The PAGE Study	SouthAmerican	Sub	1982	C=0.6761	T=0.3239		SAMN10868969	CDA	CDA : 2KB Upstream Variant	rs532545	Hispanic	Hispanic
The PAGE Study	NativeAmerican	Sub	1260	C=0.7206	T=0.2794		SAMN10868739	CDA	CDA : 2KB Upstream Variant	rs532545	Caucasian
The PAGE Study	SouthAsian	Sub	856	C=0.810	T=0.190		SAMN10868970	CDA	CDA : 2KB Upstream Variant	rs532545	Asian	Asian
8.3KJPN	JAPANESE	Study-wide	16760	C=0.81444	T=0.18556	PRJNA678214	SAMN16789458	CDA	CDA : 2KB Upstream Variant	rs532545	Asian	Asian
1000Genomes	Global	Study-wide	5008	C=0.8139	T=0.1861	PRJEB6930	SAMN07490465	CDA	CDA : 2KB Upstream Variant	rs532545	Others
1000Genomes	African	Sub	1322	C=0.9410	T=0.0590		SAMN07486022	CDA	CDA : 2KB Upstream Variant	rs532545	Black African	Black_African
1000Genomes	East Asian	Sub	1008	C=0.8829	T=0.1171		SAMN07486024	CDA	CDA : 2KB Upstream Variant	rs532545	Asian	Asian
1000Genomes	Europe	Sub	1006	C=0.6968	T=0.3032		SAMN07488239	CDA	CDA : 2KB Upstream Variant	rs532545	Others
1000Genomes	South Asian	Sub	978	C=0.778	T=0.222		SAMN07486027	CDA	CDA : 2KB Upstream Variant	rs532545	Asian	Asian
1000Genomes	American	Sub	694	C=0.692	T=0.308		SAMN07488242	CDA	CDA : 2KB Upstream Variant	rs532545	Caucasian
Genetic variation in the Estonian population	Estonian	Study-wide	4480	C=0.7710	T=0.2290	PRJNA489787		CDA	CDA : 2KB Upstream Variant	rs532545	Caucasian	Caucasian
The Avon Longitudinal Study of Parents and Children	PARENT AND CHILD COHORT	Study-wide	3854	C=0.6684	T=0.3316	PRJEB7217		CDA	CDA : 2KB Upstream Variant	rs532545	Others
UK 10K study - Twins	TWIN COHORT	Study-wide	3708	C=0.6591	T=0.3409	PRJEB7218		CDA	CDA : 2KB Upstream Variant	rs532545	Others
KOREAN population from KRGDB	KOREAN	Study-wide	2930	C=0.8485	T=0.1515	PRJNA589833		CDA	CDA : 2KB Upstream Variant	rs532545	Asian	Asian
HapMap	Global	Study-wide	1892	C=0.8177	T=0.1823	PRJNA60817	SAMN10820145	CDA	CDA : 2KB Upstream Variant	rs532545	Others
HapMap	American	Sub	770	C=0.782	T=0.218		SAMN10821182	CDA	CDA : 2KB Upstream Variant	rs532545	Caucasian
HapMap	African	Sub	692	C=0.900	T=0.100		SAMN10821181	CDA	CDA : 2KB Upstream Variant	rs532545	Black African	Black_African
HapMap	Asian	Sub	254	C=0.839	T=0.161		SAMN10821184	CDA	CDA : 2KB Upstream Variant	rs532545	Asian	Asian
HapMap	Europe	Sub	176	C=0.619	T=0.381		SAMN10821183	CDA	CDA : 2KB Upstream Variant	rs532545	Others
Korean Genome Project	KOREAN	Study-wide	1832	C=0.8346	T=0.1654	PRJNA609628		CDA	CDA : 2KB Upstream Variant	rs532545	Asian	Asian
Genome of the Netherlands Release 5	Genome of the Netherlands	Study-wide	998	C=0.660	T=0.340	PRJEB5829	SAMN13000132	CDA	CDA : 2KB Upstream Variant	rs532545	Caucasian	Caucasian
CNV burdens in cranial meningiomas	Global	Study-wide	782	C=0.907	T=0.093	PRJEB37584	SAMN15458720	CDA	CDA : 2KB Upstream Variant	rs532545	Others
CNV burdens in cranial meningiomas	CRM	Sub	782	C=0.907	T=0.093		SAMN15458720	CDA	CDA : 2KB Upstream Variant	rs532545	Others
Northern Sweden	ACPOP	Study-wide	600	C=0.712	T=0.288	PPRJNA503394	SAMN10359154	CDA	CDA : 2KB Upstream Variant	rs532545	Others
PharmGKB Aggregated	Global	Study-wide	236	C=0.754	T=0.246	PRJNA60817	SAMN13103781	CDA	CDA : 2KB Upstream Variant	rs532545	Others
PharmGKB Aggregated	PA153343416	Sub	236	C=0.754	T=0.246		SAMN13103131	CDA	CDA : 2KB Upstream Variant	rs532545	Others
Qatari	Global	Study-wide	216	C=0.634	T=0.366	PRJNA288297	SAMN13019808	CDA	CDA : 2KB Upstream Variant	rs532545	Others
A Vietnamese Genetic Variation Database	Global	Study-wide	212	C=0.929	T=0.071	PRJNA515199	SAMN10744005	CDA	CDA : 2KB Upstream Variant	rs532545	Others
SGDP_PRJ	Global	Study-wide	204	C=0.402	T=0.598	PRJNA586841		CDA	CDA : 2KB Upstream Variant	rs532545	Others
The Danish reference pan genome	Danish	Study-wide	40	C=0.70	T=0.30	PRJEB7725	SAMN13003120	CDA	CDA : 2KB Upstream Variant	rs532545	Caucasian	Caucasian
Siberian	Global	Study-wide	20	C=0.50	T=0.50	PRJNA267856	SAMN13113809	CDA	CDA : 2KB Upstream Variant	rs532545	Others
TopMed	Global	Study-wide	264690	G=0.999970	A=0.000030	PRJNA400167		DPYD	DPYD : Missense Variant	rs1801266	Others
gnomAD - Exomes	Global	Study-wide	251292	G=0.999920	A=0.000080	PRJNA398795	SAMN07488253	DPYD	DPYD : Missense Variant	rs1801266	Others
gnomAD - Exomes	European	Sub	135258	G=0.999919	A=0.000081		SAMN10181265	DPYD	DPYD : Missense Variant	rs1801266	Caucasian	Caucasian
gnomAD - Exomes	Asian	Sub	49006	G=0.99982	A=0.00018			DPYD	DPYD : Missense Variant	rs1801266	Asian	Asian
gnomAD - Exomes	American	Sub	34590	G=1.00000	A=0.00000		SAMN07488255	DPYD	DPYD : Missense Variant	rs1801266	Caucasian
gnomAD - Exomes	African	Sub	16238	G=1.00000	A=0.00000		SAMN07488254	DPYD	DPYD : Missense Variant	rs1801266	Black African	Black_African
gnomAD - Exomes	Ashkenazi Jewish	Sub	10076	G=1.00000	A=0.00000		SAMN07488252	DPYD	DPYD : Missense Variant	rs1801266	Caucasian	Caucasian
gnomAD - Exomes	Other	Sub	6124	G=1.0000	A=0.0000		SAMN07488248	DPYD	DPYD : Missense Variant	rs1801266	Others
gnomAD - Genomes	Global	Study-wide	139960	G=0.999964	A=0.000036	PRJNA398795	SAMN07488253	DPYD	DPYD : Missense Variant	rs1801266	Others
gnomAD - Genomes	European	Sub	75866	G=0.99993	A=0.00007		SAMN10181265	DPYD	DPYD : Missense Variant	rs1801266	Caucasian	Caucasian
gnomAD - Genomes	African	Sub	41884	G=1.00000	A=0.00000		SAMN07488254	DPYD	DPYD : Missense Variant	rs1801266	Black African	Black_African
gnomAD - Genomes	American	Sub	13612	G=1.00000	A=0.00000		SAMN07488255	DPYD	DPYD : Missense Variant	rs1801266	Caucasian
gnomAD - Genomes	Ashkenazi Jewish	Sub	3320	G=1.0000	A=0.0000		SAMN07488252	DPYD	DPYD : Missense Variant	rs1801266	Caucasian	Caucasian
gnomAD - Genomes	East Asian	Sub	3132	G=1.0000	A=0.0000		SAMN07488251	DPYD	DPYD : Missense Variant	rs1801266	Asian	Asian
gnomAD - Genomes	Other	Sub	2146	G=1.0000	A=0.0000		SAMN07488248	DPYD	DPYD : Missense Variant	rs1801266	Others
ExAC	Global	Study-wide	121268	G=0.999901	A=0.000099	PRJEB8661	SAMN07490465	DPYD	DPYD : Missense Variant	rs1801266	Others
ExAC	Europe	Sub	73310	G=0.99988	A=0.00012			DPYD	DPYD : Missense Variant	rs1801266	Others
ExAC	Asian	Sub	25148	G=0.99988	A=0.00012			DPYD	DPYD : Missense Variant	rs1801266	Asian	Asian
ExAC	American	Sub	11568	G=1.00000	A=0.00000			DPYD	DPYD : Missense Variant	rs1801266	Caucasian
ExAC	African	Sub	10336	G=1.00000	A=0.00000			DPYD	DPYD : Missense Variant	rs1801266	Black African	Black_African
ExAC	Other	Sub	906	G=1.000	A=0.000		SAMN07486028	DPYD	DPYD : Missense Variant	rs1801266	Others
The PAGE Study	Global	Study-wide	78664	G=0.99997	A=0.00003	PRJNA168052	SAMN10868975	DPYD	DPYD : Missense Variant	rs1801266	Others
The PAGE Study	AfricanAmerican	Sub	32488	G=0.99997	A=0.00003		SAMN10868721	DPYD	DPYD : Missense Variant	rs1801266	African American	African_American
The PAGE Study	Mexican	Sub	10810	G=1.00000	A=0.00000		SAMN10868735	DPYD	DPYD : Missense Variant	rs1801266	Hispanic	Hispanic
The PAGE Study	Asian	Sub	8318	G=1.0000	A=0.0000		SAMN10868722	DPYD	DPYD : Missense Variant	rs1801266	Asian	Asian
The PAGE Study	PuertoRican	Sub	7918	G=1.0000	A=0.0000		SAMN10868968	DPYD	DPYD : Missense Variant	rs1801266	Hispanic	Hispanic
The PAGE Study	NativeHawaiian	Sub	4524	G=0.9998	A=0.0002		SAMN10868777	DPYD	DPYD : Missense Variant	rs1801266	Caucasian
The PAGE Study	Cuban	Sub	4230	G=1.0000	A=0.0000		SAMN10868733	DPYD	DPYD : Missense Variant	rs1801266	Hispanic	Hispanic
The PAGE Study	Dominican	Sub	3828	G=1.0000	A=0.0000		SAMN10868734	DPYD	DPYD : Missense Variant	rs1801266	Hispanic	Hispanic
The PAGE Study	CentralAmerican	Sub	2450	G=1.0000	A=0.0000		SAMN10868729	DPYD	DPYD : Missense Variant	rs1801266	Hispanic	Hispanic
The PAGE Study	SouthAmerican	Sub	1982	G=1.0000	A=0.0000		SAMN10868969	DPYD	DPYD : Missense Variant	rs1801266	Hispanic	Hispanic
The PAGE Study	NativeAmerican	Sub	1260	G=1.0000	A=0.0000		SAMN10868739	DPYD	DPYD : Missense Variant	rs1801266	Caucasian
The PAGE Study	SouthAsian	Sub	856	G=1.000	A=0.000		SAMN10868970	DPYD	DPYD : Missense Variant	rs1801266	Asian	Asian
8.3KJPN	JAPANESE	Study-wide	16760	G=0.99994	A=0.00006	PRJNA678214	SAMN16789458	DPYD	DPYD : Missense Variant	rs1801266	Asian	Asian
GO Exome Sequencing Project	Global	Study-wide	13006	G=0.99992	A=0.00008	PRJNA192955		DPYD	DPYD : Missense Variant	rs1801266	Others
GO Exome Sequencing Project	European American	Sub	8600	G=0.9999	A=0.0001			DPYD	DPYD : Missense Variant	rs1801266	Caucasian	Caucasian
GO Exome Sequencing Project	African American	Sub	4406	G=1.0000	A=0.0000			DPYD	DPYD : Missense Variant	rs1801266	African American	African_American
TopMed	Global	Study-wide	264690	C=0.716499	A=0.283501	PRJNA400167		ERCC1	DPYD : Missense Variant	rs3212986	Others
gnomAD - Genomes	Global	Study-wide	139988	C=0.728705	A=0.271295	PRJNA398795	SAMN07488253	ERCC1	DPYD : Missense Variant	rs3212986	Others
gnomAD - Genomes	European	Sub	75858	C=0.75693	A=0.24307		SAMN10181265	ERCC1	DPYD : Missense Variant	rs3212986	Caucasian	Caucasian
gnomAD - Genomes	African	Sub	41934	C=0.70656	A=0.29344		SAMN07488254	ERCC1	DPYD : Missense Variant	rs3212986	Black African	Black_African
gnomAD - Genomes	American	Sub	13610	C=0.64651	A=0.35349		SAMN07488255	ERCC1	DPYD : Missense Variant	rs3212986	Caucasian
gnomAD - Genomes	Ashkenazi Jewish	Sub	3322	C=0.7565	A=0.2435		SAMN07488252	ERCC1	DPYD : Missense Variant	rs3212986	Caucasian	Caucasian
gnomAD - Genomes	East Asian	Sub	3116	C=0.6621	A=0.3379		SAMN07488251	ERCC1	DPYD : Missense Variant	rs3212986	Asian	Asian
gnomAD - Genomes	Other	Sub	2148	C=0.7388	A=0.2612		SAMN07488248	ERCC1	DPYD : Missense Variant	rs3212986	Others
ExAC	Global	Study-wide	94808	C=0.67634	A=0.32366	PRJEB8661	SAMN07490465	ERCC1	DPYD : Missense Variant	rs3212986	Others
ExAC	Europe	Sub	55702	C=0.71172	A=0.28828			ERCC1	DPYD : Missense Variant	rs3212986	Others
ExAC	Asian	Sub	21546	C=0.66105	A=0.33895			ERCC1	DPYD : Missense Variant	rs3212986	Asian	Asian
ExAC	American	Sub	9192	C=0.5201	A=0.4799			ERCC1	DPYD : Missense Variant	rs3212986	Caucasian
ExAC	African	Sub	7686	C=0.6490	A=0.3510			ERCC1	DPYD : Missense Variant	rs3212986	Black African	Black_African
ExAC	Other	Sub	682	C=0.683	A=0.317		SAMN07486028	ERCC1	DPYD : Missense Variant	rs3212986	Others
The PAGE Study	Global	Study-wide	78668	C=0.68781	A=0.31219	PRJNA168052	SAMN10868975	ERCC1	DPYD : Missense Variant	rs3212986	Others
The PAGE Study	AfricanAmerican	Sub	32504	C=0.70674	A=0.29326		SAMN10868721	ERCC1	DPYD : Missense Variant	rs3212986	African American	African_American
The PAGE Study	Mexican	Sub	10806	C=0.60605	A=0.39395		SAMN10868735	ERCC1	DPYD : Missense Variant	rs3212986	Hispanic	Hispanic
The PAGE Study	Asian	Sub	8318	C=0.7484	A=0.2516		SAMN10868722	ERCC1	DPYD : Missense Variant	rs3212986	Asian	Asian
The PAGE Study	PuertoRican	Sub	7918	C=0.7041	A=0.2959		SAMN10868968	ERCC1	DPYD : Missense Variant	rs3212986	Hispanic	Hispanic
The PAGE Study	NativeHawaiian	Sub	4532	C=0.5869	A=0.4131		SAMN10868777	ERCC1	DPYD : Missense Variant	rs3212986	Caucasian
The PAGE Study	Cuban	Sub	4220	C=0.7358	A=0.2642		SAMN10868733	ERCC1	DPYD : Missense Variant	rs3212986	Hispanic	Hispanic
The PAGE Study	Dominican	Sub	3826	C=0.7219	A=0.2781		SAMN10868734	ERCC1	DPYD : Missense Variant	rs3212986	Hispanic	Hispanic
The PAGE Study	CentralAmerican	Sub	2448	C=0.6176	A=0.3824		SAMN10868729	ERCC1	DPYD : Missense Variant	rs3212986	Hispanic	Hispanic
The PAGE Study	SouthAmerican	Sub	1980	C=0.6455	A=0.3545		SAMN10868969	ERCC1	DPYD : Missense Variant	rs3212986	Hispanic	Hispanic
The PAGE Study	NativeAmerican	Sub	1260	C=0.7095	A=0.2905		SAMN10868739	ERCC1	DPYD : Missense Variant	rs3212986	Caucasian
The PAGE Study	SouthAsian	Sub	856	C=0.674	A=0.326		SAMN10868970	ERCC1	DPYD : Missense Variant	rs3212986	Asian	Asian
8.3KJPN	JAPANESE	Study-wide	16760	C=0.76617	A=0.23383	PRJNA678214	SAMN16789458	ERCC1	DPYD : Missense Variant	rs3212986	Asian	Asian
GO Exome Sequencing Project	Global	Study-wide	12950	C=0.73876	A=0.26124	PRJNA192955		ERCC1	DPYD : Missense Variant	rs3212986	Others
GO Exome Sequencing Project	European American	Sub	8576	C=0.7541	A=0.2459			ERCC1	DPYD : Missense Variant	rs3212986	Caucasian	Caucasian
GO Exome Sequencing Project	African American	Sub	4374	C=0.7087	A=0.2913			ERCC1	DPYD : Missense Variant	rs3212986	African American	African_American
1000Genomes	Global	Study-wide	5008	C=0.7049	A=0.2951	PRJEB6930	SAMN07490465	ERCC1	DPYD : Missense Variant	rs3212986	Others
1000Genomes	African	Sub	1322	C=0.7088	A=0.2912		SAMN07486022	ERCC1	DPYD : Missense Variant	rs3212986	Black African	Black_African
1000Genomes	East Asian	Sub	1008	C=0.7014	A=0.2986		SAMN07486024	ERCC1	DPYD : Missense Variant	rs3212986	Asian	Asian
1000Genomes	Europe	Sub	1006	C=0.7495	A=0.2505		SAMN07488239	ERCC1	DPYD : Missense Variant	rs3212986	Others
1000Genomes	South Asian	Sub	978	C=0.699	A=0.301		SAMN07486027	ERCC1	DPYD : Missense Variant	rs3212986	Asian	Asian
1000Genomes	American	Sub	694	C=0.646	A=0.354		SAMN07488242	ERCC1	DPYD : Missense Variant	rs3212986	Caucasian
Genetic variation in the Estonian population	Estonian	Study-wide	4480	C=0.7703	A=0.2297	PRJNA489787		ERCC1	DPYD : Missense Variant	rs3212986	Caucasian	Caucasian
The Avon Longitudinal Study of Parents and Children	PARENT AND CHILD COHORT	Study-wide	3854	C=0.7506	A=0.2494	PRJEB7217		ERCC1	DPYD : Missense Variant	rs3212986	Others
UK 10K study - Twins	TWIN COHORT	Study-wide	3708	C=0.7398	A=0.2602	PRJEB7218		ERCC1	DPYD : Missense Variant	rs3212986	Others
KOREAN population from KRGDB	KOREAN	Study-wide	2930	C=0.7345	A=0.2655	PRJNA589833		ERCC1	DPYD : Missense Variant	rs3212986	Asian	Asian
HGDP-CEPH-db Supplement 1	Global	Study-wide	2084	C=0.6934	A=0.3066	PRJEB6463		ERCC1	DPYD : Missense Variant	rs3212986	Others
HGDP-CEPH-db Supplement 1	Est_Asia	Sub	470	C=0.721	A=0.279		SAMN13169023	ERCC1	DPYD : Missense Variant	rs3212986	Asian	Asian
HGDP-CEPH-db Supplement 1	Central_South_Asia	Sub	414	C=0.671	A=0.329		SAMN13169022	ERCC1	DPYD : Missense Variant	rs3212986	Asian	Asian
HGDP-CEPH-db Supplement 1	Middle_Est	Sub	350	C=0.803	A=0.197		SAMN13169025	ERCC1	DPYD : Missense Variant	rs3212986	Asian	Asian
HGDP-CEPH-db Supplement 1	Europe	Sub	320	C=0.734	A=0.266		SAMN13169024	ERCC1	DPYD : Missense Variant	rs3212986	Others
HGDP-CEPH-db Supplement 1	Africa	Sub	242	C=0.690	A=0.310		SAMN13169020	ERCC1	DPYD : Missense Variant	rs3212986	Black African	Black_African
HGDP-CEPH-db Supplement 1	America	Sub	216	C=0.528	A=0.472		SAMN13169021	ERCC1	DPYD : Missense Variant	rs3212986	Caucasian
HGDP-CEPH-db Supplement 1	Oceania	Sub	72	C=0.43	A=0.57		SAMN13169026	ERCC1	DPYD : Missense Variant	rs3212986	Caucasian	Caucasian
HapMap	Global	Study-wide	1892	C=0.7178	A=0.2822	PRJNA60817	SAMN10820145	ERCC1	DPYD : Missense Variant	rs3212986	Others
HapMap	American	Sub	770	C=0.703	A=0.297		SAMN10821182	ERCC1	DPYD : Missense Variant	rs3212986	Caucasian
HapMap	African	Sub	692	C=0.720	A=0.280		SAMN10821181	ERCC1	DPYD : Missense Variant	rs3212986	Black African	Black_African
HapMap	Asian	Sub	254	C=0.744	A=0.256		SAMN10821184	ERCC1	DPYD : Missense Variant	rs3212986	Asian	Asian
HapMap	Europe	Sub	176	C=0.739	A=0.261		SAMN10821183	ERCC1	DPYD : Missense Variant	rs3212986	Others
Korean Genome Project	KOREAN	Study-wide	1832	C=0.7413	A=0.2587	PRJNA609628		ERCC1	DPYD : Missense Variant	rs3212986	Asian	Asian
Genome-wide autozygosity in Daghestan	Global	Study-wide	1132	C=0.7279	A=0.2721	PRJNA576826	SAMN13013121	ERCC1	DPYD : Missense Variant	rs3212986	Others
Genome-wide autozygosity in Daghestan	Daghestan	Sub	624	C=0.721	A=0.279		SAMN13013126	ERCC1	DPYD : Missense Variant	rs3212986	Caucasian	Caucasian
Genome-wide autozygosity in Daghestan	Near_East	Sub	144	C=0.688	A=0.312		SAMN13013123	ERCC1	DPYD : Missense Variant	rs3212986	Others
Genome-wide autozygosity in Daghestan	Central Asia	Sub	122	C=0.762	A=0.238		SAMN13013124	ERCC1	DPYD : Missense Variant	rs3212986	Asian	Asian
Genome-wide autozygosity in Daghestan	Europe	Sub	108	C=0.759	A=0.241		SAMN13013127	ERCC1	DPYD : Missense Variant	rs3212986	Others
Genome-wide autozygosity in Daghestan	South Asian	Sub	98	C=0.73	A=0.27		SAMN13013122	ERCC1	DPYD : Missense Variant	rs3212986	Asian	Asian
Genome-wide autozygosity in Daghestan	Caucasus	Sub	36	C=0.78	A=0.22		SAMN13013125	ERCC1	DPYD : Missense Variant	rs3212986	Caucasian	Caucasian
Genome of the Netherlands Release 5	Genome of the Netherlands	Study-wide	998	C=0.766	A=0.234	PRJEB5829	SAMN13000132	ERCC1	DPYD : Missense Variant	rs3212986	Caucasian	Caucasian
CNV burdens in cranial meningiomas	Global	Study-wide	790	C=0.677	A=0.323	PRJEB37584	SAMN15458720	ERCC1	DPYD : Missense Variant	rs3212986	Others
CNV burdens in cranial meningiomas	CRM	Sub	790	C=0.677	A=0.323		SAMN15458720	ERCC1	DPYD : Missense Variant	rs3212986	Others
A Vietnamese Genetic Variation Database	Global	Study-wide	604	C=0.627	A=0.373	PRJNA515199	SAMN10744005	ERCC1	DPYD : Missense Variant	rs3212986	Others
Northern Sweden	ACPOP	Study-wide	600	C=0.803	A=0.197	PPRJNA503394	SAMN10359154	ERCC1	DPYD : Missense Variant	rs3212986	Others
Medical Genome Project healthy controls from Spanish population	Spanish controls	Study-wide	534	C=0.742	A=0.258	PRJEB8705	SAMN13001620	ERCC1	DPYD : Missense Variant	rs3212986	Caucasian	Caucasian
SGDP_PRJ	Global	Study-wide	294	C=0.388	A=0.612	PRJNA586841		ERCC1	DPYD : Missense Variant	rs3212986	Others
FINRISK	Finnish from FINRISK project	Study-wide	286	C=0.776	A=0.224	PRJEB7895	SAMN13002954	ERCC1	DPYD : Missense Variant	rs3212986	Caucasian	Caucasian
Qatari	Global	Study-wide	216	C=0.806	A=0.194	PRJNA288297	SAMN13019808	ERCC1	DPYD : Missense Variant	rs3212986	Others
Ancient Sardinia genome-wide 1240k capture data generation and analysis	Global	Study-wide	106	C=0.679	A=0.321	PRJEB36033	SAMN15458807	ERCC1	DPYD : Missense Variant	rs3212986	Others
The Danish reference pan genome	Danish	Study-wide	40	C=0.72	A=0.28	PRJEB7725	SAMN13003120	ERCC1	DPYD : Missense Variant	rs3212986	Caucasian	Caucasian
Siberian	Global	Study-wide	18	C=0.50	A=0.50	PRJNA267856	SAMN13113809	ERCC1	DPYD : Missense Variant	rs3212986	Others
TopMed	Global	Study-wide	264690	T=0.753848	G=0.246152	PRJNA400167		MTHFR	MTHFR : Missense Variant	rs1801131	Others
gnomAD - Exomes	Global	Study-wide	251462	T=0.711002	G=0.288998	PRJNA398795	SAMN07488253	MTHFR	MTHFR : Missense Variant	rs1801131	Others
gnomAD - Exomes	European	Sub	135398	T=0.681243	G=0.318757		SAMN10181265	MTHFR	MTHFR : Missense Variant	rs1801131	Caucasian	Caucasian
gnomAD - Exomes	Asian	Sub	49008	T=0.66036	G=0.33964			MTHFR	MTHFR : Missense Variant	rs1801131	Asian	Asian
gnomAD - Exomes	American	Sub	34590	T=0.84059	G=0.15941		SAMN07488255	MTHFR	MTHFR : Missense Variant	rs1801131	Caucasian
gnomAD - Exomes	African	Sub	16250	T=0.84178	G=0.15822		SAMN07488254	MTHFR	MTHFR : Missense Variant	rs1801131	Black African	Black_African
gnomAD - Exomes	Ashkenazi Jewish	Sub	10080	T=0.70585	G=0.29415		SAMN07488252	MTHFR	MTHFR : Missense Variant	rs1801131	Caucasian	Caucasian
gnomAD - Exomes	Other	Sub	6136	T=0.7037	G=0.2963		SAMN07488248	MTHFR	MTHFR : Missense Variant	rs1801131	Others
gnomAD - Genomes	Global	Study-wide	139998	T=0.741703	G=0.258297	PRJNA398795	SAMN07488253	MTHFR	MTHFR : Missense Variant	rs1801131	Others
gnomAD - Genomes	European	Sub	75832	T=0.68342	G=0.31658		SAMN10181265	MTHFR	MTHFR : Missense Variant	rs1801131	Caucasian	Caucasian
gnomAD - Genomes	African	Sub	41920	T=0.83206	G=0.16794		SAMN07488254	MTHFR	MTHFR : Missense Variant	rs1801131	Black African	Black_African
gnomAD - Genomes	American	Sub	13648	T=0.79154	G=0.20846		SAMN07488255	MTHFR	MTHFR : Missense Variant	rs1801131	Caucasian
gnomAD - Genomes	Ashkenazi Jewish	Sub	3322	T=0.7026	G=0.2974		SAMN07488252	MTHFR	MTHFR : Missense Variant	rs1801131	Caucasian	Caucasian
gnomAD - Genomes	East Asian	Sub	3126	T=0.7713	G=0.2287		SAMN07488251	MTHFR	MTHFR : Missense Variant	rs1801131	Asian	Asian
gnomAD - Genomes	Other	Sub	2150	T=0.7367	G=0.2633		SAMN07488248	MTHFR	MTHFR : Missense Variant	rs1801131	Others
ExAC	Global	Study-wide	121372	T=0.704998	G=0.295002	PRJEB8661	SAMN07490465	MTHFR	MTHFR : Missense Variant	rs1801131	Others
ExAC	Europe	Sub	73346	T=0.68143	G=0.31857			MTHFR	MTHFR : Missense Variant	rs1801131	Others
ExAC	Asian	Sub	25150	T=0.65360	G=0.34640			MTHFR	MTHFR : Missense Variant	rs1801131	Asian	Asian
ExAC	American	Sub	11574	T=0.84448	G=0.15552			MTHFR	MTHFR : Missense Variant	rs1801131	Caucasian
ExAC	African	Sub	10394	T=0.84116	G=0.15884			MTHFR	MTHFR : Missense Variant	rs1801131	Black African	Black_African
ExAC	Other	Sub	908	T=0.696	G=0.304		SAMN07486028	MTHFR	MTHFR : Missense Variant	rs1801131	Others
The PAGE Study	Global	Study-wide	78690	T=0.80494	G=0.19506	PRJNA168052	SAMN10868975	MTHFR	MTHFR : Missense Variant	rs1801131	Others
The PAGE Study	AfricanAmerican	Sub	32510	T=0.83221	G=0.16779		SAMN10868721	MTHFR	MTHFR : Missense Variant	rs1801131	African American	African_American
The PAGE Study	Mexican	Sub	10810	T=0.82387	G=0.17613		SAMN10868735	MTHFR	MTHFR : Missense Variant	rs1801131	Hispanic	Hispanic
The PAGE Study	Asian	Sub	8318	T=0.7977	G=0.2023		SAMN10868722	MTHFR	MTHFR : Missense Variant	rs1801131	Asian	Asian
The PAGE Study	PuertoRican	Sub	7916	T=0.7554	G=0.2446		SAMN10868968	MTHFR	MTHFR : Missense Variant	rs1801131	Hispanic	Hispanic
The PAGE Study	NativeHawaiian	Sub	4534	T=0.7660	G=0.2340		SAMN10868777	MTHFR	MTHFR : Missense Variant	rs1801131	Caucasian
The PAGE Study	Cuban	Sub	4228	T=0.7420	G=0.2580		SAMN10868733	MTHFR	MTHFR : Missense Variant	rs1801131	Hispanic	Hispanic
The PAGE Study	Dominican	Sub	3826	T=0.8014	G=0.1986		SAMN10868734	MTHFR	MTHFR : Missense Variant	rs1801131	Hispanic	Hispanic
The PAGE Study	CentralAmerican	Sub	2450	T=0.8420	G=0.1580		SAMN10868729	MTHFR	MTHFR : Missense Variant	rs1801131	Hispanic	Hispanic
The PAGE Study	SouthAmerican	Sub	1982	T=0.8068	G=0.1932		SAMN10868969	MTHFR	MTHFR : Missense Variant	rs1801131	Hispanic	Hispanic
The PAGE Study	NativeAmerican	Sub	1260	T=0.7294	G=0.2706		SAMN10868739	MTHFR	MTHFR : Missense Variant	rs1801131	Caucasian
The PAGE Study	SouthAsian	Sub	856	T=0.593	G=0.407		SAMN10868970	MTHFR	MTHFR : Missense Variant	rs1801131	Asian	Asian
8.3KJPN	JAPANESE	Study-wide	16760	T=0.80304	G=0.19696	PRJNA678214	SAMN16789458	MTHFR	MTHFR : Missense Variant	rs1801131	Asian	Asian
GO Exome Sequencing Project	Global	Study-wide	13006	T=0.74043	G=0.25957	PRJNA192955		MTHFR	MTHFR : Missense Variant	rs1801131	Others
GO Exome Sequencing Project	European American	Sub	8600	T=0.6869	G=0.3131			MTHFR	MTHFR : Missense Variant	rs1801131	Caucasian	Caucasian
GO Exome Sequencing Project	African American	Sub	4406	T=0.8450	G=0.1550			MTHFR	MTHFR : Missense Variant	rs1801131	African American	African_American
1000Genomes	Global	Study-wide	5008	T=0.7506	G=0.2494	PRJEB6930	SAMN07490465	MTHFR	MTHFR : Missense Variant	rs1801131	Others
1000Genomes	African	Sub	1322	T=0.8487	G=0.1513		SAMN07486022	MTHFR	MTHFR : Missense Variant	rs1801131	Black African	Black_African
1000Genomes	East Asian	Sub	1008	T=0.7808	G=0.2192		SAMN07486024	MTHFR	MTHFR : Missense Variant	rs1801131	Asian	Asian
1000Genomes	Europe	Sub	1006	T=0.6869	G=0.3131		SAMN07488239	MTHFR	MTHFR : Missense Variant	rs1801131	Others
1000Genomes	South Asian	Sub	978	T=0.583	G=0.417		SAMN07486027	MTHFR	MTHFR : Missense Variant	rs1801131	Asian	Asian
1000Genomes	American	Sub	694	T=0.849	G=0.151		SAMN07488242	MTHFR	MTHFR : Missense Variant	rs1801131	Caucasian
Genetic variation in the Estonian population	Estonian	Study-wide	4480	T=0.6933	G=0.3067	PRJNA489787		MTHFR	MTHFR : Missense Variant	rs1801131	Caucasian	Caucasian
The Avon Longitudinal Study of Parents and Children	PARENT AND CHILD COHORT	Study-wide	3854	T=0.6868	G=0.3132	PRJEB7217		MTHFR	MTHFR : Missense Variant	rs1801131	Others
UK 10K study - Twins	TWIN COHORT	Study-wide	3708	T=0.6750	G=0.3250	PRJEB7218		MTHFR	MTHFR : Missense Variant	rs1801131	Others
KOREAN population from KRGDB	KOREAN	Study-wide	2922	T=0.8244	G=0.1756	PRJNA589833		MTHFR	MTHFR : Missense Variant	rs1801131	Asian	Asian
HapMap	Global	Study-wide	1892	T=0.7548	G=0.2452	PRJNA60817	SAMN10820145	MTHFR	MTHFR : Missense Variant	rs1801131	Others
HapMap	American	Sub	770	T=0.713	G=0.287		SAMN10821182	MTHFR	MTHFR : Missense Variant	rs1801131	Caucasian
HapMap	African	Sub	692	T=0.805	G=0.195		SAMN10821181	MTHFR	MTHFR : Missense Variant	rs1801131	Black African	Black_African
HapMap	Asian	Sub	254	T=0.795	G=0.205		SAMN10821184	MTHFR	MTHFR : Missense Variant	rs1801131	Asian	Asian
HapMap	Europe	Sub	176	T=0.682	G=0.318		SAMN10821183	MTHFR	MTHFR : Missense Variant	rs1801131	Others
PharmGKB Aggregated	Global	Study-wide	1078	T=0.7458	G=0.2542	PRJNA60817	SAMN13103781	MTHFR	MTHFR : Missense Variant	rs1801131	Others
PharmGKB Aggregated	PA129696324	Sub	598	T=0.704	G=0.296		SAMN13093432	MTHFR	MTHFR : Missense Variant	rs1801131	Others
PharmGKB Aggregated	PA142251282	Sub	480	T=0.798	G=0.202		SAMN13097531	MTHFR	MTHFR : Missense Variant	rs1801131	Others
Genome of the Netherlands Release 5	Genome of the Netherlands	Study-wide	998	T=0.678	G=0.322	PRJEB5829	SAMN13000132	MTHFR	MTHFR : Missense Variant	rs1801131	Caucasian	Caucasian
Chileans	Chilean	Study-wide	626	T=0.768	G=0.232	PRJNA577585	SAMN13030285	MTHFR	MTHFR : Missense Variant	rs1801131	Hispanic	Hispanic
A Vietnamese Genetic Variation Database	Global	Study-wide	611	T=0.736	G=0.264	PRJNA515199	SAMN10744005	MTHFR	MTHFR : Missense Variant	rs1801131	Others
Northern Sweden	ACPOP	Study-wide	600	T=0.668	G=0.332	PPRJNA503394	SAMN10359154	MTHFR	MTHFR : Missense Variant	rs1801131	Others
Medical Genome Project healthy controls from Spanish population	Spanish controls	Study-wide	534	T=0.699	G=0.301	PRJEB8705	SAMN13001620	MTHFR	MTHFR : Missense Variant	rs1801131	Caucasian	Caucasian
FINRISK	Finnish from FINRISK project	Study-wide	304	T=0.684	G=0.316	PRJEB7895	SAMN13002954	MTHFR	MTHFR : Missense Variant	rs1801131	Caucasian	Caucasian
SGDP_PRJ	Global	Study-wide	272	T=0.423	G=0.577	PRJNA586841		MTHFR	MTHFR : Missense Variant	rs1801131	Others
Qatari	Global	Study-wide	216	T=0.653	G=0.347	PRJNA288297	SAMN13019808	MTHFR	MTHFR : Missense Variant	rs1801131	Others
Ancient Sardinia genome-wide 1240k capture data generation and analysis	Global	Study-wide	88	T=0.82	G=0.18	PRJEB36033	SAMN15458807	MTHFR	MTHFR : Missense Variant	rs1801131	Others
The Danish reference pan genome	Danish	Study-wide	40	T=0.55	G=0.45	PRJEB7725	SAMN13003120	MTHFR	MTHFR : Missense Variant	rs1801131	Caucasian	Caucasian
Siberian	Global	Study-wide	30	T=0.50	G=0.50	PRJNA267856	SAMN13113809	MTHFR	MTHFR : Missense Variant	rs1801131	Others
TopMed	Global	Study-wide	264690	A=0.415853	G=0.584147	PRJNA400167		ERCC1	ERCC1 : Synonymous Variant	rs11615	Others
gnomAD - Exomes	Global	Study-wide	249686	A=0.498943	G=0.501057	PRJNA398795	SAMN07488253	ERCC1	ERCC1 : Synonymous Variant	rs11615	Others
gnomAD - Exomes	European	Sub	134182	A=0.627446	G=0.372554		SAMN10181265	ERCC1	ERCC1 : Synonymous Variant	rs11615	Caucasian	Caucasian
gnomAD - Exomes	Asian	Sub	48780	A=0.39389	G=0.60611			ERCC1	ERCC1 : Synonymous Variant	rs11615	Asian	Asian
gnomAD - Exomes	American	Sub	34448	A=0.29479	G=0.70521		SAMN07488255	ERCC1	ERCC1 : Synonymous Variant	rs11615	Caucasian
gnomAD - Exomes	African	Sub	16132	A=0.10966	G=0.89034		SAMN07488254	ERCC1	ERCC1 : Synonymous Variant	rs11615	Black African	Black_African
gnomAD - Exomes	Ashkenazi Jewish	Sub	10044	A=0.58542	G=0.41458		SAMN07488252	ERCC1	ERCC1 : Synonymous Variant	rs11615	Caucasian	Caucasian
gnomAD - Exomes	Other	Sub	6100	A=0.5523	G=0.4477		SAMN07488248	ERCC1	ERCC1 : Synonymous Variant	rs11615	Others
gnomAD - Genomes	Global	Study-wide	139940	A=0.445241	G=0.554759	PRJNA398795	SAMN07488253	ERCC1	ERCC1 : Synonymous Variant	rs11615	Others
gnomAD - Genomes	European	Sub	75784	A=0.62745	G=0.37255		SAMN10181265	ERCC1	ERCC1 : Synonymous Variant	rs11615	Caucasian	Caucasian
gnomAD - Genomes	African	Sub	41954	A=0.12940	G=0.87060		SAMN07488254	ERCC1	ERCC1 : Synonymous Variant	rs11615	Black African	Black_African
gnomAD - Genomes	American	Sub	13612	A=0.40619	G=0.59381		SAMN07488255	ERCC1	ERCC1 : Synonymous Variant	rs11615	Caucasian
gnomAD - Genomes	Ashkenazi Jewish	Sub	3322	A=0.6036	G=0.3964		SAMN07488252	ERCC1	ERCC1 : Synonymous Variant	rs11615	Caucasian	Caucasian
gnomAD - Genomes	East Asian	Sub	3124	A=0.2577	G=0.7423		SAMN07488251	ERCC1	ERCC1 : Synonymous Variant	rs11615	Asian	Asian
gnomAD - Genomes	Other	Sub	2144	A=0.4608	G=0.5392		SAMN07488248	ERCC1	ERCC1 : Synonymous Variant	rs11615	Others
ExAC	Global	Study-wide	118006	A=0.491534	G=0.508466	PRJEB8661	SAMN07490465	ERCC1	ERCC1 : Synonymous Variant	rs11615	Others
ExAC	Europe	Sub	70810	A=0.61572	G=0.38428			ERCC1	ERCC1 : Synonymous Variant	rs11615	Others
ExAC	Asian	Sub	24690	A=0.39259	G=0.60741			ERCC1	ERCC1 : Synonymous Variant	rs11615	Asian	Asian
ExAC	American	Sub	11364	A=0.27156	G=0.72844			ERCC1	ERCC1 : Synonymous Variant	rs11615	Caucasian
ExAC	African	Sub	10266	A=0.11280	G=0.88720			ERCC1	ERCC1 : Synonymous Variant	rs11615	Black African	Black_African
ExAC	Other	Sub	876	A=0.534	G=0.466		SAMN07486028	ERCC1	ERCC1 : Synonymous Variant	rs11615	Others
The PAGE Study	Global	Study-wide	78700	A=0.27450	G=0.72550	PRJNA168052	SAMN10868975	ERCC1	ERCC1 : Synonymous Variant	rs11615	Others
The PAGE Study	AfricanAmerican	Sub	32516	A=0.14245	G=0.85755		SAMN10868721	ERCC1	ERCC1 : Synonymous Variant	rs11615	African American	African_American
The PAGE Study	Mexican	Sub	10810	A=0.33090	G=0.66910		SAMN10868735	ERCC1	ERCC1 : Synonymous Variant	rs11615	Hispanic	Hispanic
The PAGE Study	Asian	Sub	8318	A=0.2906	G=0.7094		SAMN10868722	ERCC1	ERCC1 : Synonymous Variant	rs11615	Asian	Asian
The PAGE Study	PuertoRican	Sub	7918	A=0.4485	G=0.5515		SAMN10868968	ERCC1	ERCC1 : Synonymous Variant	rs11615	Hispanic	Hispanic
The PAGE Study	NativeHawaiian	Sub	4532	A=0.3308	G=0.6692		SAMN10868777	ERCC1	ERCC1 : Synonymous Variant	rs11615	Caucasian
The PAGE Study	Cuban	Sub	4230	A=0.5132	G=0.4868		SAMN10868733	ERCC1	ERCC1 : Synonymous Variant	rs11615	Hispanic	Hispanic
The PAGE Study	Dominican	Sub	3828	A=0.3506	G=0.6494		SAMN10868734	ERCC1	ERCC1 : Synonymous Variant	rs11615	Hispanic	Hispanic
The PAGE Study	CentralAmerican	Sub	2450	A=0.3045	G=0.6955		SAMN10868729	ERCC1	ERCC1 : Synonymous Variant	rs11615	Hispanic	Hispanic
The PAGE Study	SouthAmerican	Sub	1982	A=0.3683	G=0.6317		SAMN10868969	ERCC1	ERCC1 : Synonymous Variant	rs11615	Hispanic	Hispanic
The PAGE Study	NativeAmerican	Sub	1260	A=0.4603	G=0.5397		SAMN10868739	ERCC1	ERCC1 : Synonymous Variant	rs11615	Caucasian
The PAGE Study	SouthAsian	Sub	856	A=0.418	G=0.582		SAMN10868970	ERCC1	ERCC1 : Synonymous Variant	rs11615	Asian	Asian
8.3KJPN	JAPANESE	Study-wide	16760	A=0.28610	G=0.71390	PRJNA678214	SAMN16789458	ERCC1	ERCC1 : Synonymous Variant	rs11615	Asian	Asian
GO Exome Sequencing Project	Global	Study-wide	13006	A=0.45994	G=0.54006	PRJNA192955		ERCC1	ERCC1 : Synonymous Variant	rs11615	Others
GO Exome Sequencing Project	European American	Sub	8600	A=0.6278	G=0.3722			ERCC1	ERCC1 : Synonymous Variant	rs11615	Caucasian	Caucasian
GO Exome Sequencing Project	African American	Sub	4406	A=0.1323	G=0.8677			ERCC1	ERCC1 : Synonymous Variant	rs11615	African American	African_American
1000Genomes	Global	Study-wide	5008	A=0.3311	G=0.6689	PRJEB6930	SAMN07490465	ERCC1	ERCC1 : Synonymous Variant	rs11615	Others
1000Genomes	African	Sub	1322	A=0.0371	G=0.9629		SAMN07486022	ERCC1	ERCC1 : Synonymous Variant	rs11615	Black African	Black_African
1000Genomes	East Asian	Sub	1008	A=0.2619	G=0.7381		SAMN07486024	ERCC1	ERCC1 : Synonymous Variant	rs11615	Asian	Asian
1000Genomes	Europe	Sub	1006	A=0.6223	G=0.3777		SAMN07488239	ERCC1	ERCC1 : Synonymous Variant	rs11615	Others
1000Genomes	South Asian	Sub	978	A=0.460	G=0.540		SAMN07486027	ERCC1	ERCC1 : Synonymous Variant	rs11615	Asian	Asian
1000Genomes	American	Sub	694	A=0.388	G=0.612		SAMN07488242	ERCC1	ERCC1 : Synonymous Variant	rs11615	Caucasian
Genetic variation in the Estonian population	Estonian	Study-wide	4480	A=0.6460	G=0.3540	PRJNA489787		ERCC1	ERCC1 : Synonymous Variant	rs11615	Caucasian	Caucasian
The Avon Longitudinal Study of Parents and Children	PARENT AND CHILD COHORT	Study-wide	3854	A=0.6209	G=0.3791	PRJEB7217		ERCC1	ERCC1 : Synonymous Variant	rs11615	Others
UK 10K study - Twins	TWIN COHORT	Study-wide	3708	A=0.6127	G=0.3873	PRJEB7218		ERCC1	ERCC1 : Synonymous Variant	rs11615	Others
KOREAN population from KRGDB	KOREAN	Study-wide	2928	A=0.2449	G=0.7551	PRJNA589833		ERCC1	ERCC1 : Synonymous Variant	rs11615	Asian	Asian
HGDP-CEPH-db Supplement 1	Global	Study-wide	2082	A=0.3511	G=0.6489	PRJEB6463		ERCC1	ERCC1 : Synonymous Variant	rs11615	Others
HGDP-CEPH-db Supplement 1	Est_Asia	Sub	468	A=0.254	G=0.746		SAMN13169023	ERCC1	ERCC1 : Synonymous Variant	rs11615	Asian	Asian
HGDP-CEPH-db Supplement 1	Central_South_Asia	Sub	414	A=0.411	G=0.589		SAMN13169022	ERCC1	ERCC1 : Synonymous Variant	rs11615	Asian	Asian
HGDP-CEPH-db Supplement 1	Middle_Est	Sub	350	A=0.534	G=0.466		SAMN13169025	ERCC1	ERCC1 : Synonymous Variant	rs11615	Asian	Asian
HGDP-CEPH-db Supplement 1	Europe	Sub	320	A=0.588	G=0.412		SAMN13169024	ERCC1	ERCC1 : Synonymous Variant	rs11615	Others
HGDP-CEPH-db Supplement 1	Africa	Sub	242	A=0.037	G=0.963		SAMN13169020	ERCC1	ERCC1 : Synonymous Variant	rs11615	Black African	Black_African
HGDP-CEPH-db Supplement 1	America	Sub	216	A=0.167	G=0.833		SAMN13169021	ERCC1	ERCC1 : Synonymous Variant	rs11615	Caucasian
HGDP-CEPH-db Supplement 1	Oceania	Sub	72	A=0.31	G=0.69		SAMN13169026	ERCC1	ERCC1 : Synonymous Variant	rs11615	Caucasian	Caucasian
HapMap	Global	Study-wide	1888	A=0.2977	G=0.7023	PRJNA60817	SAMN10820145	ERCC1	ERCC1 : Synonymous Variant	rs11615	Others
HapMap	American	Sub	770	A=0.425	G=0.575		SAMN10821182	ERCC1	ERCC1 : Synonymous Variant	rs11615	Caucasian
HapMap	African	Sub	688	A=0.099	G=0.901		SAMN10821181	ERCC1	ERCC1 : Synonymous Variant	rs11615	Black African	Black_African
HapMap	Asian	Sub	254	A=0.283	G=0.717		SAMN10821184	ERCC1	ERCC1 : Synonymous Variant	rs11615	Asian	Asian
HapMap	Europe	Sub	176	A=0.540	G=0.460		SAMN10821183	ERCC1	ERCC1 : Synonymous Variant	rs11615	Others
Korean Genome Project	KOREAN	Study-wide	1832	A=0.2407	G=0.7593	PRJNA609628		ERCC1	ERCC1 : Synonymous Variant	rs11615	Asian	Asian
Genome-wide autozygosity in Daghestan	Global	Study-wide	1130	A=0.5062	G=0.4938	PRJNA576826	SAMN13013121	ERCC1	ERCC1 : Synonymous Variant	rs11615	Others
Genome-wide autozygosity in Daghestan	Daghestan	Sub	622	A=0.518	G=0.482		SAMN13013126	ERCC1	ERCC1 : Synonymous Variant	rs11615	Caucasian	Caucasian
Genome-wide autozygosity in Daghestan	Near_East	Sub	144	A=0.465	G=0.535		SAMN13013123	ERCC1	ERCC1 : Synonymous Variant	rs11615	Others
Genome-wide autozygosity in Daghestan	Central Asia	Sub	122	A=0.443	G=0.557		SAMN13013124	ERCC1	ERCC1 : Synonymous Variant	rs11615	Asian	Asian
Genome-wide autozygosity in Daghestan	Europe	Sub	108	A=0.630	G=0.370		SAMN13013127	ERCC1	ERCC1 : Synonymous Variant	rs11615	Others
Genome-wide autozygosity in Daghestan	South Asian	Sub	98	A=0.41	G=0.59		SAMN13013122	ERCC1	ERCC1 : Synonymous Variant	rs11615	Asian	Asian
Genome-wide autozygosity in Daghestan	Caucasus	Sub	36	A=0.58	G=0.42		SAMN13013125	ERCC1	ERCC1 : Synonymous Variant	rs11615	Caucasian	Caucasian
Genome of the Netherlands Release 5	Genome of the Netherlands	Study-wide	998	A=0.658	G=0.342	PRJEB5829	SAMN13000132	ERCC1	ERCC1 : Synonymous Variant	rs11615	Caucasian	Caucasian
Northern Sweden	ACPOP	Study-wide	600	A=0.602	G=0.398	PPRJNA503394	SAMN10359154	ERCC1	ERCC1 : Synonymous Variant	rs11615	Others
Medical Genome Project healthy controls from Spanish population	Spanish controls	Study-wide	534	A=0.620	G=0.380	PRJEB8705	SAMN13001620	ERCC1	ERCC1 : Synonymous Variant	rs11615	Caucasian	Caucasian
SGDP_PRJ	Global	Study-wide	466	A=0.221	G=0.779	PRJNA586841		ERCC1	ERCC1 : Synonymous Variant	rs11615	Others
FINRISK	Finnish from FINRISK project	Study-wide	294	A=0.650	G=0.350	PRJEB7895	SAMN13002954	ERCC1	ERCC1 : Synonymous Variant	rs11615	Caucasian	Caucasian
Qatari	Global	Study-wide	216	A=0.551	G=0.449	PRJNA288297	SAMN13019808	ERCC1	ERCC1 : Synonymous Variant	rs11615	Others
Ancient Sardinia genome-wide 1240k capture data generation and analysis	Global	Study-wide	96	A=0.62	G=0.38	PRJEB36033	SAMN15458807	ERCC1	ERCC1 : Synonymous Variant	rs11615	Others
The Danish reference pan genome	Danish	Study-wide	40	A=0.57	G=0.42	PRJEB7725	SAMN13003120	ERCC1	ERCC1 : Synonymous Variant	rs11615	Caucasian	Caucasian
Siberian	Global	Study-wide	40	A=0.38	G=0.62	PRJNA267856	SAMN13113809	ERCC1	ERCC1 : Synonymous Variant	rs11615	Others
TopMed	Global	Study-wide	264690	C=0.110915	T=0.889085	PRJNA400167		HLA-G	HLA-G : 3 Prime UTR Variant	rs1707	Others
gnomAD - Genomes	Global	Study-wide	139886	C=0.131764	T=0.868236	PRJNA398795	SAMN07488253	HLA-G	HLA-G : 3 Prime UTR Variant	rs1707	Others
gnomAD - Genomes	European	Sub	75792	C=0.16718	T=0.83282		SAMN10181265	HLA-G	HLA-G : 3 Prime UTR Variant	rs1707	Caucasian	Caucasian
gnomAD - Genomes	African	Sub	41870	C=0.09369	T=0.90631		SAMN07488254	HLA-G	HLA-G : 3 Prime UTR Variant	rs1707	Black African	Black_African
gnomAD - Genomes	American	Sub	13638	C=0.09048	T=0.90952		SAMN07488255	HLA-G	HLA-G : 3 Prime UTR Variant	rs1707	Caucasian
gnomAD - Genomes	Ashkenazi Jewish	Sub	3320	C=0.0976	T=0.9024		SAMN07488252	HLA-G	HLA-G : 3 Prime UTR Variant	rs1707	Caucasian	Caucasian
gnomAD - Genomes	East Asian	Sub	3124	C=0.0173	T=0.9827		SAMN07488251	HLA-G	HLA-G : 3 Prime UTR Variant	rs1707	Asian	Asian
gnomAD - Genomes	Other	Sub	2142	C=0.1055	T=0.8945		SAMN07488248	HLA-G	HLA-G : 3 Prime UTR Variant	rs1707	Others
Allele Frequency Aggregator	Total	Global	23376	C=0.14036	T=0.85964	PRJNA507278	SAMN10492705	HLA-G	HLA-G : 3 Prime UTR Variant	rs1707	Others
Allele Frequency Aggregator	European	Sub	18752	C=0.15177	T=0.84823		SAMN10492695	HLA-G	HLA-G : 3 Prime UTR Variant	rs1707	Caucasian	Caucasian
Allele Frequency Aggregator	African	Sub	2948	C=0.0987	T=0.9013		SAMN10492703	HLA-G	HLA-G : 3 Prime UTR Variant	rs1707	Black African	Black_African
Allele Frequency Aggregator	Other	Sub	710	C=0.130	T=0.870		SAMN11605645	HLA-G	HLA-G : 3 Prime UTR Variant	rs1707	Others
Allele Frequency Aggregator	Latin American 2	Sub	610	C=0.052	T=0.948		SAMN10492700	HLA-G	HLA-G : 3 Prime UTR Variant	rs1707	Hispanic	Hispanic
Allele Frequency Aggregator	Latin American 1	Sub	146	C=0.082	T=0.918		SAMN10492699	HLA-G	HLA-G : 3 Prime UTR Variant	rs1707	Hispanic	Hispanic
Allele Frequency Aggregator	Asian	Sub	112	C=0.009	T=0.991		SAMN10492704	HLA-G	HLA-G : 3 Prime UTR Variant	rs1707	Asian	Asian
Allele Frequency Aggregator	South Asian	Sub	98	C=0.07	T=0.93		SAMN10492702	HLA-G	HLA-G : 3 Prime UTR Variant	rs1707	Asian	Asian
8.3KJPN	JAPANESE	Study-wide	16760	C=0.00459	T=0.99541	PRJNA678214	SAMN16789458	HLA-G	HLA-G : 3 Prime UTR Variant	rs1707	Asian	Asian
1000Genomes	Global	Study-wide	5008	C=0.0935	T=0.9065	PRJEB6930	SAMN07490465	HLA-G	HLA-G : 3 Prime UTR Variant	rs1707	Others
1000Genomes	African	Sub	1322	C=0.0900	T=0.9100		SAMN07486022	HLA-G	HLA-G : 3 Prime UTR Variant	rs1707	Black African	Black_African
1000Genomes	East Asian	Sub	1008	C=0.0238	T=0.9762		SAMN07486024	HLA-G	HLA-G : 3 Prime UTR Variant	rs1707	Asian	Asian
1000Genomes	Europe	Sub	1006	C=0.1541	T=0.8459		SAMN07488239	HLA-G	HLA-G : 3 Prime UTR Variant	rs1707	Others
1000Genomes	South Asian	Sub	978	C=0.103	T=0.897		SAMN07486027	HLA-G	HLA-G : 3 Prime UTR Variant	rs1707	Asian	Asian
1000Genomes	American	Sub	694	C=0.099	T=0.901		SAMN07488242	HLA-G	HLA-G : 3 Prime UTR Variant	rs1707	Caucasian
The Avon Longitudinal Study of Parents and Children	PARENT AND CHILD COHORT	Study-wide	3854	C=0.1497	T=0.8503	PRJEB7217		HLA-G	HLA-G : 3 Prime UTR Variant	rs1707	Others
UK 10K study - Twins	TWIN COHORT	Study-wide	3708	C=0.1410	T=0.8590	PRJEB7218		HLA-G	HLA-G : 3 Prime UTR Variant	rs1707	Others
KOREAN population from KRGDB	KOREAN	Study-wide	2930	C=0.0553	T=0.9447	PRJNA589833		HLA-G	HLA-G : 3 Prime UTR Variant	rs1707	Asian	Asian
Genome of the Netherlands Release 5	Genome of the Netherlands	Study-wide	998	C=0.160	T=0.840	PRJEB5829	SAMN13000132	HLA-G	HLA-G : 3 Prime UTR Variant	rs1707	Caucasian	Caucasian
Northern Sweden	ACPOP	Study-wide	600	C=0.152	T=0.848	PPRJNA503394	SAMN10359154	HLA-G	HLA-G : 3 Prime UTR Variant	rs1707	Others
SGDP_PRJ	Global	Study-wide	558	C=0.057	T=0.943	PRJNA586841		HLA-G	HLA-G : 3 Prime UTR Variant	rs1707	Others
Medical Genome Project healthy controls from Spanish population	Spanish controls	Study-wide	534	C=0.219	T=0.781	PRJEB8705	SAMN13001620	HLA-G	HLA-G : 3 Prime UTR Variant	rs1707	Caucasian	Caucasian
Qatari	Global	Study-wide	216	C=0.102	T=0.898	PRJNA288297	SAMN13019808	HLA-G	HLA-G : 3 Prime UTR Variant	rs1707	Others
HapMap	Global	Study-wide	178	C=0.011	T=0.989	PRJNA60817	SAMN10820145	HLA-G	HLA-G : 3 Prime UTR Variant	rs1707	Others
HapMap	American	Sub	98	C=0.02	T=0.98		SAMN10821182	HLA-G	HLA-G : 3 Prime UTR Variant	rs1707	Caucasian
HapMap	Asian	Sub	80	C=0.00	T=1.00		SAMN10821184	HLA-G	HLA-G : 3 Prime UTR Variant	rs1707	Asian	Asian
Siberian	Global	Study-wide	54	C=0.19	T=0.81	PRJNA267856	SAMN13113809	HLA-G	HLA-G : 3 Prime UTR Variant	rs1707	Others
The Danish reference pan genome	Danish	Study-wide	40	C=0.05	T=0.95	PRJEB7725	SAMN13003120	HLA-G	HLA-G : 3 Prime UTR Variant	rs1707	Caucasian	Caucasian
TopMed	Global	Study-wide	264690	A=0.418131	G=0.581869	PRJNA400167		MGAT4A	MGAT4A : Intron Variant	rs885036	Others
gnomAD - Genomes	Global	Study-wide	139884	A=0.430149	G=0.569851	PRJNA398795	SAMN07488253	MGAT4A	MGAT4A : Intron Variant	rs885036	Others
gnomAD - Genomes	European	Sub	75766	A=0.51824	G=0.48176		SAMN10181265	MGAT4A	MGAT4A : Intron Variant	rs885036	Caucasian	Caucasian
gnomAD - Genomes	African	Sub	41890	A=0.23822	G=0.76178		SAMN07488254	MGAT4A	MGAT4A : Intron Variant	rs885036	Black African	Black_African
gnomAD - Genomes	American	Sub	13638	A=0.46832	G=0.53168		SAMN07488255	MGAT4A	MGAT4A : Intron Variant	rs885036	Caucasian
gnomAD - Genomes	Ashkenazi Jewish	Sub	3322	A=0.4904	G=0.5096		SAMN07488252	MGAT4A	MGAT4A : Intron Variant	rs885036	Caucasian	Caucasian
gnomAD - Genomes	East Asian	Sub	3122	A=0.6422	G=0.3578		SAMN07488251	MGAT4A	MGAT4A : Intron Variant	rs885036	Asian	Asian
gnomAD - Genomes	Other	Sub	2146	A=0.4222	G=0.5778		SAMN07488248	MGAT4A	MGAT4A : Intron Variant	rs885036	Others
8.3KJPN	JAPANESE	Study-wide	16760	A=0.59487	G=0.40513	PRJNA678214	SAMN16789458	MGAT4A	MGAT4A : Intron Variant	rs885036	Asian	Asian
1000Genomes	Global	Study-wide	5008	A=0.4471	G=0.5529	PRJEB6930	SAMN07490465	MGAT4A	MGAT4A : Intron Variant	rs885036	Others
1000Genomes	African	Sub	1322	A=0.2065	G=0.7935		SAMN07486022	MGAT4A	MGAT4A : Intron Variant	rs885036	Black African	Black_African
1000Genomes	East Asian	Sub	1008	A=0.6438	G=0.3562		SAMN07486024	MGAT4A	MGAT4A : Intron Variant	rs885036	Asian	Asian
1000Genomes	Europe	Sub	1006	A=0.5050	G=0.4950		SAMN07488239	MGAT4A	MGAT4A : Intron Variant	rs885036	Others
1000Genomes	South Asian	Sub	978	A=0.508	G=0.492		SAMN07486027	MGAT4A	MGAT4A : Intron Variant	rs885036	Asian	Asian
1000Genomes	American	Sub	694	A=0.450	G=0.550		SAMN07488242	MGAT4A	MGAT4A : Intron Variant	rs885036	Caucasian
Genetic variation in the Estonian population	Estonian	Study-wide	4480	A=0.5911	G=0.4089	PRJNA489787		MGAT4A	MGAT4A : Intron Variant	rs885036	Caucasian	Caucasian
The Avon Longitudinal Study of Parents and Children	PARENT AND CHILD COHORT	Study-wide	3854	A=0.4821	G=0.5179	PRJEB7217		MGAT4A	MGAT4A : Intron Variant	rs885036	Others
UK 10K study - Twins	TWIN COHORT	Study-wide	3708	A=0.4989	G=0.5011	PRJEB7218		MGAT4A	MGAT4A : Intron Variant	rs885036	Others
KOREAN population from KRGDB	KOREAN	Study-wide	2930	A=0.5836	G=0.4164	PRJNA589833		MGAT4A	MGAT4A : Intron Variant	rs885036	Asian	Asian
HGDP-CEPH-db Supplement 1	Global	Study-wide	2084	A=0.5446	G=0.4554	PRJEB6463		MGAT4A	MGAT4A : Intron Variant	rs885036	Others
HGDP-CEPH-db Supplement 1	Est_Asia	Sub	470	A=0.630	G=0.370		SAMN13169023	MGAT4A	MGAT4A : Intron Variant	rs885036	Asian	Asian
HGDP-CEPH-db Supplement 1	Central_South_Asia	Sub	414	A=0.628	G=0.372		SAMN13169022	MGAT4A	MGAT4A : Intron Variant	rs885036	Asian	Asian
HGDP-CEPH-db Supplement 1	Middle_Est	Sub	350	A=0.574	G=0.426		SAMN13169025	MGAT4A	MGAT4A : Intron Variant	rs885036	Asian	Asian
HGDP-CEPH-db Supplement 1	Europe	Sub	320	A=0.528	G=0.472		SAMN13169024	MGAT4A	MGAT4A : Intron Variant	rs885036	Others
HGDP-CEPH-db Supplement 1	Africa	Sub	242	A=0.174	G=0.826		SAMN13169020	MGAT4A	MGAT4A : Intron Variant	rs885036	Black African	Black_African
HGDP-CEPH-db Supplement 1	America	Sub	216	A=0.514	G=0.486		SAMN13169021	MGAT4A	MGAT4A : Intron Variant	rs885036	Caucasian
HGDP-CEPH-db Supplement 1	Oceania	Sub	72	A=0.78	G=0.22		SAMN13169026	MGAT4A	MGAT4A : Intron Variant	rs885036	Caucasian	Caucasian
HapMap	Global	Study-wide	1886	A=0.4305	G=0.5695	PRJNA60817	SAMN10820145	MGAT4A	MGAT4A : Intron Variant	rs885036	Others
HapMap	American	Sub	766	A=0.527	G=0.473		SAMN10821182	MGAT4A	MGAT4A : Intron Variant	rs885036	Caucasian
HapMap	African	Sub	690	A=0.236	G=0.764		SAMN10821181	MGAT4A	MGAT4A : Intron Variant	rs885036	Black African	Black_African
HapMap	Asian	Sub	254	A=0.642	G=0.358		SAMN10821184	MGAT4A	MGAT4A : Intron Variant	rs885036	Asian	Asian
HapMap	Europe	Sub	176	A=0.466	G=0.534		SAMN10821183	MGAT4A	MGAT4A : Intron Variant	rs885036	Others
Genome of the Netherlands Release 5	Genome of the Netherlands	Study-wide	998	A=0.491	G=0.509	PRJEB5829	SAMN13000132	MGAT4A	MGAT4A : Intron Variant	rs885036	Caucasian	Caucasian
Northern Sweden	ACPOP	Study-wide	600	A=0.543	G=0.457	PPRJNA503394	SAMN10359154	MGAT4A	MGAT4A : Intron Variant	rs885036	Others
SGDP_PRJ	Global	Study-wide	378	A=0.296	G=0.704	PRJNA586841		MGAT4A	MGAT4A : Intron Variant	rs885036	Others
Qatari	Global	Study-wide	216	A=0.495	G=0.505	PRJNA288297	SAMN13019808	MGAT4A	MGAT4A : Intron Variant	rs885036	Others
A Vietnamese Genetic Variation Database	Global	Study-wide	216	A=0.634	G=0.366	PRJNA515199	SAMN10744005	MGAT4A	MGAT4A : Intron Variant	rs885036	Others
The Danish reference pan genome	Danish	Study-wide	40	A=0.53	G=0.47	PRJEB7725	SAMN13003120	MGAT4A	MGAT4A : Intron Variant	rs885036	Caucasian	Caucasian
Siberian	Global	Study-wide	40	A=0.42	G=0.57	PRJNA267856	SAMN13113809	MGAT4A	MGAT4A : Intron Variant	rs885036	Others
Ancient Sardinia genome-wide 1240k capture data generation and analysis	Global	Study-wide	32	A=0.38	G=0.62	PRJEB36033	SAMN15458807	MGAT4A	MGAT4A : Intron Variant	rs885036	Others
TopMed	Global	Study-wide	264690	G=0.437168	C=0.562832	PRJNA400167		HLA-G	HLA-G : 3 Prime UTR Variant	rs1710	Others
gnomAD - Genomes	Global	Study-wide	139756	G=0.463494	C=0.536506	PRJNA398795	SAMN07488253	HLA-G	HLA-G : 3 Prime UTR Variant	rs1710	Others
gnomAD - Genomes	European	Sub	75738	G=0.52629	C=0.47371		SAMN10181265	HLA-G	HLA-G : 3 Prime UTR Variant	rs1710	Caucasian	Caucasian
gnomAD - Genomes	African	Sub	41828	G=0.38658	C=0.61342		SAMN07488254	HLA-G	HLA-G : 3 Prime UTR Variant	rs1710	Black African	Black_African
gnomAD - Genomes	American	Sub	13622	G=0.39847	C=0.60153		SAMN07488255	HLA-G	HLA-G : 3 Prime UTR Variant	rs1710	Caucasian
gnomAD - Genomes	Ashkenazi Jewish	Sub	3318	G=0.3574	C=0.6426		SAMN07488252	HLA-G	HLA-G : 3 Prime UTR Variant	rs1710	Caucasian	Caucasian
gnomAD - Genomes	East Asian	Sub	3108	G=0.3835	C=0.6165		SAMN07488251	HLA-G	HLA-G : 3 Prime UTR Variant	rs1710	Asian	Asian
gnomAD - Genomes	Other	Sub	2142	G=0.4388	C=0.5612		SAMN07488248	HLA-G	HLA-G : 3 Prime UTR Variant	rs1710	Others
8.3KJPN	JAPANESE	Study-wide	16760	G=0.29612	C=0.70388	PRJNA678214	SAMN16789458	HLA-G	HLA-G : 3 Prime UTR Variant	rs1710	Asian	Asian
1000Genomes	Global	Study-wide	5008	G=0.4022	C=0.5978	PRJEB6930	SAMN07490465	HLA-G	HLA-G : 3 Prime UTR Variant	rs1710	Others
1000Genomes	African	Sub	1322	G=0.3790	C=0.6210		SAMN07486022	HLA-G	HLA-G : 3 Prime UTR Variant	rs1710	Black African	Black_African
1000Genomes	East Asian	Sub	1008	G=0.3899	C=0.6101		SAMN07486024	HLA-G	HLA-G : 3 Prime UTR Variant	rs1710	Asian	Asian
1000Genomes	Europe	Sub	1006	G=0.5408	C=0.4592		SAMN07488239	HLA-G	HLA-G : 3 Prime UTR Variant	rs1710	Others
1000Genomes	South Asian	Sub	978	G=0.272	C=0.728		SAMN07486027	HLA-G	HLA-G : 3 Prime UTR Variant	rs1710	Asian	Asian
1000Genomes	American	Sub	694	G=0.447	C=0.553		SAMN07488242	HLA-G	HLA-G : 3 Prime UTR Variant	rs1710	Caucasian
The Avon Longitudinal Study of Parents and Children	PARENT AND CHILD COHORT	Study-wide	3854	G=0.5335	C=0.4665	PRJEB7217		HLA-G	HLA-G : 3 Prime UTR Variant	rs1710	Others
UK 10K study - Twins	TWIN COHORT	Study-wide	3708	G=0.5135	C=0.4865	PRJEB7218		HLA-G	HLA-G : 3 Prime UTR Variant	rs1710	Others
KOREAN population from KRGDB	KOREAN	Study-wide	2930	G=0.4055	C=0.5945	PRJNA589833		HLA-G	HLA-G : 3 Prime UTR Variant	rs1710	Asian	Asian
Genome of the Netherlands Release 5	Genome of the Netherlands	Study-wide	998	G=0.528	C=0.472	PRJEB5829	SAMN13000132	HLA-G	HLA-G : 3 Prime UTR Variant	rs1710	Caucasian	Caucasian
CNV burdens in cranial meningiomas	Global	Study-wide	764	G=0.437	C=0.563	PRJEB37584	SAMN15458720	HLA-G	HLA-G : 3 Prime UTR Variant	rs1710	Others
CNV burdens in cranial meningiomas	CRM	Sub	764	G=0.437	C=0.563		SAMN15458720	HLA-G	HLA-G : 3 Prime UTR Variant	rs1710	Others
Northern Sweden	ACPOP	Study-wide	600	G=0.563	C=0.437	PPRJNA503394	SAMN10359154	HLA-G	HLA-G : 3 Prime UTR Variant	rs1710	Others
Medical Genome Project healthy controls from Spanish population	Spanish controls	Study-wide	534	G=0.715	C=0.285	PRJEB8705	SAMN13001620	HLA-G	HLA-G : 3 Prime UTR Variant	rs1710	Caucasian	Caucasian
SGDP_PRJ	Global	Study-wide	508	G=0.236	C=0.764	PRJNA586841		HLA-G	HLA-G : 3 Prime UTR Variant	rs1710	Others
Qatari	Global	Study-wide	216	G=0.412	C=0.588	PRJNA288297	SAMN13019808	HLA-G	HLA-G : 3 Prime UTR Variant	rs1710	Others
Siberian	Global	Study-wide	46	G=0.24	C=0.76	PRJNA267856	SAMN13113809	HLA-G	HLA-G : 3 Prime UTR Variant	rs1710	Others
TopMed	Global	Study-wide	264690	A=0.456009	G=0.543991	PRJNA400167		SLCO1B1	SLCO1B1 : Missense Variant	rs2306283	Others
gnomAD - Exomes	Global	Study-wide	250172	A=0.526286	G=0.473714	PRJNA398795	SAMN07488253	SLCO1B1	SLCO1B1 : Missense Variant	rs2306283	Others
gnomAD - Exomes	European	Sub	134388	A=0.588617	G=0.411383		SAMN10181265	SLCO1B1	SLCO1B1 : Missense Variant	rs2306283	Caucasian	Caucasian
gnomAD - Exomes	Asian	Sub	48954	A=0.42037	G=0.57963			SLCO1B1	SLCO1B1 : Missense Variant	rs2306283	Asian	Asian
gnomAD - Exomes	American	Sub	34524	A=0.56726	G=0.43274		SAMN07488255	SLCO1B1	SLCO1B1 : Missense Variant	rs2306283	Caucasian
gnomAD - Exomes	African	Sub	16178	A=0.22438	G=0.77562		SAMN07488254	SLCO1B1	SLCO1B1 : Missense Variant	rs2306283	Black African	Black_African
gnomAD - Exomes	Ashkenazi Jewish	Sub	10036	A=0.54992	G=0.45008		SAMN07488252	SLCO1B1	SLCO1B1 : Missense Variant	rs2306283	Caucasian	Caucasian
gnomAD - Exomes	Other	Sub	6092	A=0.5330	G=0.4670		SAMN07488248	SLCO1B1	SLCO1B1 : Missense Variant	rs2306283	Others
gnomAD - Genomes	Global	Study-wide	139926	A=0.466304	G=0.533696	PRJNA398795	SAMN07488253	SLCO1B1	SLCO1B1 : Missense Variant	rs2306283	Others
gnomAD - Genomes	European	Sub	75780	A=0.58758	G=0.41242		SAMN10181265	SLCO1B1	SLCO1B1 : Missense Variant	rs2306283	Caucasian	Caucasian
gnomAD - Genomes	African	Sub	41950	A=0.23442	G=0.76558		SAMN07488254	SLCO1B1	SLCO1B1 : Missense Variant	rs2306283	Black African	Black_African
gnomAD - Genomes	American	Sub	13606	A=0.53381	G=0.46619		SAMN07488255	SLCO1B1	SLCO1B1 : Missense Variant	rs2306283	Caucasian
gnomAD - Genomes	Ashkenazi Jewish	Sub	3318	A=0.5434	G=0.4566		SAMN07488252	SLCO1B1	SLCO1B1 : Missense Variant	rs2306283	Caucasian	Caucasian
gnomAD - Genomes	East Asian	Sub	3124	A=0.2455	G=0.7545		SAMN07488251	SLCO1B1	SLCO1B1 : Missense Variant	rs2306283	Asian	Asian
gnomAD - Genomes	Other	Sub	2148	A=0.4907	G=0.5093		SAMN07488248	SLCO1B1	SLCO1B1 : Missense Variant	rs2306283	Others
ExAC	Global	Study-wide	120988	A=0.520514	G=0.479486	PRJEB8661	SAMN07490465	SLCO1B1	SLCO1B1 : Missense Variant	rs2306283	Others
ExAC	Europe	Sub	73092	A=0.58581	G=0.41419			SLCO1B1	SLCO1B1 : Missense Variant	rs2306283	Others
ExAC	Asian	Sub	25150	A=0.42751	G=0.57249			SLCO1B1	SLCO1B1 : Missense Variant	rs2306283	Asian	Asian
ExAC	American	Sub	11516	A=0.56973	G=0.43027			SLCO1B1	SLCO1B1 : Missense Variant	rs2306283	Caucasian
ExAC	African	Sub	10330	A=0.23204	G=0.76796			SLCO1B1	SLCO1B1 : Missense Variant	rs2306283	Black African	Black_African
ExAC	Other	Sub	900	A=0.498	G=0.502		SAMN07486028	SLCO1B1	SLCO1B1 : Missense Variant	rs2306283	Others
The PAGE Study	Global	Study-wide	78692	A=0.36836	G=0.63164	PRJNA168052	SAMN10868975	SLCO1B1	SLCO1B1 : Missense Variant	rs2306283	Others
The PAGE Study	AfricanAmerican	Sub	32512	A=0.24170	G=0.75830		SAMN10868721	SLCO1B1	SLCO1B1 : Missense Variant	rs2306283	African American	African_American
The PAGE Study	Mexican	Sub	10806	A=0.56293	G=0.43707		SAMN10868735	SLCO1B1	SLCO1B1 : Missense Variant	rs2306283	Hispanic	Hispanic
The PAGE Study	Asian	Sub	8318	A=0.3258	G=0.6742		SAMN10868722	SLCO1B1	SLCO1B1 : Missense Variant	rs2306283	Asian	Asian
The PAGE Study	PuertoRican	Sub	7918	A=0.4822	G=0.5178		SAMN10868968	SLCO1B1	SLCO1B1 : Missense Variant	rs2306283	Hispanic	Hispanic
The PAGE Study	NativeHawaiian	Sub	4532	A=0.3071	G=0.6929		SAMN10868777	SLCO1B1	SLCO1B1 : Missense Variant	rs2306283	Caucasian
The PAGE Study	Cuban	Sub	4230	A=0.5073	G=0.4927		SAMN10868733	SLCO1B1	SLCO1B1 : Missense Variant	rs2306283	Hispanic	Hispanic
The PAGE Study	Dominican	Sub	3828	A=0.4033	G=0.5967		SAMN10868734	SLCO1B1	SLCO1B1 : Missense Variant	rs2306283	Hispanic	Hispanic
The PAGE Study	CentralAmerican	Sub	2450	A=0.5257	G=0.4743		SAMN10868729	SLCO1B1	SLCO1B1 : Missense Variant	rs2306283	Hispanic	Hispanic
The PAGE Study	SouthAmerican	Sub	1982	A=0.5136	G=0.4864		SAMN10868969	SLCO1B1	SLCO1B1 : Missense Variant	rs2306283	Hispanic	Hispanic
The PAGE Study	NativeAmerican	Sub	1260	A=0.5698	G=0.4302		SAMN10868739	SLCO1B1	SLCO1B1 : Missense Variant	rs2306283	Caucasian
The PAGE Study	SouthAsian	Sub	856	A=0.481	G=0.519		SAMN10868970	SLCO1B1	SLCO1B1 : Missense Variant	rs2306283	Asian	Asian
8.3KJPN	JAPANESE	Study-wide	16760	A=0.34397	G=0.65603	PRJNA678214	SAMN16789458	SLCO1B1	SLCO1B1 : Missense Variant	rs2306283	Asian	Asian
GO Exome Sequencing Project	Global	Study-wide	12968	A=0.47370	G=0.52630	PRJNA192955		SLCO1B1	SLCO1B1 : Missense Variant	rs2306283	Others
GO Exome Sequencing Project	European American	Sub	8570	A=0.5963	G=0.4037			SLCO1B1	SLCO1B1 : Missense Variant	rs2306283	Caucasian	Caucasian
GO Exome Sequencing Project	African American	Sub	4398	A=0.2349	G=0.7651			SLCO1B1	SLCO1B1 : Missense Variant	rs2306283	African American	African_American
1000Genomes	Global	Study-wide	5008	A=0.3776	G=0.6224	PRJEB6930	SAMN07490465	SLCO1B1	SLCO1B1 : Missense Variant	rs2306283	Others
1000Genomes	African	Sub	1322	A=0.1823	G=0.8177		SAMN07486022	SLCO1B1	SLCO1B1 : Missense Variant	rs2306283	Black African	Black_African
1000Genomes	East Asian	Sub	1008	A=0.2381	G=0.7619		SAMN07486024	SLCO1B1	SLCO1B1 : Missense Variant	rs2306283	Asian	Asian
1000Genomes	Europe	Sub	1006	A=0.5974	G=0.4026		SAMN07488239	SLCO1B1	SLCO1B1 : Missense Variant	rs2306283	Others
1000Genomes	South Asian	Sub	978	A=0.453	G=0.547		SAMN07486027	SLCO1B1	SLCO1B1 : Missense Variant	rs2306283	Asian	Asian
1000Genomes	American	Sub	694	A=0.527	G=0.473		SAMN07488242	SLCO1B1	SLCO1B1 : Missense Variant	rs2306283	Caucasian
Genetic variation in the Estonian population	Estonian	Study-wide	4480	A=0.6094	G=0.3906	PRJNA489787		SLCO1B1	SLCO1B1 : Missense Variant	rs2306283	Caucasian	Caucasian
The Avon Longitudinal Study of Parents and Children	PARENT AND CHILD COHORT	Study-wide	3854	A=0.6030	G=0.3970	PRJEB7217		SLCO1B1	SLCO1B1 : Missense Variant	rs2306283	Others
UK 10K study - Twins	TWIN COHORT	Study-wide	3708	A=0.5968	G=0.4032	PRJEB7218		SLCO1B1	SLCO1B1 : Missense Variant	rs2306283	Others
MxGDAR/Encodat-PGx	Global	Study-wide	3288	A=0.5636	G=0.4364	PRJEB37766	SAMN15457995	SLCO1B1	SLCO1B1 : Missense Variant	rs2306283	Others
MxGDAR/Encodat-PGx	MxGDAR	Sub	3288	A=0.5636	G=0.4364			SLCO1B1	SLCO1B1 : Missense Variant	rs2306283	Others
KOREAN population from KRGDB	KOREAN	Study-wide	2930	A=0.2573	G=0.7427	PRJNA589833		SLCO1B1	SLCO1B1 : Missense Variant	rs2306283	Asian	Asian
HGDP-CEPH-db Supplement 1	Global	Study-wide	2080	A=0.4038	G=0.5962	PRJEB6463		SLCO1B1	SLCO1B1 : Missense Variant	rs2306283	Others
HGDP-CEPH-db Supplement 1	Est_Asia	Sub	470	A=0.253	G=0.747		SAMN13169023	SLCO1B1	SLCO1B1 : Missense Variant	rs2306283	Asian	Asian
HGDP-CEPH-db Supplement 1	Central_South_Asia	Sub	414	A=0.514	G=0.486		SAMN13169022	SLCO1B1	SLCO1B1 : Missense Variant	rs2306283	Asian	Asian
HGDP-CEPH-db Supplement 1	Middle_Est	Sub	348	A=0.494	G=0.506		SAMN13169025	SLCO1B1	SLCO1B1 : Missense Variant	rs2306283	Asian	Asian
HGDP-CEPH-db Supplement 1	Europe	Sub	320	A=0.591	G=0.409		SAMN13169024	SLCO1B1	SLCO1B1 : Missense Variant	rs2306283	Others
HGDP-CEPH-db Supplement 1	Africa	Sub	242	A=0.227	G=0.773		SAMN13169020	SLCO1B1	SLCO1B1 : Missense Variant	rs2306283	Black African	Black_African
HGDP-CEPH-db Supplement 1	America	Sub	214	A=0.332	G=0.668		SAMN13169021	SLCO1B1	SLCO1B1 : Missense Variant	rs2306283	Caucasian
HGDP-CEPH-db Supplement 1	Oceania	Sub	72	A=0.29	G=0.71		SAMN13169026	SLCO1B1	SLCO1B1 : Missense Variant	rs2306283	Caucasian	Caucasian
HapMap	Global	Study-wide	1890	A=0.3466	G=0.6534	PRJNA60817	SAMN10820145	SLCO1B1	SLCO1B1 : Missense Variant	rs2306283	Others
HapMap	American	Sub	770	A=0.447	G=0.553		SAMN10821182	SLCO1B1	SLCO1B1 : Missense Variant	rs2306283	Caucasian
HapMap	African	Sub	690	A=0.184	G=0.816		SAMN10821181	SLCO1B1	SLCO1B1 : Missense Variant	rs2306283	Black African	Black_African
HapMap	Asian	Sub	254	A=0.295	G=0.705		SAMN10821184	SLCO1B1	SLCO1B1 : Missense Variant	rs2306283	Asian	Asian
HapMap	Europe	Sub	176	A=0.619	G=0.381		SAMN10821183	SLCO1B1	SLCO1B1 : Missense Variant	rs2306283	Others
Genome-wide autozygosity in Daghestan	Global	Study-wide	1130	A=0.5823	G=0.4177	PRJNA576826	SAMN13013121	SLCO1B1	SLCO1B1 : Missense Variant	rs2306283	Others
Genome-wide autozygosity in Daghestan	Daghestan	Sub	624	A=0.623	G=0.377		SAMN13013126	SLCO1B1	SLCO1B1 : Missense Variant	rs2306283	Caucasian	Caucasian
Genome-wide autozygosity in Daghestan	Near_East	Sub	144	A=0.632	G=0.368		SAMN13013123	SLCO1B1	SLCO1B1 : Missense Variant	rs2306283	Others
Genome-wide autozygosity in Daghestan	Central Asia	Sub	122	A=0.451	G=0.549		SAMN13013124	SLCO1B1	SLCO1B1 : Missense Variant	rs2306283	Asian	Asian
Genome-wide autozygosity in Daghestan	Europe	Sub	108	A=0.611	G=0.389		SAMN13013127	SLCO1B1	SLCO1B1 : Missense Variant	rs2306283	Others
Genome-wide autozygosity in Daghestan	South Asian	Sub	96	A=0.38	G=0.62		SAMN13013122	SLCO1B1	SLCO1B1 : Missense Variant	rs2306283	Asian	Asian
Genome-wide autozygosity in Daghestan	Caucasus	Sub	36	A=0.58	G=0.42		SAMN13013125	SLCO1B1	SLCO1B1 : Missense Variant	rs2306283	Caucasian	Caucasian
Genome of the Netherlands Release 5	Genome of the Netherlands	Study-wide	998	A=0.593	G=0.407	PRJEB5829	SAMN13000132	SLCO1B1	SLCO1B1 : Missense Variant	rs2306283	Caucasian	Caucasian
CNV burdens in cranial meningiomas	Global	Study-wide	790	A=0.249	G=0.751	PRJEB37584	SAMN15458720	SLCO1B1	SLCO1B1 : Missense Variant	rs2306283	Others
CNV burdens in cranial meningiomas	CRM	Sub	790	A=0.249	G=0.751		SAMN15458720	SLCO1B1	SLCO1B1 : Missense Variant	rs2306283	Others
A Vietnamese Genetic Variation Database	Global	Study-wide	616	A=0.232	G=0.768	PRJNA515199	SAMN10744005	SLCO1B1	SLCO1B1 : Missense Variant	rs2306283	Others
Northern Sweden	ACPOP	Study-wide	600	A=0.588	G=0.412	PPRJNA503394	SAMN10359154	SLCO1B1	SLCO1B1 : Missense Variant	rs2306283	Others
Medical Genome Project healthy controls from Spanish population	Spanish controls	Study-wide	534	A=0.592	G=0.408	PRJEB8705	SAMN13001620	SLCO1B1	SLCO1B1 : Missense Variant	rs2306283	Caucasian	Caucasian
SGDP_PRJ	Global	Study-wide	460	A=0.261	G=0.739	PRJNA586841		SLCO1B1	SLCO1B1 : Missense Variant	rs2306283	Others
PharmGKB Aggregated	Global	Study-wide	444	A=0.448	G=0.552	PRJNA60817	SAMN13103781	SLCO1B1	SLCO1B1 : Missense Variant	rs2306283	Others
PharmGKB Aggregated	PA148417638	Sub	356	A=0.402	G=0.598		SAMN13099904	SLCO1B1	SLCO1B1 : Missense Variant	rs2306283	Others
PharmGKB Aggregated	PA142898898	Sub	88	A=0.64	G=0.36		SAMN13097735	SLCO1B1	SLCO1B1 : Missense Variant	rs2306283	Others
FINRISK	Finnish from FINRISK project	Study-wide	304	A=0.599	G=0.401	PRJEB7895	SAMN13002954	SLCO1B1	SLCO1B1 : Missense Variant	rs2306283	Caucasian	Caucasian
Qatari	Global	Study-wide	216	A=0.472	G=0.528	PRJNA288297	SAMN13019808	SLCO1B1	SLCO1B1 : Missense Variant	rs2306283	Others
Siberian	Global	Study-wide	48	A=0.27	G=0.73	PRJNA267856	SAMN13113809	SLCO1B1	SLCO1B1 : Missense Variant	rs2306283	Others
The Danish reference pan genome	Danish	Study-wide	40	A=0.68	G=0.33	PRJEB7725	SAMN13003120	SLCO1B1	SLCO1B1 : Missense Variant	rs2306283	Caucasian	Caucasian
Ancient Sardinia genome-wide 1240k capture data generation and analysis	Global	Study-wide	34	A=0.59	G=0.41	PRJEB36033	SAMN15458807	SLCO1B1	SLCO1B1 : Missense Variant	rs2306283	Others
TopMed	Global	Study-wide	264690	C=0.757059	T=0.242941	PRJNA400167		ERCC2	ERCC2 : Missense Variant	rs1799793	Others
gnomAD - Genomes	Global	Study-wide	140098	C=0.736898	T=0.263102	PRJNA398795	SAMN07488253	ERCC2	ERCC2 : Missense Variant	rs1799793	Others
gnomAD - Genomes	European	Sub	75854	C=0.64384	T=0.35616		SAMN10181265	ERCC2	ERCC2 : Missense Variant	rs1799793	Caucasian	Caucasian
gnomAD - Genomes	African	Sub	41994	C=0.88556	T=0.11444		SAMN07488254	ERCC2	ERCC2 : Missense Variant	rs1799793	Black African	Black_African
gnomAD - Genomes	American	Sub	13646	C=0.76674	T=0.23326		SAMN07488255	ERCC2	ERCC2 : Missense Variant	rs1799793	Caucasian
gnomAD - Genomes	Ashkenazi Jewish	Sub	3322	C=0.6487	T=0.3513		SAMN07488252	ERCC2	ERCC2 : Missense Variant	rs1799793	Caucasian	Caucasian
gnomAD - Genomes	East Asian	Sub	3130	C=0.9540	T=0.0460		SAMN07488251	ERCC2	ERCC2 : Missense Variant	rs1799793	Asian	Asian
gnomAD - Genomes	Other	Sub	2152	C=0.7472	T=0.2528		SAMN07488248	ERCC2	ERCC2 : Missense Variant	rs1799793	Others
8.3KJPN	JAPANESE	Study-wide	16744	C=0.96345	T=0.03655	PRJNA678214	SAMN16789458	ERCC2	ERCC2 : Missense Variant	rs1799793	Asian	Asian
ExAC	Global	Study-wide	15646	C=0.62118	T=0.37882	PRJEB8661	SAMN07490465	ERCC2	ERCC2 : Missense Variant	rs1799793	Others
ExAC	Asian	Sub	8328	C=0.6413	T=0.3587			ERCC2	ERCC2 : Missense Variant	rs1799793	Asian	Asian
ExAC	Europe	Sub	6016	C=0.5607	T=0.4393			ERCC2	ERCC2 : Missense Variant	rs1799793	Others
ExAC	African	Sub	846	C=0.843	T=0.157			ERCC2	ERCC2 : Missense Variant	rs1799793	Black African	Black_African
ExAC	American	Sub	306	C=0.634	T=0.366			ERCC2	ERCC2 : Missense Variant	rs1799793	Caucasian
ExAC	Other	Sub	150	C=0.653	T=0.347		SAMN07486028	ERCC2	ERCC2 : Missense Variant	rs1799793	Others
GO Exome Sequencing Project	Global	Study-wide	11868	C=0.75615	T=0.24385	PRJNA192955		ERCC2	ERCC2 : Missense Variant	rs1799793	Others
GO Exome Sequencing Project	European American	Sub	7904	C=0.6828	T=0.3172			ERCC2	ERCC2 : Missense Variant	rs1799793	Caucasian	Caucasian
GO Exome Sequencing Project	African American	Sub	3964	C=0.9024	T=0.0976			ERCC2	ERCC2 : Missense Variant	rs1799793	African American	African_American
1000Genomes	Global	Study-wide	5008	C=0.8055	T=0.1945	PRJEB6930	SAMN07490465	ERCC2	ERCC2 : Missense Variant	rs1799793	Others
1000Genomes	African	Sub	1322	C=0.9266	T=0.0734		SAMN07486022	ERCC2	ERCC2 : Missense Variant	rs1799793	Black African	Black_African
1000Genomes	East Asian	Sub	1008	C=0.9504	T=0.0496		SAMN07486024	ERCC2	ERCC2 : Missense Variant	rs1799793	Asian	Asian
1000Genomes	Europe	Sub	1006	C=0.6412	T=0.3588		SAMN07488239	ERCC2	ERCC2 : Missense Variant	rs1799793	Others
1000Genomes	South Asian	Sub	978	C=0.665	T=0.335		SAMN07486027	ERCC2	ERCC2 : Missense Variant	rs1799793	Asian	Asian
1000Genomes	American	Sub	694	C=0.801	T=0.199		SAMN07488242	ERCC2	ERCC2 : Missense Variant	rs1799793	Caucasian
Genetic variation in the Estonian population	Estonian	Study-wide	4480	C=0.6185	T=0.3815	PRJNA489787		ERCC2	ERCC2 : Missense Variant	rs1799793	Caucasian	Caucasian
The Avon Longitudinal Study of Parents and Children	PARENT AND CHILD COHORT	Study-wide	3854	C=0.6609	T=0.3391	PRJEB7217		ERCC2	ERCC2 : Missense Variant	rs1799793	Others
UK 10K study - Twins	TWIN COHORT	Study-wide	3708	C=0.6392	T=0.3608	PRJEB7218		ERCC2	ERCC2 : Missense Variant	rs1799793	Others
KOREAN population from KRGDB	KOREAN	Study-wide	2922	C=0.9487	T=0.0513	PRJNA589833		ERCC2	ERCC2 : Missense Variant	rs1799793	Asian	Asian
Korean Genome Project	KOREAN	Study-wide	1778	C=0.9477	T=0.0523	PRJNA609628		ERCC2	ERCC2 : Missense Variant	rs1799793	Asian	Asian
Northern Sweden	ACPOP	Study-wide	600	C=0.650	T=0.350	PPRJNA503394	SAMN10359154	ERCC2	ERCC2 : Missense Variant	rs1799793	Others
HapMap	Global	Study-wide	324	C=0.833	T=0.167	PRJNA60817	SAMN10820145	ERCC2	ERCC2 : Missense Variant	rs1799793	Others
HapMap	African	Sub	118	C=0.932	T=0.068		SAMN10821181	ERCC2	ERCC2 : Missense Variant	rs1799793	Black African	Black_African
HapMap	American	Sub	118	C=0.686	T=0.314		SAMN10821182	ERCC2	ERCC2 : Missense Variant	rs1799793	Caucasian
HapMap	Asian	Sub	88	C=0.90	T=0.10		SAMN10821184	ERCC2	ERCC2 : Missense Variant	rs1799793	Asian	Asian
Qatari	Global	Study-wide	216	C=0.694	T=0.306	PRJNA288297	SAMN13019808	ERCC2	ERCC2 : Missense Variant	rs1799793	Others
A Vietnamese Genetic Variation Database	Global	Study-wide	214	C=0.977	T=0.023	PRJNA515199	SAMN10744005	ERCC2	ERCC2 : Missense Variant	rs1799793	Others
SGDP_PRJ	Global	Study-wide	170	C=0.418	T=0.582	PRJNA586841		ERCC2	ERCC2 : Missense Variant	rs1799793	Others
The Danish reference pan genome	Danish	Study-wide	40	C=0.70	T=0.30	PRJEB7725	SAMN13003120	ERCC2	ERCC2 : Missense Variant	rs1799793	Caucasian	Caucasian
Siberian	Global	Study-wide	22	C=0.36	T=0.64	PRJNA267856	SAMN13113809	ERCC2	ERCC2 : Missense Variant	rs1799793	Others
TopMed	Global	Study-wide	264690	T=0.888908	C=0.111092	PRJNA400167		SLCO1B1	SLCO1B1 : Missense Variant	rs4149056	Others
gnomAD - Exomes	Global	Study-wide	250964	T=0.867124	C=0.132876	PRJNA398795	SAMN07488253	SLCO1B1	SLCO1B1 : Missense Variant	rs4149056	Others
gnomAD - Exomes	European	Sub	135084	T=0.834644	C=0.165356		SAMN10181265	SLCO1B1	SLCO1B1 : Missense Variant	rs4149056	Caucasian	Caucasian
gnomAD - Exomes	Asian	Sub	48934	T=0.92116	C=0.07884			SLCO1B1	SLCO1B1 : Missense Variant	rs4149056	Asian	Asian
gnomAD - Exomes	American	Sub	34530	T=0.88789	C=0.11211		SAMN07488255	SLCO1B1	SLCO1B1 : Missense Variant	rs4149056	Caucasian
gnomAD - Exomes	African	Sub	16252	T=0.97188	C=0.02812		SAMN07488254	SLCO1B1	SLCO1B1 : Missense Variant	rs4149056	Black African	Black_African
gnomAD - Exomes	Ashkenazi Jewish	Sub	10048	T=0.81977	C=0.18023		SAMN07488252	SLCO1B1	SLCO1B1 : Missense Variant	rs4149056	Caucasian	Caucasian
gnomAD - Exomes	Other	Sub	6116	T=0.8344	C=0.1656		SAMN07488248	SLCO1B1	SLCO1B1 : Missense Variant	rs4149056	Others
gnomAD - Genomes	Global	Study-wide	140136	T=0.878939	C=0.121061	PRJNA398795	SAMN07488253	SLCO1B1	SLCO1B1 : Missense Variant	rs4149056	Others
gnomAD - Genomes	European	Sub	75854	T=0.83402	C=0.16598		SAMN10181265	SLCO1B1	SLCO1B1 : Missense Variant	rs4149056	Caucasian	Caucasian
gnomAD - Genomes	African	Sub	42040	T=0.96751	C=0.03249		SAMN07488254	SLCO1B1	SLCO1B1 : Missense Variant	rs4149056	Black African	Black_African
gnomAD - Genomes	American	Sub	13640	T=0.87045	C=0.12955		SAMN07488255	SLCO1B1	SLCO1B1 : Missense Variant	rs4149056	Caucasian
gnomAD - Genomes	Ashkenazi Jewish	Sub	3322	T=0.8257	C=0.1743		SAMN07488252	SLCO1B1	SLCO1B1 : Missense Variant	rs4149056	Caucasian	Caucasian
gnomAD - Genomes	East Asian	Sub	3128	T=0.8724	C=0.1276		SAMN07488251	SLCO1B1	SLCO1B1 : Missense Variant	rs4149056	Asian	Asian
gnomAD - Genomes	Other	Sub	2152	T=0.8773	C=0.1227		SAMN07488248	SLCO1B1	SLCO1B1 : Missense Variant	rs4149056	Others
ExAC	Global	Study-wide	121290	T=0.870566	C=0.129434	PRJEB8661	SAMN07490465	SLCO1B1	SLCO1B1 : Missense Variant	rs4149056	Others
ExAC	Europe	Sub	73286	T=0.83487	C=0.16513			SLCO1B1	SLCO1B1 : Missense Variant	rs4149056	Others
ExAC	Asian	Sub	25144	T=0.92360	C=0.07640			SLCO1B1	SLCO1B1 : Missense Variant	rs4149056	Asian	Asian
ExAC	American	Sub	11552	T=0.89352	C=0.10648			SLCO1B1	SLCO1B1 : Missense Variant	rs4149056	Caucasian
ExAC	African	Sub	10402	T=0.97164	C=0.02836			SLCO1B1	SLCO1B1 : Missense Variant	rs4149056	Black African	Black_African
ExAC	Other	Sub	906	T=0.833	C=0.167		SAMN07486028	SLCO1B1	SLCO1B1 : Missense Variant	rs4149056	Others
8.3KJPN	JAPANESE	Study-wide	16760	T=0.85758	C=0.14242	PRJNA678214	SAMN16789458	SLCO1B1	SLCO1B1 : Missense Variant	rs4149056	Asian	Asian
GO Exome Sequencing Project	Global	Study-wide	13006	T=0.88505	C=0.11495	PRJNA192955		SLCO1B1	SLCO1B1 : Missense Variant	rs4149056	Others
GO Exome Sequencing Project	European American	Sub	8600	T=0.8447	C=0.1553			SLCO1B1	SLCO1B1 : Missense Variant	rs4149056	Caucasian	Caucasian
GO Exome Sequencing Project	African American	Sub	4406	T=0.9639	C=0.0361			SLCO1B1	SLCO1B1 : Missense Variant	rs4149056	African American	African_American
1000Genomes	Global	Study-wide	5008	T=0.9123	C=0.0877	PRJEB6930	SAMN07490465	SLCO1B1	SLCO1B1 : Missense Variant	rs4149056	Others
1000Genomes	African	Sub	1322	T=0.9864	C=0.0136		SAMN07486022	SLCO1B1	SLCO1B1 : Missense Variant	rs4149056	Black African	Black_African
1000Genomes	East Asian	Sub	1008	T=0.8770	C=0.1230		SAMN07486024	SLCO1B1	SLCO1B1 : Missense Variant	rs4149056	Asian	Asian
1000Genomes	Europe	Sub	1006	T=0.8390	C=0.1610		SAMN07488239	SLCO1B1	SLCO1B1 : Missense Variant	rs4149056	Others
1000Genomes	South Asian	Sub	978	T=0.957	C=0.043		SAMN07486027	SLCO1B1	SLCO1B1 : Missense Variant	rs4149056	Asian	Asian
1000Genomes	American	Sub	694	T=0.866	C=0.134		SAMN07488242	SLCO1B1	SLCO1B1 : Missense Variant	rs4149056	Caucasian
Genetic variation in the Estonian population	Estonian	Study-wide	4480	T=0.7850	C=0.2150	PRJNA489787		SLCO1B1	SLCO1B1 : Missense Variant	rs4149056	Caucasian	Caucasian
The Avon Longitudinal Study of Parents and Children	PARENT AND CHILD COHORT	Study-wide	3854	T=0.8563	C=0.1437	PRJEB7217		SLCO1B1	SLCO1B1 : Missense Variant	rs4149056	Others
UK 10K study - Twins	TWIN COHORT	Study-wide	3708	T=0.8436	C=0.1564	PRJEB7218		SLCO1B1	SLCO1B1 : Missense Variant	rs4149056	Others
MxGDAR/Encodat-PGx	Global	Study-wide	3254	T=0.8940	C=0.1060	PRJEB37766	SAMN15457995	SLCO1B1	SLCO1B1 : Missense Variant	rs4149056	Others
MxGDAR/Encodat-PGx	MxGDAR	Sub	3254	T=0.8940	C=0.1060			SLCO1B1	SLCO1B1 : Missense Variant	rs4149056	Others
KOREAN population from KRGDB	KOREAN	Study-wide	2930	T=0.8563	C=0.1437	PRJNA589833		SLCO1B1	SLCO1B1 : Missense Variant	rs4149056	Asian	Asian
HapMap	Global	Study-wide	1892	T=0.9049	C=0.0951	PRJNA60817	SAMN10820145	SLCO1B1	SLCO1B1 : Missense Variant	rs4149056	Others
HapMap	American	Sub	770	T=0.905	C=0.095		SAMN10821182	SLCO1B1	SLCO1B1 : Missense Variant	rs4149056	Caucasian
HapMap	African	Sub	692	T=0.945	C=0.055		SAMN10821181	SLCO1B1	SLCO1B1 : Missense Variant	rs4149056	Black African	Black_African
HapMap	Asian	Sub	254	T=0.878	C=0.122		SAMN10821184	SLCO1B1	SLCO1B1 : Missense Variant	rs4149056	Asian	Asian
HapMap	Europe	Sub	176	T=0.784	C=0.216		SAMN10821183	SLCO1B1	SLCO1B1 : Missense Variant	rs4149056	Others
Genome-wide autozygosity in Daghestan	Global	Study-wide	1134	T=0.8765	C=0.1235	PRJNA576826	SAMN13013121	SLCO1B1	SLCO1B1 : Missense Variant	rs4149056	Others
Genome-wide autozygosity in Daghestan	Daghestan	Sub	628	T=0.876	C=0.124		SAMN13013126	SLCO1B1	SLCO1B1 : Missense Variant	rs4149056	Caucasian	Caucasian
Genome-wide autozygosity in Daghestan	Near_East	Sub	144	T=0.812	C=0.188		SAMN13013123	SLCO1B1	SLCO1B1 : Missense Variant	rs4149056	Others
Genome-wide autozygosity in Daghestan	Central Asia	Sub	122	T=0.910	C=0.090		SAMN13013124	SLCO1B1	SLCO1B1 : Missense Variant	rs4149056	Asian	Asian
Genome-wide autozygosity in Daghestan	Europe	Sub	108	T=0.898	C=0.102		SAMN13013127	SLCO1B1	SLCO1B1 : Missense Variant	rs4149056	Others
Genome-wide autozygosity in Daghestan	South Asian	Sub	96	T=0.94	C=0.06		SAMN13013122	SLCO1B1	SLCO1B1 : Missense Variant	rs4149056	Asian	Asian
Genome-wide autozygosity in Daghestan	Caucasus	Sub	36	T=0.81	C=0.19		SAMN13013125	SLCO1B1	SLCO1B1 : Missense Variant	rs4149056	Caucasian	Caucasian
Genome of the Netherlands Release 5	Genome of the Netherlands	Study-wide	998	T=0.838	C=0.162	PRJEB5829	SAMN13000132	SLCO1B1	SLCO1B1 : Missense Variant	rs4149056	Caucasian	Caucasian
CNV burdens in cranial meningiomas	Global	Study-wide	790	T=0.858	C=0.142	PRJEB37584	SAMN15458720	SLCO1B1	SLCO1B1 : Missense Variant	rs4149056	Others
CNV burdens in cranial meningiomas	CRM	Sub	790	T=0.858	C=0.142		SAMN15458720	SLCO1B1	SLCO1B1 : Missense Variant	rs4149056	Others
Chileans	Chilean	Study-wide	626	T=0.867	C=0.133	PRJNA577585	SAMN13030285	SLCO1B1	SLCO1B1 : Missense Variant	rs4149056	Hispanic	Hispanic
A Vietnamese Genetic Variation Database	Global	Study-wide	614	T=0.871	C=0.129	PRJNA515199	SAMN10744005	SLCO1B1	SLCO1B1 : Missense Variant	rs4149056	Others
Northern Sweden	ACPOP	Study-wide	600	T=0.813	C=0.187	PPRJNA503394	SAMN10359154	SLCO1B1	SLCO1B1 : Missense Variant	rs4149056	Others
Medical Genome Project healthy controls from Spanish population	Spanish controls	Study-wide	534	T=0.873	C=0.127	PRJEB8705	SAMN13001620	SLCO1B1	SLCO1B1 : Missense Variant	rs4149056	Caucasian	Caucasian
PharmGKB Aggregated	Global	Study-wide	446	T=0.883	C=0.117	PRJNA60817	SAMN13103781	SLCO1B1	SLCO1B1 : Missense Variant	rs4149056	Others
PharmGKB Aggregated	PA148417101	Sub	356	T=0.885	C=0.115		SAMN13099903	SLCO1B1	SLCO1B1 : Missense Variant	rs4149056	Others
PharmGKB Aggregated	PA142997071	Sub	90	T=0.88	C=0.12		SAMN13097736	SLCO1B1	SLCO1B1 : Missense Variant	rs4149056	Others
FINRISK	Finnish from FINRISK project	Study-wide	304	T=0.799	C=0.201	PRJEB7895	SAMN13002954	SLCO1B1	SLCO1B1 : Missense Variant	rs4149056	Caucasian	Caucasian
Qatari	Global	Study-wide	216	T=0.681	C=0.319	PRJNA288297	SAMN13019808	SLCO1B1	SLCO1B1 : Missense Variant	rs4149056	Others
SGDP_PRJ	Global	Study-wide	134	T=0.470	C=0.530	PRJNA586841		SLCO1B1	SLCO1B1 : Missense Variant	rs4149056	Others
Ancient Sardinia genome-wide 1240k capture data generation and analysis	Global	Study-wide	56	T=0.79	C=0.21	PRJEB36033	SAMN15458807	SLCO1B1	SLCO1B1 : Missense Variant	rs4149056	Others
The Danish reference pan genome	Danish	Study-wide	40	T=0.90	C=0.10	PRJEB7725	SAMN13003120	SLCO1B1	SLCO1B1 : Missense Variant	rs4149056	Caucasian	Caucasian
Siberian	Global	Study-wide	20	T=0.35	C=0.65	PRJNA267856	SAMN13113809	SLCO1B1	SLCO1B1 : Missense Variant	rs4149056	Others
TopMed	Global	Study-wide	264690	C=0.951377	A=0.048623	PRJNA400167		HLA-G	HLA-G : 3 Prime UTR Variant	rs17179101	Others
gnomAD - Genomes	Global	Study-wide	140168	C=0.952985	A=0.047015	PRJNA398795	SAMN07488253	HLA-G	HLA-G : 3 Prime UTR Variant	rs17179101	Others
[truncated: 5,316 more rows]
