# Supplementary material for: Precision medicine on a budget in Africa: using existing genetic data to mitigate adverse drug reactions to conventional cancer drugs
Source: Front Bioinform. 2025 Aug 14;5:1555637. doi: 10.3389/fbinf.2025.1555637 (PMC12390963; doi:10.3389/fbinf.2025.1555637)
Supplement: Supplementary file 3 [file Table4.xlsx]

## Sheet: Sheet1
X.Study	Population	Group	Samplesize	Ref.Allele	Alt.Allele	BioProject.ID	BioSample.ID	gene	gene_consequence	snp_id	new_category	Ethnicity
TopMed	Global	Study-wide	264690	A=0.400892	G=0.599108	PRJNA400167		ABCB1	ABCB1 : Missense Variant	rs1045642	Others
gnomAD - Exomes	Global	Study-wide	251312	A=0.495703	G=0.504297	PRJNA398795	SAMN07488253	ABCB1	ABCB1 : Missense Variant	rs1045642	Others
gnomAD - Exomes	European	Sub	135256	A=0.546201	G=0.453799		SAMN10181265	ABCB1	ABCB1 : Missense Variant	rs1045642	Caucasian	Caucasian
gnomAD - Exomes	Asian	Sub	48998	A=0.51590	G=0.48410			ABCB1	ABCB1 : Missense Variant	rs1045642	Asian	Asian
gnomAD - Exomes	American	Sub	34588	A=0.45186	G=0.54814		SAMN07488255	ABCB1	ABCB1 : Missense Variant	rs1045642	Caucasian
gnomAD - Exomes	African	Sub	16256	A=0.19820	G=0.80180		SAMN07488254	ABCB1	ABCB1 : Missense Variant	rs1045642	Black African	Black_African
gnomAD - Exomes	Ashkenazi Jewish	Sub	10078	A=0.35632	G=0.64368		SAMN07488252	ABCB1	ABCB1 : Missense Variant	rs1045642	Caucasian	Caucasian
gnomAD - Exomes	Other	Sub	6136	A=0.4855	G=0.5145		SAMN07488248	ABCB1	ABCB1 : Missense Variant	rs1045642	Others
gnomAD - Genomes	Global	Study-wide	139942	A=0.421039	G=0.578961	PRJNA398795	SAMN07488253	ABCB1	ABCB1 : Missense Variant	rs1045642	Others
gnomAD - Genomes	European	Sub	75798	A=0.54356	G=0.45644		SAMN10181265	ABCB1	ABCB1 : Missense Variant	rs1045642	Caucasian	Caucasian
gnomAD - Genomes	African	Sub	41916	A=0.20505	G=0.79495		SAMN07488254	ABCB1	ABCB1 : Missense Variant	rs1045642	Black African	Black_African
gnomAD - Genomes	American	Sub	13628	A=0.43557	G=0.56443		SAMN07488255	ABCB1	ABCB1 : Missense Variant	rs1045642	Caucasian
gnomAD - Genomes	Ashkenazi Jewish	Sub	3322	A=0.3465	G=0.6535		SAMN07488252	ABCB1	ABCB1 : Missense Variant	rs1045642	Caucasian	Caucasian
gnomAD - Genomes	East Asian	Sub	3126	A=0.3733	G=0.6267		SAMN07488251	ABCB1	ABCB1 : Missense Variant	rs1045642	Asian	Asian
gnomAD - Genomes	Other	Sub	2152	A=0.4047	G=0.5953		SAMN07488248	ABCB1	ABCB1 : Missense Variant	rs1045642	Others
ExAC	Global	Study-wide	121366	A=0.496564	G=0.503436	PRJEB8661	SAMN07490465	ABCB1	ABCB1 : Missense Variant	rs1045642	Others
ExAC	Europe	Sub	73340	A=0.53553	G=0.46447			ABCB1	ABCB1 : Missense Variant	rs1045642	Others
ExAC	Asian	Sub	25144	A=0.52418	G=0.47582			ABCB1	ABCB1 : Missense Variant	rs1045642	Asian	Asian
ExAC	American	Sub	11568	A=0.45332	G=0.54668			ABCB1	ABCB1 : Missense Variant	rs1045642	Caucasian
ExAC	African	Sub	10406	A=0.20200	G=0.79800			ABCB1	ABCB1 : Missense Variant	rs1045642	Black African	Black_African
ExAC	Other	Sub	908	A=0.511	G=0.489		SAMN07486028	ABCB1	ABCB1 : Missense Variant	rs1045642	Others
The PAGE Study	Global	Study-wide	78700	A=0.33413	G=0.66587	PRJNA168052	SAMN10868975	ABCB1	ABCB1 : Missense Variant	rs1045642	Others
The PAGE Study	AfricanAmerican	Sub	32516	A=0.21386	G=0.78614		SAMN10868721	ABCB1	ABCB1 : Missense Variant	rs1045642	African American	African_American
The PAGE Study	Mexican	Sub	10810	A=0.44820	G=0.55180		SAMN10868735	ABCB1	ABCB1 : Missense Variant	rs1045642	Hispanic	Hispanic
The PAGE Study	Asian	Sub	8316	A=0.4031	G=0.5969		SAMN10868722	ABCB1	ABCB1 : Missense Variant	rs1045642	Asian	Asian
The PAGE Study	PuertoRican	Sub	7918	A=0.3846	G=0.6154		SAMN10868968	ABCB1	ABCB1 : Missense Variant	rs1045642	Hispanic	Hispanic
The PAGE Study	NativeHawaiian	Sub	4534	A=0.4356	G=0.5644		SAMN10868777	ABCB1	ABCB1 : Missense Variant	rs1045642	Caucasian
The PAGE Study	Cuban	Sub	4230	A=0.4095	G=0.5905		SAMN10868733	ABCB1	ABCB1 : Missense Variant	rs1045642	Hispanic	Hispanic
The PAGE Study	Dominican	Sub	3828	A=0.3378	G=0.6622		SAMN10868734	ABCB1	ABCB1 : Missense Variant	rs1045642	Hispanic	Hispanic
The PAGE Study	CentralAmerican	Sub	2450	A=0.4531	G=0.5469		SAMN10868729	ABCB1	ABCB1 : Missense Variant	rs1045642	Hispanic	Hispanic
The PAGE Study	SouthAmerican	Sub	1982	A=0.4506	G=0.5494		SAMN10868969	ABCB1	ABCB1 : Missense Variant	rs1045642	Hispanic	Hispanic
The PAGE Study	NativeAmerican	Sub	1260	A=0.4571	G=0.5429		SAMN10868739	ABCB1	ABCB1 : Missense Variant	rs1045642	Caucasian
The PAGE Study	SouthAsian	Sub	856	A=0.609	G=0.391		SAMN10868970	ABCB1	ABCB1 : Missense Variant	rs1045642	Asian	Asian
8.3KJPN	JAPANESE	Study-wide	16758	A=0.41753	G=0.58247	PRJNA678214	SAMN16789458	ABCB1	ABCB1 : Missense Variant	rs1045642	Asian	Asian
GO Exome Sequencing Project	Global	Study-wide	13006	A=0.42334	G=0.57666	PRJNA192955		ABCB1	ABCB1 : Missense Variant	rs1045642	Others
GO Exome Sequencing Project	European American	Sub	8600	A=0.5236	G=0.4764			ABCB1	ABCB1 : Missense Variant	rs1045642	Caucasian	Caucasian
GO Exome Sequencing Project	African American	Sub	4406	A=0.2276	G=0.7724			ABCB1	ABCB1 : Missense Variant	rs1045642	African American	African_American
1000Genomes	Global	Study-wide	5008	A=0.3952	G=0.6048	PRJEB6930	SAMN07490465	ABCB1	ABCB1 : Missense Variant	rs1045642	Others
1000Genomes	African	Sub	1322	A=0.1498	G=0.8502		SAMN07486022	ABCB1	ABCB1 : Missense Variant	rs1045642	Black African	Black_African
1000Genomes	East Asian	Sub	1008	A=0.3978	G=0.6022		SAMN07486024	ABCB1	ABCB1 : Missense Variant	rs1045642	Asian	Asian
1000Genomes	Europe	Sub	1006	A=0.5179	G=0.4821		SAMN07488239	ABCB1	ABCB1 : Missense Variant	rs1045642	Others
1000Genomes	South Asian	Sub	978	A=0.575	G=0.425		SAMN07486027	ABCB1	ABCB1 : Missense Variant	rs1045642	Asian	Asian
1000Genomes	American	Sub	694	A=0.428	G=0.572		SAMN07488242	ABCB1	ABCB1 : Missense Variant	rs1045642	Caucasian
Genetic variation in the Estonian population	Estonian	Study-wide	4480	A=0.5319	G=0.4681	PRJNA489787		ABCB1	ABCB1 : Missense Variant	rs1045642	Caucasian	Caucasian
The Avon Longitudinal Study of Parents and Children	PARENT AND CHILD COHORT	Study-wide	3854	A=0.5332	G=0.4668	PRJEB7217		ABCB1	ABCB1 : Missense Variant	rs1045642	Others
UK 10K study - Twins	TWIN COHORT	Study-wide	3708	A=0.5386	G=0.4614	PRJEB7218		ABCB1	ABCB1 : Missense Variant	rs1045642	Others
KOREAN population from KRGDB	KOREAN	Study-wide	2930	A=0.3488	G=0.6512	PRJNA589833		ABCB1	ABCB1 : Missense Variant	rs1045642	Asian	Asian
Korean Genome Project	KOREAN	Study-wide	1832	A=0.3996	G=0.6004	PRJNA609628		ABCB1	ABCB1 : Missense Variant	rs1045642	Asian	Asian
HapMap	Global	Study-wide	1702	A=0.3643	G=0.6357	PRJNA60817	SAMN10820145	ABCB1	ABCB1 : Missense Variant	rs1045642	Others
HapMap	American	Sub	766	A=0.470	G=0.530		SAMN10821182	ABCB1	ABCB1 : Missense Variant	rs1045642	Caucasian
HapMap	African	Sub	508	A=0.134	G=0.866		SAMN10821181	ABCB1	ABCB1 : Missense Variant	rs1045642	Black African	Black_African
HapMap	Asian	Sub	252	A=0.437	G=0.563		SAMN10821184	ABCB1	ABCB1 : Missense Variant	rs1045642	Asian	Asian
HapMap	Europe	Sub	176	A=0.466	G=0.534		SAMN10821183	ABCB1	ABCB1 : Missense Variant	rs1045642	Others
Genome-wide autozygosity in Daghestan	Global	Study-wide	1136	A=0.5863	G=0.4137	PRJNA576826	SAMN13013121	ABCB1	ABCB1 : Missense Variant	rs1045642	Others
Genome-wide autozygosity in Daghestan	Daghestan	Sub	628	A=0.642	G=0.358		SAMN13013126	ABCB1	ABCB1 : Missense Variant	rs1045642	Caucasian	Caucasian
Genome-wide autozygosity in Daghestan	Near_East	Sub	144	A=0.549	G=0.451		SAMN13013123	ABCB1	ABCB1 : Missense Variant	rs1045642	Others
Genome-wide autozygosity in Daghestan	Central Asia	Sub	122	A=0.459	G=0.541		SAMN13013124	ABCB1	ABCB1 : Missense Variant	rs1045642	Asian	Asian
Genome-wide autozygosity in Daghestan	Europe	Sub	108	A=0.519	G=0.481		SAMN13013127	ABCB1	ABCB1 : Missense Variant	rs1045642	Others
Genome-wide autozygosity in Daghestan	South Asian	Sub	98	A=0.61	G=0.39		SAMN13013122	ABCB1	ABCB1 : Missense Variant	rs1045642	Asian	Asian
Genome-wide autozygosity in Daghestan	Caucasus	Sub	36	A=0.33	G=0.67		SAMN13013125	ABCB1	ABCB1 : Missense Variant	rs1045642	Caucasian	Caucasian
Genome of the Netherlands Release 5	Genome of the Netherlands	Study-wide	998	A=0.513	G=0.487	PRJEB5829	SAMN13000132	ABCB1	ABCB1 : Missense Variant	rs1045642	Caucasian	Caucasian
CNV burdens in cranial meningiomas	Global	Study-wide	792	A=0.385	G=0.615	PRJEB37584	SAMN15458720	ABCB1	ABCB1 : Missense Variant	rs1045642	Others
CNV burdens in cranial meningiomas	CRM	Sub	792	A=0.385	G=0.615		SAMN15458720	ABCB1	ABCB1 : Missense Variant	rs1045642	Others
A Vietnamese Genetic Variation Database	Global	Study-wide	612	A=0.337	G=0.663	PRJNA515199	SAMN10744005	ABCB1	ABCB1 : Missense Variant	rs1045642	Others
Northern Sweden	ACPOP	Study-wide	600	A=0.588	G=0.412	PPRJNA503394	SAMN10359154	ABCB1	ABCB1 : Missense Variant	rs1045642	Others
Medical Genome Project healthy controls from Spanish population	Spanish controls	Study-wide	534	A=0.440	G=0.560	PRJEB8705	SAMN13001620	ABCB1	ABCB1 : Missense Variant	rs1045642	Caucasian	Caucasian
SGDP_PRJ	Global	Study-wide	430	A=0.302	G=0.698	PRJNA586841		ABCB1	ABCB1 : Missense Variant	rs1045642	Others
FINRISK	Finnish from FINRISK project	Study-wide	304	A=0.556	G=0.444	PRJEB7895	SAMN13002954	ABCB1	ABCB1 : Missense Variant	rs1045642	Caucasian	Caucasian
Qatari	Global	Study-wide	216	A=0.463	G=0.537	PRJNA288297	SAMN13019808	ABCB1	ABCB1 : Missense Variant	rs1045642	Others
The Danish reference pan genome	Danish	Study-wide	40	A=0.50	G=0.50	PRJEB7725	SAMN13003120	ABCB1	ABCB1 : Missense Variant	rs1045642	Caucasian	Caucasian
Siberian	Global	Study-wide	38	A=0.34	G=0.66	PRJNA267856	SAMN13113809	ABCB1	ABCB1 : Missense Variant	rs1045642	Others
Korean Genome Project	KOREAN	Study-wide	1772	(CCGCGCCACTTGGCCTGCCTCCGTCCCG)2CCGCGCCACTT=0.8369	delGGCCTGCCTCCGTCCCGCCGCGCCACTT=0.1631	PRJNA609628		TYMS	TYMSOS : Intron Variant TYMS : 5 Prime UTR Variant	rs45445694	Asian	Asian
Northern Sweden	ACPOP	Study-wide	600	(CCGCGCCACTTGGCCTGCCTCCGTCCCG)2CCGCGCCACTT=0.598	delGGCCTGCCTCCGTCCCGCCGCGCCACTT=0.402	PPRJNA503394	SAMN10359154	TYMS	TYMSOS : Intron Variant TYMS : 5 Prime UTR Variant	rs45445694	Others
TopMed	Global	Study-wide	264690	A=0.528282	G=0.471718	PRJNA400167		SOD2	SOD2 : Missense Variant	rs4880	Others
gnomAD - Exomes	Global	Study-wide	243226	A=0.516051	G=0.483949	PRJNA398795	SAMN07488253	SOD2	SOD2 : Missense Variant	rs4880	Others
gnomAD - Exomes	European	Sub	129352	A=0.507128	G=0.492872		SAMN10181265	SOD2	SOD2 : Missense Variant	rs4880	Caucasian	Caucasian
gnomAD - Exomes	Asian	Sub	48434	A=0.62374	G=0.37626			SOD2	SOD2 : Missense Variant	rs4880	Asian	Asian
gnomAD - Exomes	American	Sub	33816	A=0.37728	G=0.62272		SAMN07488255	SOD2	SOD2 : Missense Variant	rs4880	Caucasian
gnomAD - Exomes	African	Sub	15750	A=0.57479	G=0.42521		SAMN07488254	SOD2	SOD2 : Missense Variant	rs4880	Black African	Black_African
gnomAD - Exomes	Ashkenazi Jewish	Sub	9888	A=0.4870	G=0.5130		SAMN07488252	SOD2	SOD2 : Missense Variant	rs4880	Caucasian	Caucasian
gnomAD - Exomes	Other	Sub	5986	A=0.5150	G=0.4850		SAMN07488248	SOD2	SOD2 : Missense Variant	rs4880	Others
gnomAD - Genomes	Global	Study-wide	139912	A=0.527582	G=0.472418	PRJNA398795	SAMN07488253	SOD2	SOD2 : Missense Variant	rs4880	Others
gnomAD - Genomes	European	Sub	75768	A=0.50124	G=0.49876		SAMN10181265	SOD2	SOD2 : Missense Variant	rs4880	Caucasian	Caucasian
gnomAD - Genomes	African	Sub	41910	A=0.57514	G=0.42486		SAMN07488254	SOD2	SOD2 : Missense Variant	rs4880	Black African	Black_African
gnomAD - Genomes	American	Sub	13636	A=0.46407	G=0.53593		SAMN07488255	SOD2	SOD2 : Missense Variant	rs4880	Caucasian
gnomAD - Genomes	Ashkenazi Jewish	Sub	3318	A=0.4825	G=0.5175		SAMN07488252	SOD2	SOD2 : Missense Variant	rs4880	Caucasian	Caucasian
gnomAD - Genomes	East Asian	Sub	3130	A=0.8466	G=0.1534		SAMN07488251	SOD2	SOD2 : Missense Variant	rs4880	Asian	Asian
gnomAD - Genomes	Other	Sub	2150	A=0.5367	G=0.4633		SAMN07488248	SOD2	SOD2 : Missense Variant	rs4880	Others
ExAC	Global	Study-wide	110890	A=0.497610	G=0.502390	PRJEB8661	SAMN07490465	SOD2	SOD2 : Missense Variant	rs4880	Others
ExAC	Europe	Sub	67108	A=0.48488	G=0.51512			SOD2	SOD2 : Missense Variant	rs4880	Others
ExAC	Asian	Sub	22986	A=0.58188	G=0.41812			SOD2	SOD2 : Missense Variant	rs4880	Asian	Asian
ExAC	American	Sub	10640	A=0.35085	G=0.64915			SOD2	SOD2 : Missense Variant	rs4880	Caucasian
ExAC	African	Sub	9338	A=0.5479	G=0.4521			SOD2	SOD2 : Missense Variant	rs4880	Black African	Black_African
ExAC	Other	Sub	818	A=0.510	G=0.490		SAMN07486028	SOD2	SOD2 : Missense Variant	rs4880	Others
The PAGE Study	Global	Study-wide	78646	A=0.57070	G=0.42930	PRJNA168052	SAMN10868975	SOD2	SOD2 : Missense Variant	rs4880	Others
The PAGE Study	AfricanAmerican	Sub	32472	A=0.57178	G=0.42822		SAMN10868721	SOD2	SOD2 : Missense Variant	rs4880	African American	African_American
The PAGE Study	Mexican	Sub	10810	A=0.39029	G=0.60971		SAMN10868735	SOD2	SOD2 : Missense Variant	rs4880	Hispanic	Hispanic
The PAGE Study	Asian	Sub	8316	A=0.8799	G=0.1201		SAMN10868722	SOD2	SOD2 : Missense Variant	rs4880	Asian	Asian
The PAGE Study	PuertoRican	Sub	7916	A=0.5030	G=0.4970		SAMN10868968	SOD2	SOD2 : Missense Variant	rs4880	Hispanic	Hispanic
The PAGE Study	NativeHawaiian	Sub	4530	A=0.8183	G=0.1817		SAMN10868777	SOD2	SOD2 : Missense Variant	rs4880	Caucasian
The PAGE Study	Cuban	Sub	4230	A=0.5163	G=0.4837		SAMN10868733	SOD2	SOD2 : Missense Variant	rs4880	Hispanic	Hispanic
The PAGE Study	Dominican	Sub	3826	A=0.5120	G=0.4880		SAMN10868734	SOD2	SOD2 : Missense Variant	rs4880	Hispanic	Hispanic
The PAGE Study	CentralAmerican	Sub	2450	A=0.4571	G=0.5429		SAMN10868729	SOD2	SOD2 : Missense Variant	rs4880	Hispanic	Hispanic
The PAGE Study	SouthAmerican	Sub	1982	A=0.4077	G=0.5923		SAMN10868969	SOD2	SOD2 : Missense Variant	rs4880	Hispanic	Hispanic
The PAGE Study	NativeAmerican	Sub	1258	A=0.4603	G=0.5397		SAMN10868739	SOD2	SOD2 : Missense Variant	rs4880	Caucasian
The PAGE Study	SouthAsian	Sub	856	A=0.515	G=0.485		SAMN10868970	SOD2	SOD2 : Missense Variant	rs4880	Asian	Asian
8.3KJPN	JAPANESE	Study-wide	16760	A=0.87774	G=0.12226	PRJNA678214	SAMN16789458	SOD2	SOD2 : Missense Variant	rs4880	Asian	Asian
1000Genomes	Global	Study-wide	5008	A=0.5893	G=0.4107	PRJEB6930	SAMN07490465	SOD2	SOD2 : Missense Variant	rs4880	Others
1000Genomes	African	Sub	1322	A=0.5764	G=0.4236		SAMN07486022	SOD2	SOD2 : Missense Variant	rs4880	Black African	Black_African
1000Genomes	East Asian	Sub	1008	A=0.8750	G=0.1250		SAMN07486024	SOD2	SOD2 : Missense Variant	rs4880	Asian	Asian
1000Genomes	Europe	Sub	1006	A=0.5338	G=0.4662		SAMN07488239	SOD2	SOD2 : Missense Variant	rs4880	Others
1000Genomes	South Asian	Sub	978	A=0.492	G=0.508		SAMN07486027	SOD2	SOD2 : Missense Variant	rs4880	Asian	Asian
1000Genomes	American	Sub	694	A=0.416	G=0.584		SAMN07488242	SOD2	SOD2 : Missense Variant	rs4880	Caucasian
Genetic variation in the Estonian population	Estonian	Study-wide	4480	A=0.4467	G=0.5533	PRJNA489787		SOD2	SOD2 : Missense Variant	rs4880	Caucasian	Caucasian
The Avon Longitudinal Study of Parents and Children	PARENT AND CHILD COHORT	Study-wide	3854	A=0.5228	G=0.4772	PRJEB7217		SOD2	SOD2 : Missense Variant	rs4880	Others
UK 10K study - Twins	TWIN COHORT	Study-wide	3708	A=0.5097	G=0.4903	PRJEB7218		SOD2	SOD2 : Missense Variant	rs4880	Others
KOREAN population from KRGDB	KOREAN	Study-wide	2918	A=0.8804	G=0.1196	PRJNA589833		SOD2	SOD2 : Missense Variant	rs4880	Asian	Asian
HapMap	Global	Study-wide	1888	A=0.6271	G=0.3729	PRJNA60817	SAMN10820145	SOD2	SOD2 : Missense Variant	rs4880	Others
HapMap	American	Sub	768	A=0.609	G=0.391		SAMN10821182	SOD2	SOD2 : Missense Variant	rs4880	Caucasian
HapMap	African	Sub	690	A=0.580	G=0.420		SAMN10821181	SOD2	SOD2 : Missense Variant	rs4880	Black African	Black_African
HapMap	Asian	Sub	254	A=0.878	G=0.122		SAMN10821184	SOD2	SOD2 : Missense Variant	rs4880	Asian	Asian
HapMap	Europe	Sub	176	A=0.528	G=0.472		SAMN10821183	SOD2	SOD2 : Missense Variant	rs4880	Others
Korean Genome Project	KOREAN	Study-wide	1832	A=0.8794	G=0.1206	PRJNA609628		SOD2	SOD2 : Missense Variant	rs4880	Asian	Asian
Genome of the Netherlands Release 5	Genome of the Netherlands	Study-wide	998	A=0.498	G=0.502	PRJEB5829	SAMN13000132	SOD2	SOD2 : Missense Variant	rs4880	Caucasian	Caucasian
CNV burdens in cranial meningiomas	Global	Study-wide	782	A=0.832	G=0.168	PRJEB37584	SAMN15458720	SOD2	SOD2 : Missense Variant	rs4880	Others
CNV burdens in cranial meningiomas	CRM	Sub	782	A=0.832	G=0.168		SAMN15458720	SOD2	SOD2 : Missense Variant	rs4880	Others
Northern Sweden	ACPOP	Study-wide	600	A=0.537	G=0.463	PPRJNA503394	SAMN10359154	SOD2	SOD2 : Missense Variant	rs4880	Others
Medical Genome Project healthy controls from Spanish population	Spanish controls	Study-wide	534	A=0.708	G=0.292	PRJEB8705	SAMN13001620	SOD2	SOD2 : Missense Variant	rs4880	Caucasian	Caucasian
SGDP_PRJ	Global	Study-wide	344	A=0.311	G=0.689	PRJNA586841		SOD2	SOD2 : Missense Variant	rs4880	Others
FINRISK	Finnish from FINRISK project	Study-wide	290	A=0.566	G=0.434	PRJEB7895	SAMN13002954	SOD2	SOD2 : Missense Variant	rs4880	Caucasian	Caucasian
Qatari	Global	Study-wide	216	A=0.523	G=0.477	PRJNA288297	SAMN13019808	SOD2	SOD2 : Missense Variant	rs4880	Others
A Vietnamese Genetic Variation Database	Global	Study-wide	214	A=0.855	G=0.145	PRJNA515199	SAMN10744005	SOD2	SOD2 : Missense Variant	rs4880	Others
Siberian	Global	Study-wide	42	A=0.26	G=0.74	PRJNA267856	SAMN13113809	SOD2	SOD2 : Missense Variant	rs4880	Others
The Danish reference pan genome	Danish	Study-wide	40	A=0.47	G=0.53	PRJEB7725	SAMN13003120	SOD2	SOD2 : Missense Variant	rs4880	Caucasian	Caucasian
TopMed	Global	Study-wide	264690	G=0.934482	A=0.065518	PRJNA400167		TNRC6B	TNRC6B : Missense Variant	rs9611280	Others
The PAGE Study	Global	Study-wide	78696	G=0.96598	A=0.03402	PRJNA168052	SAMN10868975	TNRC6B	TNRC6B : Missense Variant	rs9611280	Others
The PAGE Study	AfricanAmerican	Sub	32514	G=0.97807	A=0.02193		SAMN10868721	TNRC6B	TNRC6B : Missense Variant	rs9611280	African American	African_American
The PAGE Study	Mexican	Sub	10810	G=0.95828	A=0.04172		SAMN10868735	TNRC6B	TNRC6B : Missense Variant	rs9611280	Hispanic	Hispanic
The PAGE Study	Asian	Sub	8316	G=0.9994	A=0.0006		SAMN10868722	TNRC6B	TNRC6B : Missense Variant	rs9611280	Asian	Asian
The PAGE Study	PuertoRican	Sub	7916	G=0.9375	A=0.0625		SAMN10868968	TNRC6B	TNRC6B : Missense Variant	rs9611280	Hispanic	Hispanic
The PAGE Study	NativeHawaiian	Sub	4534	G=0.9760	A=0.0240		SAMN10868777	TNRC6B	TNRC6B : Missense Variant	rs9611280	Caucasian
The PAGE Study	Cuban	Sub	4230	G=0.9270	A=0.0730		SAMN10868733	TNRC6B	TNRC6B : Missense Variant	rs9611280	Hispanic	Hispanic
The PAGE Study	Dominican	Sub	3828	G=0.9313	A=0.0687		SAMN10868734	TNRC6B	TNRC6B : Missense Variant	rs9611280	Hispanic	Hispanic
The PAGE Study	CentralAmerican	Sub	2450	G=0.9584	A=0.0416		SAMN10868729	TNRC6B	TNRC6B : Missense Variant	rs9611280	Hispanic	Hispanic
The PAGE Study	SouthAmerican	Sub	1982	G=0.9536	A=0.0464		SAMN10868969	TNRC6B	TNRC6B : Missense Variant	rs9611280	Hispanic	Hispanic
The PAGE Study	NativeAmerican	Sub	1260	G=0.9119	A=0.0881		SAMN10868739	TNRC6B	TNRC6B : Missense Variant	rs9611280	Caucasian
The PAGE Study	SouthAsian	Sub	856	G=0.968	A=0.032		SAMN10868970	TNRC6B	TNRC6B : Missense Variant	rs9611280	Asian	Asian
ExAC	Global	Study-wide	34604	G=0.88903	A=0.11097	PRJEB8661	SAMN07490465	TNRC6B	TNRC6B : Missense Variant	rs9611280	Others
ExAC	Europe	Sub	20390	G=0.84414	A=0.15586			TNRC6B	TNRC6B : Missense Variant	rs9611280	Others
ExAC	Asian	Sub	9628	G=0.9552	A=0.0448			TNRC6B	TNRC6B : Missense Variant	rs9611280	Asian	Asian
ExAC	African	Sub	3276	G=0.9768	A=0.0232			TNRC6B	TNRC6B : Missense Variant	rs9611280	Black African	Black_African
ExAC	American	Sub	992	G=0.871	A=0.129			TNRC6B	TNRC6B : Missense Variant	rs9611280	Caucasian
ExAC	Other	Sub	318	G=0.915	A=0.085		SAMN07486028	TNRC6B	TNRC6B : Missense Variant	rs9611280	Others
GO Exome Sequencing Project	Global	Study-wide	12484	G=0.92366	A=0.07634	PRJNA192955		TNRC6B	TNRC6B : Missense Variant	rs9611280	Others
GO Exome Sequencing Project	European American	Sub	8390	G=0.8957	A=0.1043			TNRC6B	TNRC6B : Missense Variant	rs9611280	Caucasian	Caucasian
GO Exome Sequencing Project	African American	Sub	4094	G=0.9809	A=0.0191			TNRC6B	TNRC6B : Missense Variant	rs9611280	African American	African_American
1000Genomes	Global	Study-wide	5008	G=0.9655	A=0.0345	PRJEB6930	SAMN07490465	TNRC6B	TNRC6B : Missense Variant	rs9611280	Others
1000Genomes	African	Sub	1322	G=0.9932	A=0.0068		SAMN07486022	TNRC6B	TNRC6B : Missense Variant	rs9611280	Black African	Black_African
1000Genomes	East Asian	Sub	1008	G=1.0000	A=0.0000		SAMN07486024	TNRC6B	TNRC6B : Missense Variant	rs9611280	Asian	Asian
1000Genomes	Europe	Sub	1006	G=0.9066	A=0.0934		SAMN07488239	TNRC6B	TNRC6B : Missense Variant	rs9611280	Others
1000Genomes	South Asian	Sub	978	G=0.962	A=0.038		SAMN07486027	TNRC6B	TNRC6B : Missense Variant	rs9611280	Asian	Asian
1000Genomes	American	Sub	694	G=0.952	A=0.048		SAMN07488242	TNRC6B	TNRC6B : Missense Variant	rs9611280	Caucasian
Genetic variation in the Estonian population	Estonian	Study-wide	4480	G=0.9143	A=0.0857	PRJNA489787		TNRC6B	TNRC6B : Missense Variant	rs9611280	Caucasian	Caucasian
The Avon Longitudinal Study of Parents and Children	PARENT AND CHILD COHORT	Study-wide	3854	G=0.8814	A=0.1186	PRJEB7217		TNRC6B	TNRC6B : Missense Variant	rs9611280	Others
UK 10K study - Twins	TWIN COHORT	Study-wide	3708	G=0.8913	A=0.1087	PRJEB7218		TNRC6B	TNRC6B : Missense Variant	rs9611280	Others
HGDP-CEPH-db Supplement 1	Global	Study-wide	2084	G=0.9679	A=0.0321	PRJEB6463		TNRC6B	TNRC6B : Missense Variant	rs9611280	Others
HGDP-CEPH-db Supplement 1	Est_Asia	Sub	470	G=0.994	A=0.006		SAMN13169023	TNRC6B	TNRC6B : Missense Variant	rs9611280	Asian	Asian
HGDP-CEPH-db Supplement 1	Central_South_Asia	Sub	414	G=0.961	A=0.039		SAMN13169022	TNRC6B	TNRC6B : Missense Variant	rs9611280	Asian	Asian
HGDP-CEPH-db Supplement 1	Middle_Est	Sub	350	G=0.963	A=0.037		SAMN13169025	TNRC6B	TNRC6B : Missense Variant	rs9611280	Asian	Asian
HGDP-CEPH-db Supplement 1	Europe	Sub	320	G=0.891	A=0.109		SAMN13169024	TNRC6B	TNRC6B : Missense Variant	rs9611280	Others
HGDP-CEPH-db Supplement 1	Africa	Sub	242	G=1.000	A=0.000		SAMN13169020	TNRC6B	TNRC6B : Missense Variant	rs9611280	Black African	Black_African
HGDP-CEPH-db Supplement 1	America	Sub	216	G=1.000	A=0.000		SAMN13169021	TNRC6B	TNRC6B : Missense Variant	rs9611280	Caucasian
HGDP-CEPH-db Supplement 1	Oceania	Sub	72	G=1.00	A=0.00		SAMN13169026	TNRC6B	TNRC6B : Missense Variant	rs9611280	Caucasian	Caucasian
Genome-wide autozygosity in Daghestan	Global	Study-wide	1136	G=0.9287	A=0.0713	PRJNA576826	SAMN13013121	TNRC6B	TNRC6B : Missense Variant	rs9611280	Others
Genome-wide autozygosity in Daghestan	Daghestan	Sub	628	G=0.914	A=0.086		SAMN13013126	TNRC6B	TNRC6B : Missense Variant	rs9611280	Caucasian	Caucasian
Genome-wide autozygosity in Daghestan	Near_East	Sub	144	G=0.944	A=0.056		SAMN13013123	TNRC6B	TNRC6B : Missense Variant	rs9611280	Others
Genome-wide autozygosity in Daghestan	Central Asia	Sub	122	G=0.951	A=0.049		SAMN13013124	TNRC6B	TNRC6B : Missense Variant	rs9611280	Asian	Asian
Genome-wide autozygosity in Daghestan	Europe	Sub	108	G=0.889	A=0.111		SAMN13013127	TNRC6B	TNRC6B : Missense Variant	rs9611280	Others
Genome-wide autozygosity in Daghestan	South Asian	Sub	98	G=0.99	A=0.01		SAMN13013122	TNRC6B	TNRC6B : Missense Variant	rs9611280	Asian	Asian
Genome-wide autozygosity in Daghestan	Caucasus	Sub	36	G=1.00	A=0.00		SAMN13013125	TNRC6B	TNRC6B : Missense Variant	rs9611280	Caucasian	Caucasian
HapMap	Global	Study-wide	1062	G=0.9444	A=0.0556	PRJNA60817	SAMN10820145	TNRC6B	TNRC6B : Missense Variant	rs9611280	Others
HapMap	American	Sub	496	G=0.927	A=0.073		SAMN10821182	TNRC6B	TNRC6B : Missense Variant	rs9611280	Caucasian
HapMap	African	Sub	220	G=0.995	A=0.005		SAMN10821181	TNRC6B	TNRC6B : Missense Variant	rs9611280	Black African	Black_African
HapMap	Europe	Sub	176	G=0.886	A=0.114		SAMN10821183	TNRC6B	TNRC6B : Missense Variant	rs9611280	Others
HapMap	Asian	Sub	170	G=0.988	A=0.012		SAMN10821184	TNRC6B	TNRC6B : Missense Variant	rs9611280	Asian	Asian
Genome of the Netherlands Release 5	Genome of the Netherlands	Study-wide	998	G=0.897	A=0.103	PRJEB5829	SAMN13000132	TNRC6B	TNRC6B : Missense Variant	rs9611280	Caucasian	Caucasian
CNV burdens in cranial meningiomas	Global	Study-wide	792	G=0.997	A=0.003	PRJEB37584	SAMN15458720	TNRC6B	TNRC6B : Missense Variant	rs9611280	Others
CNV burdens in cranial meningiomas	CRM	Sub	792	G=0.997	A=0.003		SAMN15458720	TNRC6B	TNRC6B : Missense Variant	rs9611280	Others
Northern Sweden	ACPOP	Study-wide	600	G=0.938	A=0.062	PPRJNA503394	SAMN10359154	TNRC6B	TNRC6B : Missense Variant	rs9611280	Others
Medical Genome Project healthy controls from Spanish population	Spanish controls	Study-wide	534	G=0.914	A=0.086	PRJEB8705	SAMN13001620	TNRC6B	TNRC6B : Missense Variant	rs9611280	Caucasian	Caucasian
Qatari	Global	Study-wide	216	G=0.981	A=0.019	PRJNA288297	SAMN13019808	TNRC6B	TNRC6B : Missense Variant	rs9611280	Others
Ancient Sardinia genome-wide 1240k capture data generation and analysis	Global	Study-wide	76	G=0.87	A=0.13	PRJEB36033	SAMN15458807	TNRC6B	TNRC6B : Missense Variant	rs9611280	Others
The Danish reference pan genome	Danish	Study-wide	40	G=0.90	A=0.10	PRJEB7725	SAMN13003120	TNRC6B	TNRC6B : Missense Variant	rs9611280	Caucasian	Caucasian
SGDP_PRJ	Global	Study-wide	38	G=0.47	A=0.53	PRJNA586841		TNRC6B	TNRC6B : Missense Variant	rs9611280	Others
Siberian	Global	Study-wide	8	G=0.5	A=0.5	PRJNA267856	SAMN13113809	TNRC6B	TNRC6B : Missense Variant	rs9611280	Others
TopMed	Global	Study-wide	264690	C=0.956077	T=0.043923	PRJNA400167		SLCO1B1	SLCO1B1 : Intron Variant	rs3829306	Others
gnomAD - Genomes	Global	Study-wide	139898	C=0.950221	T=0.049779	PRJNA398795	SAMN07488253	SLCO1B1	SLCO1B1 : Intron Variant	rs3829306	Others
gnomAD - Genomes	European	Sub	75778	C=0.93254	T=0.06746		SAMN10181265	SLCO1B1	SLCO1B1 : Intron Variant	rs3829306	Caucasian	Caucasian
gnomAD - Genomes	African	Sub	41934	C=0.98610	T=0.01390		SAMN07488254	SLCO1B1	SLCO1B1 : Intron Variant	rs3829306	Black African	Black_African
gnomAD - Genomes	American	Sub	13608	C=0.96149	T=0.03851		SAMN07488255	SLCO1B1	SLCO1B1 : Intron Variant	rs3829306	Caucasian
gnomAD - Genomes	Ashkenazi Jewish	Sub	3314	C=0.9297	T=0.0703		SAMN07488252	SLCO1B1	SLCO1B1 : Intron Variant	rs3829306	Caucasian	Caucasian
gnomAD - Genomes	East Asian	Sub	3124	C=0.8758	T=0.1242		SAMN07488251	SLCO1B1	SLCO1B1 : Intron Variant	rs3829306	Asian	Asian
gnomAD - Genomes	Other	Sub	2140	C=0.9421	T=0.0579		SAMN07488248	SLCO1B1	SLCO1B1 : Intron Variant	rs3829306	Others
8.3KJPN	JAPANESE	Study-wide	16760	C=0.86856	T=0.13144	PRJNA678214	SAMN16789458	SLCO1B1	SLCO1B1 : Intron Variant	rs3829306	Asian	Asian
1000Genomes	Global	Study-wide	5008	C=0.9453	T=0.0547	PRJEB6930	SAMN07490465	SLCO1B1	SLCO1B1 : Intron Variant	rs3829306	Others
1000Genomes	African	Sub	1322	C=0.9932	T=0.0068		SAMN07486022	SLCO1B1	SLCO1B1 : Intron Variant	rs3829306	Black African	Black_African
1000Genomes	East Asian	Sub	1008	C=0.8690	T=0.1310		SAMN07486024	SLCO1B1	SLCO1B1 : Intron Variant	rs3829306	Asian	Asian
1000Genomes	Europe	Sub	1006	C=0.9364	T=0.0636		SAMN07488239	SLCO1B1	SLCO1B1 : Intron Variant	rs3829306	Others
1000Genomes	South Asian	Sub	978	C=0.956	T=0.044		SAMN07486027	SLCO1B1	SLCO1B1 : Intron Variant	rs3829306	Asian	Asian
1000Genomes	American	Sub	694	C=0.963	T=0.037		SAMN07488242	SLCO1B1	SLCO1B1 : Intron Variant	rs3829306	Caucasian
Genetic variation in the Estonian population	Estonian	Study-wide	4480	C=0.8938	T=0.1062	PRJNA489787		SLCO1B1	SLCO1B1 : Intron Variant	rs3829306	Caucasian	Caucasian
The Avon Longitudinal Study of Parents and Children	PARENT AND CHILD COHORT	Study-wide	3854	C=0.9453	T=0.0547	PRJEB7217		SLCO1B1	SLCO1B1 : Intron Variant	rs3829306	Others
UK 10K study - Twins	TWIN COHORT	Study-wide	3708	C=0.9517	T=0.0483	PRJEB7218		SLCO1B1	SLCO1B1 : Intron Variant	rs3829306	Others
KOREAN population from KRGDB	KOREAN	Study-wide	2930	C=0.8577	T=0.1423	PRJNA589833		SLCO1B1	SLCO1B1 : Intron Variant	rs3829306	Asian	Asian
HGDP-CEPH-db Supplement 1	Global	Study-wide	2084	C=0.9290	T=0.0710	PRJEB6463		SLCO1B1	SLCO1B1 : Intron Variant	rs3829306	Others
HGDP-CEPH-db Supplement 1	Est_Asia	Sub	470	C=0.872	T=0.128		SAMN13169023	SLCO1B1	SLCO1B1 : Intron Variant	rs3829306	Asian	Asian
HGDP-CEPH-db Supplement 1	Central_South_Asia	Sub	414	C=0.932	T=0.068		SAMN13169022	SLCO1B1	SLCO1B1 : Intron Variant	rs3829306	Asian	Asian
HGDP-CEPH-db Supplement 1	Middle_Est	Sub	350	C=0.923	T=0.077		SAMN13169025	SLCO1B1	SLCO1B1 : Intron Variant	rs3829306	Asian	Asian
HGDP-CEPH-db Supplement 1	Europe	Sub	320	C=0.931	T=0.069		SAMN13169024	SLCO1B1	SLCO1B1 : Intron Variant	rs3829306	Others
HGDP-CEPH-db Supplement 1	Africa	Sub	242	C=0.996	T=0.004		SAMN13169020	SLCO1B1	SLCO1B1 : Intron Variant	rs3829306	Black African	Black_African
HGDP-CEPH-db Supplement 1	America	Sub	216	C=0.995	T=0.005		SAMN13169021	SLCO1B1	SLCO1B1 : Intron Variant	rs3829306	Caucasian
HGDP-CEPH-db Supplement 1	Oceania	Sub	72	C=0.88	T=0.12		SAMN13169026	SLCO1B1	SLCO1B1 : Intron Variant	rs3829306	Caucasian	Caucasian
Korean Genome Project	KOREAN	Study-wide	1832	C=0.8635	T=0.1365	PRJNA609628		SLCO1B1	SLCO1B1 : Intron Variant	rs3829306	Asian	Asian
HapMap	Global	Study-wide	1784	C=0.9350	T=0.0650	PRJNA60817	SAMN10820145	SLCO1B1	SLCO1B1 : Intron Variant	rs3829306	Others
HapMap	American	Sub	768	C=0.935	T=0.065		SAMN10821182	SLCO1B1	SLCO1B1 : Intron Variant	rs3829306	Caucasian
HapMap	African	Sub	586	C=0.954	T=0.046		SAMN10821181	SLCO1B1	SLCO1B1 : Intron Variant	rs3829306	Black African	Black_African
HapMap	Asian	Sub	254	C=0.898	T=0.102		SAMN10821184	SLCO1B1	SLCO1B1 : Intron Variant	rs3829306	Asian	Asian
HapMap	Europe	Sub	176	C=0.926	T=0.074		SAMN10821183	SLCO1B1	SLCO1B1 : Intron Variant	rs3829306	Others
Genome of the Netherlands Release 5	Genome of the Netherlands	Study-wide	998	C=0.965	T=0.035	PRJEB5829	SAMN13000132	SLCO1B1	SLCO1B1 : Intron Variant	rs3829306	Caucasian	Caucasian
Northern Sweden	ACPOP	Study-wide	600	C=0.948	T=0.052	PPRJNA503394	SAMN10359154	SLCO1B1	SLCO1B1 : Intron Variant	rs3829306	Others
Qatari	Global	Study-wide	216	C=0.921	T=0.079	PRJNA288297	SAMN13019808	SLCO1B1	SLCO1B1 : Intron Variant	rs3829306	Others
A Vietnamese Genetic Variation Database	Global	Study-wide	212	C=0.873	T=0.127	PRJNA515199	SAMN10744005	SLCO1B1	SLCO1B1 : Intron Variant	rs3829306	Others
Ancient Sardinia genome-wide 1240k capture data generation and analysis	Global	Study-wide	80	C=0.90	T=0.10	PRJEB36033	SAMN15458807	SLCO1B1	SLCO1B1 : Intron Variant	rs3829306	Others
SGDP_PRJ	Global	Study-wide	66	C=0.48	T=0.52	PRJNA586841		SLCO1B1	SLCO1B1 : Intron Variant	rs3829306	Others
The Danish reference pan genome	Danish	Study-wide	40	C=0.97	T=0.03	PRJEB7725	SAMN13003120	SLCO1B1	SLCO1B1 : Intron Variant	rs3829306	Caucasian	Caucasian
Siberian	Global	Study-wide	16	C=0.50	T=0.50	PRJNA267856	SAMN13113809	SLCO1B1	SLCO1B1 : Intron Variant	rs3829306	Others
TopMed	Global	Study-wide	264690	G=0.839752	A=0.160248	PRJNA400167		CYP2C19	CYP2C19 : Synonymous Variant	rs4244285	Others
gnomAD - Exomes	Global	Study-wide	161670	G=0.823604	A=0.176396	PRJNA398795	SAMN07488253	CYP2C19	CYP2C19 : Synonymous Variant	rs4244285	Others
gnomAD - Exomes	European	Sub	103972	G=0.847642	A=0.152358		SAMN10181265	CYP2C19	CYP2C19 : Synonymous Variant	rs4244285	Caucasian	Caucasian
gnomAD - Exomes	Asian	Sub	26446	G=0.68128	A=0.31872			CYP2C19	CYP2C19 : Synonymous Variant	rs4244285	Asian	Asian
gnomAD - Exomes	American	Sub	11660	G=0.90086	A=0.09914		SAMN07488255	CYP2C19	CYP2C19 : Synonymous Variant	rs4244285	Caucasian
gnomAD - Exomes	African	Sub	10098	G=0.82363	A=0.17637		SAMN07488254	CYP2C19	CYP2C19 : Synonymous Variant	rs4244285	Black African	Black_African
gnomAD - Exomes	Ashkenazi Jewish	Sub	6310	G=0.8696	A=0.1304		SAMN07488252	CYP2C19	CYP2C19 : Synonymous Variant	rs4244285	Caucasian	Caucasian
gnomAD - Exomes	Other	Sub	3184	G=0.8467	A=0.1533		SAMN07488248	CYP2C19	CYP2C19 : Synonymous Variant	rs4244285	Others
gnomAD - Genomes	Global	Study-wide	139506	G=0.838516	A=0.161484	PRJNA398795	SAMN07488253	CYP2C19	CYP2C19 : Synonymous Variant	rs4244285	Others
gnomAD - Genomes	European	Sub	75562	G=0.84703	A=0.15297		SAMN10181265	CYP2C19	CYP2C19 : Synonymous Variant	rs4244285	Caucasian	Caucasian
gnomAD - Genomes	African	Sub	41780	G=0.82226	A=0.17774		SAMN07488254	CYP2C19	CYP2C19 : Synonymous Variant	rs4244285	Black African	Black_African
gnomAD - Genomes	American	Sub	13586	G=0.86854	A=0.13146		SAMN07488255	CYP2C19	CYP2C19 : Synonymous Variant	rs4244285	Caucasian
gnomAD - Genomes	Ashkenazi Jewish	Sub	3316	G=0.8664	A=0.1336		SAMN07488252	CYP2C19	CYP2C19 : Synonymous Variant	rs4244285	Caucasian	Caucasian
gnomAD - Genomes	East Asian	Sub	3116	G=0.6826	A=0.3174		SAMN07488251	CYP2C19	CYP2C19 : Synonymous Variant	rs4244285	Asian	Asian
gnomAD - Genomes	Other	Sub	2146	G=0.8486	A=0.1514		SAMN07488248	CYP2C19	CYP2C19 : Synonymous Variant	rs4244285	Others
ExAC	Global	Study-wide	119422	G=0.814373	A=0.185627	PRJEB8661	SAMN07490465	CYP2C19	CYP2C19 : Synonymous Variant	rs4244285	Others
ExAC	Europe	Sub	72574	G=0.84909	A=0.15091			CYP2C19	CYP2C19 : Synonymous Variant	rs4244285	Others
ExAC	Asian	Sub	24618	G=0.67044	A=0.32956			CYP2C19	CYP2C19 : Synonymous Variant	rs4244285	Asian	Asian
ExAC	American	Sub	11340	G=0.89921	A=0.10079			CYP2C19	CYP2C19 : Synonymous Variant	rs4244285	Caucasian
ExAC	African	Sub	9990	G=0.8190	A=0.1810			CYP2C19	CYP2C19 : Synonymous Variant	rs4244285	Black African	Black_African
ExAC	Other	Sub	900	G=0.831	A=0.169		SAMN07486028	CYP2C19	CYP2C19 : Synonymous Variant	rs4244285	Others
The PAGE Study	Global	Study-wide	78700	G=0.82587	A=0.17413	PRJNA168052	SAMN10868975	CYP2C19	CYP2C19 : Synonymous Variant	rs4244285	Others
The PAGE Study	AfricanAmerican	Sub	32516	G=0.82283	A=0.17717		SAMN10868721	CYP2C19	CYP2C19 : Synonymous Variant	rs4244285	African American	African_American
The PAGE Study	Mexican	Sub	10808	G=0.88166	A=0.11834		SAMN10868735	CYP2C19	CYP2C19 : Synonymous Variant	rs4244285	Hispanic	Hispanic
The PAGE Study	Asian	Sub	8318	G=0.6970	A=0.3030		SAMN10868722	CYP2C19	CYP2C19 : Synonymous Variant	rs4244285	Asian	Asian
The PAGE Study	PuertoRican	Sub	7918	G=0.8603	A=0.1397		SAMN10868968	CYP2C19	CYP2C19 : Synonymous Variant	rs4244285	Hispanic	Hispanic
The PAGE Study	NativeHawaiian	Sub	4534	G=0.7949	A=0.2051		SAMN10868777	CYP2C19	CYP2C19 : Synonymous Variant	rs4244285	Caucasian
The PAGE Study	Cuban	Sub	4230	G=0.8619	A=0.1381		SAMN10868733	CYP2C19	CYP2C19 : Synonymous Variant	rs4244285	Hispanic	Hispanic
The PAGE Study	Dominican	Sub	3828	G=0.8433	A=0.1567		SAMN10868734	CYP2C19	CYP2C19 : Synonymous Variant	rs4244285	Hispanic	Hispanic
The PAGE Study	CentralAmerican	Sub	2450	G=0.9090	A=0.0910		SAMN10868729	CYP2C19	CYP2C19 : Synonymous Variant	rs4244285	Hispanic	Hispanic
The PAGE Study	SouthAmerican	Sub	1982	G=0.8875	A=0.1125		SAMN10868969	CYP2C19	CYP2C19 : Synonymous Variant	rs4244285	Hispanic	Hispanic
The PAGE Study	NativeAmerican	Sub	1260	G=0.8587	A=0.1413		SAMN10868739	CYP2C19	CYP2C19 : Synonymous Variant	rs4244285	Caucasian
The PAGE Study	SouthAsian	Sub	856	G=0.650	A=0.350		SAMN10868970	CYP2C19	CYP2C19 : Synonymous Variant	rs4244285	Asian	Asian
8.3KJPN	JAPANESE	Study-wide	16760	G=0.70066	A=0.29934	PRJNA678214	SAMN16789458	CYP2C19	CYP2C19 : Synonymous Variant	rs4244285	Asian	Asian
GO Exome Sequencing Project	Global	Study-wide	13002	G=0.84587	A=0.15413	PRJNA192955		CYP2C19	CYP2C19 : Synonymous Variant	rs4244285	Others
GO Exome Sequencing Project	European American	Sub	8598	G=0.8516	A=0.1484			CYP2C19	CYP2C19 : Synonymous Variant	rs4244285	Caucasian	Caucasian
GO Exome Sequencing Project	African American	Sub	4404	G=0.8347	A=0.1653			CYP2C19	CYP2C19 : Synonymous Variant	rs4244285	African American	African_American
1000Genomes	Global	Study-wide	5008	G=0.7786	A=0.2214	PRJEB6930	SAMN07490465	CYP2C19	CYP2C19 : Synonymous Variant	rs4244285	Others
1000Genomes	African	Sub	1322	G=0.8298	A=0.1702		SAMN07486022	CYP2C19	CYP2C19 : Synonymous Variant	rs4244285	Black African	Black_African
1000Genomes	East Asian	Sub	1008	G=0.6875	A=0.3125		SAMN07486024	CYP2C19	CYP2C19 : Synonymous Variant	rs4244285	Asian	Asian
1000Genomes	Europe	Sub	1006	G=0.8549	A=0.1451		SAMN07488239	CYP2C19	CYP2C19 : Synonymous Variant	rs4244285	Others
1000Genomes	South Asian	Sub	978	G=0.642	A=0.358		SAMN07486027	CYP2C19	CYP2C19 : Synonymous Variant	rs4244285	Asian	Asian
1000Genomes	American	Sub	694	G=0.895	A=0.105		SAMN07488242	CYP2C19	CYP2C19 : Synonymous Variant	rs4244285	Caucasian
Genetic variation in the Estonian population	Estonian	Study-wide	4480	G=0.8629	A=0.1371	PRJNA489787		CYP2C19	CYP2C19 : Synonymous Variant	rs4244285	Caucasian	Caucasian
The Avon Longitudinal Study of Parents and Children	PARENT AND CHILD COHORT	Study-wide	3854	G=0.8492	A=0.1508	PRJEB7217		CYP2C19	CYP2C19 : Synonymous Variant	rs4244285	Others
UK 10K study - Twins	TWIN COHORT	Study-wide	3708	G=0.8482	A=0.1518	PRJEB7218		CYP2C19	CYP2C19 : Synonymous Variant	rs4244285	Others
MxGDAR/Encodat-PGx	Global	Study-wide	3280	G=0.8939	A=0.1061	PRJEB37766	SAMN15457995	CYP2C19	CYP2C19 : Synonymous Variant	rs4244285	Others
MxGDAR/Encodat-PGx	MxGDAR	Sub	3280	G=0.8939	A=0.1061			CYP2C19	CYP2C19 : Synonymous Variant	rs4244285	Others
KOREAN population from KRGDB	KOREAN	Study-wide	2930	G=0.7235	A=0.2765	PRJNA589833		CYP2C19	CYP2C19 : Synonymous Variant	rs4244285	Asian	Asian
Korean Genome Project	KOREAN	Study-wide	1832	G=0.7140	A=0.2860	PRJNA609628		CYP2C19	CYP2C19 : Synonymous Variant	rs4244285	Asian	Asian
Genome of the Netherlands Release 5	Genome of the Netherlands	Study-wide	998	G=0.858	A=0.142	PRJEB5829	SAMN13000132	CYP2C19	CYP2C19 : Synonymous Variant	rs4244285	Caucasian	Caucasian
CNV burdens in cranial meningiomas	Global	Study-wide	788	G=0.713	A=0.287	PRJEB37584	SAMN15458720	CYP2C19	CYP2C19 : Synonymous Variant	rs4244285	Others
CNV burdens in cranial meningiomas	CRM	Sub	788	G=0.713	A=0.287		SAMN15458720	CYP2C19	CYP2C19 : Synonymous Variant	rs4244285	Others
A Vietnamese Genetic Variation Database	Global	Study-wide	611	G=0.700	A=0.300	PRJNA515199	SAMN10744005	CYP2C19	CYP2C19 : Synonymous Variant	rs4244285	Others
Northern Sweden	ACPOP	Study-wide	600	G=0.853	A=0.147	PPRJNA503394	SAMN10359154	CYP2C19	CYP2C19 : Synonymous Variant	rs4244285	Others
Medical Genome Project healthy controls from Spanish population	Spanish controls	Study-wide	534	G=0.818	A=0.182	PRJEB8705	SAMN13001620	CYP2C19	CYP2C19 : Synonymous Variant	rs4244285	Caucasian	Caucasian
PharmGKB Aggregated	Global	Study-wide	410	G=0.820	A=0.180	PRJNA60817	SAMN13103781	CYP2C19	CYP2C19 : Synonymous Variant	rs4244285	Others
PharmGKB Aggregated	PA150051974	Sub	352	G=0.807	A=0.193		SAMN13099522	CYP2C19	CYP2C19 : Synonymous Variant	rs4244285	Others
PharmGKB Aggregated	PA130150462	Sub	58	G=0.90	A=0.10		SAMN13093895	CYP2C19	CYP2C19 : Synonymous Variant	rs4244285	Others
HapMap	Global	Study-wide	322	G=0.814	A=0.186	PRJNA60817	SAMN10820145	CYP2C19	CYP2C19 : Synonymous Variant	rs4244285	Others
HapMap	African	Sub	118	G=0.856	A=0.144		SAMN10821181	CYP2C19	CYP2C19 : Synonymous Variant	rs4244285	Black African	Black_African
HapMap	American	Sub	116	G=0.845	A=0.155		SAMN10821182	CYP2C19	CYP2C19 : Synonymous Variant	rs4244285	Caucasian
HapMap	Asian	Sub	88	G=0.72	A=0.28		SAMN10821184	CYP2C19	CYP2C19 : Synonymous Variant	rs4244285	Asian	Asian
FINRISK	Finnish from FINRISK project	Study-wide	304	G=0.816	A=0.184	PRJEB7895	SAMN13002954	CYP2C19	CYP2C19 : Synonymous Variant	rs4244285	Caucasian	Caucasian
Qatari	Global	Study-wide	216	G=0.907	A=0.093	PRJNA288297	SAMN13019808	CYP2C19	CYP2C19 : Synonymous Variant	rs4244285	Others
SGDP_PRJ	Global	Study-wide	174	G=0.397	A=0.603	PRJNA586841		CYP2C19	CYP2C19 : Synonymous Variant	rs4244285	Others
The Danish reference pan genome	Danish	Study-wide	40	G=0.80	A=0.20	PRJEB7725	SAMN13003120	CYP2C19	CYP2C19 : Synonymous Variant	rs4244285	Caucasian	Caucasian
Siberian	Global	Study-wide	14	G=0.50	A=0.50	PRJNA267856	SAMN13113809	CYP2C19	CYP2C19 : Synonymous Variant	rs4244285	Others
TopMed	Global	Study-wide	264690	G=0.708757	A=0.291243	PRJNA400167		MTHFR	MTHFR : Missense Variant	rs1801133	Others
gnomAD - Exomes	Global	Study-wide	251468	G=0.685141	A=0.314859	PRJNA398795	SAMN07488253	MTHFR	MTHFR : Missense Variant	rs1801133	Others
gnomAD - Exomes	European	Sub	135392	G=0.677810	A=0.322190		SAMN10181265	MTHFR	MTHFR : Missense Variant	rs1801133	Caucasian	Caucasian
gnomAD - Exomes	Asian	Sub	49010	G=0.80033	A=0.19967			MTHFR	MTHFR : Missense Variant	rs1801133	Asian	Asian
gnomAD - Exomes	American	Sub	34592	G=0.49728	A=0.50272		SAMN07488255	MTHFR	MTHFR : Missense Variant	rs1801133	Caucasian
gnomAD - Exomes	African	Sub	16256	G=0.89241	A=0.10759		SAMN07488254	MTHFR	MTHFR : Missense Variant	rs1801133	Black African	Black_African
gnomAD - Exomes	Ashkenazi Jewish	Sub	10080	G=0.54306	A=0.45694		SAMN07488252	MTHFR	MTHFR : Missense Variant	rs1801133	Caucasian	Caucasian
gnomAD - Exomes	Other	Sub	6138	G=0.6703	A=0.3297		SAMN07488248	MTHFR	MTHFR : Missense Variant	rs1801133	Others
gnomAD - Genomes	Global	Study-wide	140030	G=0.725545	A=0.274455	PRJNA398795	SAMN07488253	MTHFR	MTHFR : Missense Variant	rs1801133	Others
gnomAD - Genomes	European	Sub	75844	G=0.67685	A=0.32315		SAMN10181265	MTHFR	MTHFR : Missense Variant	rs1801133	Caucasian	Caucasian
gnomAD - Genomes	African	Sub	41980	G=0.88723	A=0.11277		SAMN07488254	MTHFR	MTHFR : Missense Variant	rs1801133	Black African	Black_African
gnomAD - Genomes	American	Sub	13616	G=0.55097	A=0.44903		SAMN07488255	MTHFR	MTHFR : Missense Variant	rs1801133	Caucasian
gnomAD - Genomes	Ashkenazi Jewish	Sub	3322	G=0.5391	A=0.4609		SAMN07488252	MTHFR	MTHFR : Missense Variant	rs1801133	Caucasian	Caucasian
gnomAD - Genomes	East Asian	Sub	3122	G=0.7127	A=0.2873		SAMN07488251	MTHFR	MTHFR : Missense Variant	rs1801133	Asian	Asian
gnomAD - Genomes	Other	Sub	2146	G=0.6985	A=0.3015		SAMN07488248	MTHFR	MTHFR : Missense Variant	rs1801133	Others
ExAC	Global	Study-wide	121396	G=0.696333	A=0.303667	PRJEB8661	SAMN07490465	MTHFR	MTHFR : Missense Variant	rs1801133	Others
ExAC	Europe	Sub	73344	G=0.66598	A=0.33402			MTHFR	MTHFR : Missense Variant	rs1801133	Others
ExAC	Asian	Sub	25162	G=0.80260	A=0.19740			MTHFR	MTHFR : Missense Variant	rs1801133	Asian	Asian
ExAC	American	Sub	11578	G=0.48592	A=0.51408			MTHFR	MTHFR : Missense Variant	rs1801133	Caucasian
ExAC	African	Sub	10404	G=0.88764	A=0.11236			MTHFR	MTHFR : Missense Variant	rs1801133	Black African	Black_African
ExAC	Other	Sub	908	G=0.694	A=0.306		SAMN07486028	MTHFR	MTHFR : Missense Variant	rs1801133	Others
The PAGE Study	Global	Study-wide	78674	G=0.73920	A=0.26080	PRJNA168052	SAMN10868975	MTHFR	MTHFR : Missense Variant	rs1801133	Others
The PAGE Study	AfricanAmerican	Sub	32500	G=0.88126	A=0.11874		SAMN10868721	MTHFR	MTHFR : Missense Variant	rs1801133	African American	African_American
The PAGE Study	Mexican	Sub	10806	G=0.52795	A=0.47205		SAMN10868735	MTHFR	MTHFR : Missense Variant	rs1801133	Hispanic	Hispanic
The PAGE Study	Asian	Sub	8318	G=0.6366	A=0.3634		SAMN10868722	MTHFR	MTHFR : Missense Variant	rs1801133	Asian	Asian
The PAGE Study	PuertoRican	Sub	7918	G=0.6636	A=0.3364		SAMN10868968	MTHFR	MTHFR : Missense Variant	rs1801133	Hispanic	Hispanic
The PAGE Study	NativeHawaiian	Sub	4532	G=0.7807	A=0.2193		SAMN10868777	MTHFR	MTHFR : Missense Variant	rs1801133	Caucasian
The PAGE Study	Cuban	Sub	4228	G=0.6705	A=0.3295		SAMN10868733	MTHFR	MTHFR : Missense Variant	rs1801133	Hispanic	Hispanic
The PAGE Study	Dominican	Sub	3824	G=0.7513	A=0.2487		SAMN10868734	MTHFR	MTHFR : Missense Variant	rs1801133	Hispanic	Hispanic
The PAGE Study	CentralAmerican	Sub	2450	G=0.4980	A=0.5020		SAMN10868729	MTHFR	MTHFR : Missense Variant	rs1801133	Hispanic	Hispanic
The PAGE Study	SouthAmerican	Sub	1982	G=0.5838	A=0.4162		SAMN10868969	MTHFR	MTHFR : Missense Variant	rs1801133	Hispanic	Hispanic
The PAGE Study	NativeAmerican	Sub	1260	G=0.7111	A=0.2889		SAMN10868739	MTHFR	MTHFR : Missense Variant	rs1801133	Caucasian
The PAGE Study	SouthAsian	Sub	856	G=0.867	A=0.133		SAMN10868970	MTHFR	MTHFR : Missense Variant	rs1801133	Asian	Asian
8.3KJPN	JAPANESE	Study-wide	16760	G=0.60800	A=0.39200	PRJNA678214	SAMN16789458	MTHFR	MTHFR : Missense Variant	rs1801133	Asian	Asian
GO Exome Sequencing Project	Global	Study-wide	13006	G=0.72943	A=0.27057	PRJNA192955		MTHFR	MTHFR : Missense Variant	rs1801133	Others
GO Exome Sequencing Project	European American	Sub	8600	G=0.6531	A=0.3469			MTHFR	MTHFR : Missense Variant	rs1801133	Caucasian	Caucasian
GO Exome Sequencing Project	African American	Sub	4406	G=0.8783	A=0.1217			MTHFR	MTHFR : Missense Variant	rs1801133	African American	African_American
1000Genomes	Global	Study-wide	5008	G=0.7546	A=0.2454	PRJEB6930	SAMN07490465	MTHFR	MTHFR : Missense Variant	rs1801133	Others
1000Genomes	African	Sub	1322	G=0.9100	A=0.0900		SAMN07486022	MTHFR	MTHFR : Missense Variant	rs1801133	Black African	Black_African
1000Genomes	East Asian	Sub	1008	G=0.7044	A=0.2956		SAMN07486024	MTHFR	MTHFR : Missense Variant	rs1801133	Asian	Asian
1000Genomes	Europe	Sub	1006	G=0.6352	A=0.3648		SAMN07488239	MTHFR	MTHFR : Missense Variant	rs1801133	Others
1000Genomes	South Asian	Sub	978	G=0.881	A=0.119		SAMN07486027	MTHFR	MTHFR : Missense Variant	rs1801133	Asian	Asian
1000Genomes	American	Sub	694	G=0.526	A=0.474		SAMN07488242	MTHFR	MTHFR : Missense Variant	rs1801133	Caucasian
Genetic variation in the Estonian population	Estonian	Study-wide	4480	G=0.7069	A=0.2931	PRJNA489787		MTHFR	MTHFR : Missense Variant	rs1801133	Caucasian	Caucasian
The Avon Longitudinal Study of Parents and Children	PARENT AND CHILD COHORT	Study-wide	3854	G=0.6658	A=0.3342	PRJEB7217		MTHFR	MTHFR : Missense Variant	rs1801133	Others
UK 10K study - Twins	TWIN COHORT	Study-wide	3708	G=0.6699	A=0.3301	PRJEB7218		MTHFR	MTHFR : Missense Variant	rs1801133	Others
PharmGKB Aggregated	Global	Study-wide	3386	G=0.6858	A=0.3142	PRJNA60817	SAMN13103781	MTHFR	MTHFR : Missense Variant	rs1801133	Others
PharmGKB Aggregated	PA155830959	Sub	2308	G=0.6841	A=0.3159		SAMN13103693	MTHFR	MTHFR : Missense Variant	rs1801133	Others
PharmGKB Aggregated	PA129695422	Sub	598	G=0.711	A=0.289		SAMN13093431	MTHFR	MTHFR : Missense Variant	rs1801133	Others
PharmGKB Aggregated	PA142248866	Sub	480	G=0.662	A=0.338		SAMN13097529	MTHFR	MTHFR : Missense Variant	rs1801133	Others
KOREAN population from KRGDB	KOREAN	Study-wide	2930	G=0.5594	A=0.4406	PRJNA589833		MTHFR	MTHFR : Missense Variant	rs1801133	Asian	Asian
HGDP-CEPH-db Supplement 1	Global	Study-wide	2084	G=0.7183	A=0.2817	PRJEB6463		MTHFR	MTHFR : Missense Variant	rs1801133	Others
HGDP-CEPH-db Supplement 1	Est_Asia	Sub	470	G=0.672	A=0.328		SAMN13169023	MTHFR	MTHFR : Missense Variant	rs1801133	Asian	Asian
HGDP-CEPH-db Supplement 1	Central_South_Asia	Sub	414	G=0.790	A=0.210		SAMN13169022	MTHFR	MTHFR : Missense Variant	rs1801133	Asian	Asian
HGDP-CEPH-db Supplement 1	Middle_Est	Sub	350	G=0.706	A=0.294		SAMN13169025	MTHFR	MTHFR : Missense Variant	rs1801133	Asian	Asian
HGDP-CEPH-db Supplement 1	Europe	Sub	320	G=0.591	A=0.409		SAMN13169024	MTHFR	MTHFR : Missense Variant	rs1801133	Others
HGDP-CEPH-db Supplement 1	Africa	Sub	242	G=0.946	A=0.054		SAMN13169020	MTHFR	MTHFR : Missense Variant	rs1801133	Black African	Black_African
HGDP-CEPH-db Supplement 1	America	Sub	216	G=0.579	A=0.421		SAMN13169021	MTHFR	MTHFR : Missense Variant	rs1801133	Caucasian
HGDP-CEPH-db Supplement 1	Oceania	Sub	72	G=0.89	A=0.11		SAMN13169026	MTHFR	MTHFR : Missense Variant	rs1801133	Caucasian	Caucasian
HapMap	Global	Study-wide	1892	G=0.7616	A=0.2384	PRJNA60817	SAMN10820145	MTHFR	MTHFR : Missense Variant	rs1801133	Others
HapMap	American	Sub	770	G=0.726	A=0.274		SAMN10821182	MTHFR	MTHFR : Missense Variant	rs1801133	Caucasian
HapMap	African	Sub	692	G=0.912	A=0.088		SAMN10821181	MTHFR	MTHFR : Missense Variant	rs1801133	Black African	Black_African
HapMap	Asian	Sub	254	G=0.614	A=0.386		SAMN10821184	MTHFR	MTHFR : Missense Variant	rs1801133	Asian	Asian
HapMap	Europe	Sub	176	G=0.540	A=0.460		SAMN10821183	MTHFR	MTHFR : Missense Variant	rs1801133	Others
Genome of the Netherlands Release 5	Genome of the Netherlands	Study-wide	998	G=0.680	A=0.320	PRJEB5829	SAMN13000132	MTHFR	MTHFR : Missense Variant	rs1801133	Caucasian	Caucasian
CNV burdens in cranial meningiomas	Global	Study-wide	746	G=0.446	A=0.554	PRJEB37584	SAMN15458720	MTHFR	MTHFR : Missense Variant	rs1801133	Others
CNV burdens in cranial meningiomas	CRM	Sub	746	G=0.446	A=0.554		SAMN15458720	MTHFR	MTHFR : Missense Variant	rs1801133	Others
A Vietnamese Genetic Variation Database	Global	Study-wide	612	G=0.845	A=0.155	PRJNA515199	SAMN10744005	MTHFR	MTHFR : Missense Variant	rs1801133	Others
Northern Sweden	ACPOP	Study-wide	600	G=0.663	A=0.337	PPRJNA503394	SAMN10359154	MTHFR	MTHFR : Missense Variant	rs1801133	Others
Medical Genome Project healthy controls from Spanish population	Spanish controls	Study-wide	534	G=0.699	A=0.301	PRJEB8705	SAMN13001620	MTHFR	MTHFR : Missense Variant	rs1801133	Caucasian	Caucasian
FINRISK	Finnish from FINRISK project	Study-wide	304	G=0.760	A=0.240	PRJEB7895	SAMN13002954	MTHFR	MTHFR : Missense Variant	rs1801133	Caucasian	Caucasian
SGDP_PRJ	Global	Study-wide	226	G=0.403	A=0.597	PRJNA586841		MTHFR	MTHFR : Missense Variant	rs1801133	Others
Qatari	Global	Study-wide	216	G=0.861	A=0.139	PRJNA288297	SAMN13019808	MTHFR	MTHFR : Missense Variant	rs1801133	Others
Ancient Sardinia genome-wide 1240k capture data generation and analysis	Global	Study-wide	76	G=0.53	A=0.47	PRJEB36033	SAMN15458807	MTHFR	MTHFR : Missense Variant	rs1801133	Others
The Danish reference pan genome	Danish	Study-wide	40	G=0.85	A=0.15	PRJEB7725	SAMN13003120	MTHFR	MTHFR : Missense Variant	rs1801133	Caucasian	Caucasian
Siberian	Global	Study-wide	18	G=0.39	A=0.61	PRJNA267856	SAMN13113809	MTHFR	MTHFR : Missense Variant	rs1801133	Others
TopMed	Global	Study-wide	264690	A=0.735298	T=0.264702	PRJNA400167		DDX20	INKA2 : Intron Variant DDX20 : 2KB Upstream Variant LOC101928718 : Intron Variant	rs197388	Others
gnomAD - Genomes	Global	Study-wide	140106	A=0.729769	T=0.270231	PRJNA398795	SAMN07488253	DDX20	INKA2 : Intron Variant DDX20 : 2KB Upstream Variant LOC101928718 : Intron Variant	rs197388	Others
gnomAD - Genomes	European	Sub	75902	A=0.80636	T=0.19364		SAMN10181265	DDX20	INKA2 : Intron Variant DDX20 : 2KB Upstream Variant LOC101928718 : Intron Variant	rs197388	Caucasian	Caucasian
gnomAD - Genomes	African	Sub	41944	A=0.52401	T=0.47599		SAMN07488254	DDX20	INKA2 : Intron Variant DDX20 : 2KB Upstream Variant LOC101928718 : Intron Variant	rs197388	Black African	Black_African
gnomAD - Genomes	American	Sub	13652	A=0.84720	T=0.15280		SAMN07488255	DDX20	INKA2 : Intron Variant DDX20 : 2KB Upstream Variant LOC101928718 : Intron Variant	rs197388	Caucasian
gnomAD - Genomes	Ashkenazi Jewish	Sub	3324	A=0.8640	T=0.1360		SAMN07488252	DDX20	INKA2 : Intron Variant DDX20 : 2KB Upstream Variant LOC101928718 : Intron Variant	rs197388	Caucasian	Caucasian
gnomAD - Genomes	East Asian	Sub	3132	A=0.9569	T=0.0431		SAMN07488251	DDX20	INKA2 : Intron Variant DDX20 : 2KB Upstream Variant LOC101928718 : Intron Variant	rs197388	Asian	Asian
gnomAD - Genomes	Other	Sub	2152	A=0.7560	T=0.2440		SAMN07488248	DDX20	INKA2 : Intron Variant DDX20 : 2KB Upstream Variant LOC101928718 : Intron Variant	rs197388	Others
The PAGE Study	Global	Study-wide	78700	A=0.71860	T=0.28140	PRJNA168052	SAMN10868975	DDX20	INKA2 : Intron Variant DDX20 : 2KB Upstream Variant LOC101928718 : Intron Variant	rs197388	Others
The PAGE Study	AfricanAmerican	Sub	32514	A=0.52374	T=0.47626		SAMN10868721	DDX20	INKA2 : Intron Variant DDX20 : 2KB Upstream Variant LOC101928718 : Intron Variant	rs197388	African American	African_American
The PAGE Study	Mexican	Sub	10810	A=0.90037	T=0.09963		SAMN10868735	DDX20	INKA2 : Intron Variant DDX20 : 2KB Upstream Variant LOC101928718 : Intron Variant	rs197388	Hispanic	Hispanic
The PAGE Study	Asian	Sub	8318	A=0.9692	T=0.0308		SAMN10868722	DDX20	INKA2 : Intron Variant DDX20 : 2KB Upstream Variant LOC101928718 : Intron Variant	rs197388	Asian	Asian
The PAGE Study	PuertoRican	Sub	7918	A=0.7703	T=0.2297		SAMN10868968	DDX20	INKA2 : Intron Variant DDX20 : 2KB Upstream Variant LOC101928718 : Intron Variant	rs197388	Hispanic	Hispanic
The PAGE Study	NativeHawaiian	Sub	4534	A=0.8899	T=0.1101		SAMN10868777	DDX20	INKA2 : Intron Variant DDX20 : 2KB Upstream Variant LOC101928718 : Intron Variant	rs197388	Caucasian
The PAGE Study	Cuban	Sub	4230	A=0.7936	T=0.2064		SAMN10868733	DDX20	INKA2 : Intron Variant DDX20 : 2KB Upstream Variant LOC101928718 : Intron Variant	rs197388	Hispanic	Hispanic
The PAGE Study	Dominican	Sub	3828	A=0.6912	T=0.3088		SAMN10868734	DDX20	INKA2 : Intron Variant DDX20 : 2KB Upstream Variant LOC101928718 : Intron Variant	rs197388	Hispanic	Hispanic
The PAGE Study	CentralAmerican	Sub	2450	A=0.8563	T=0.1437		SAMN10868729	DDX20	INKA2 : Intron Variant DDX20 : 2KB Upstream Variant LOC101928718 : Intron Variant	rs197388	Hispanic	Hispanic
The PAGE Study	SouthAmerican	Sub	1982	A=0.8779	T=0.1221		SAMN10868969	DDX20	INKA2 : Intron Variant DDX20 : 2KB Upstream Variant LOC101928718 : Intron Variant	rs197388	Hispanic	Hispanic
The PAGE Study	NativeAmerican	Sub	1260	A=0.8103	T=0.1897		SAMN10868739	DDX20	INKA2 : Intron Variant DDX20 : 2KB Upstream Variant LOC101928718 : Intron Variant	rs197388	Caucasian
The PAGE Study	SouthAsian	Sub	856	A=0.857	T=0.143		SAMN10868970	DDX20	INKA2 : Intron Variant DDX20 : 2KB Upstream Variant LOC101928718 : Intron Variant	rs197388	Asian	Asian
8.3KJPN	JAPANESE	Study-wide	16760	A=0.97977	T=0.02023	PRJNA678214	SAMN16789458	DDX20	INKA2 : Intron Variant DDX20 : 2KB Upstream Variant LOC101928718 : Intron Variant	rs197388	Asian	Asian
1000Genomes	Global	Study-wide	5008	A=0.7644	T=0.2356	PRJEB6930	SAMN07490465	DDX20	INKA2 : Intron Variant DDX20 : 2KB Upstream Variant LOC101928718 : Intron Variant	rs197388	Others
1000Genomes	African	Sub	1322	A=0.4508	T=0.5492		SAMN07486022	DDX20	INKA2 : Intron Variant DDX20 : 2KB Upstream Variant LOC101928718 : Intron Variant	rs197388	Black African	Black_African
1000Genomes	East Asian	Sub	1008	A=0.9633	T=0.0367		SAMN07486024	DDX20	INKA2 : Intron Variant DDX20 : 2KB Upstream Variant LOC101928718 : Intron Variant	rs197388	Asian	Asian
1000Genomes	Europe	Sub	1006	A=0.8091	T=0.1909		SAMN07488239	DDX20	INKA2 : Intron Variant DDX20 : 2KB Upstream Variant LOC101928718 : Intron Variant	rs197388	Others
1000Genomes	South Asian	Sub	978	A=0.872	T=0.128		SAMN07486027	DDX20	INKA2 : Intron Variant DDX20 : 2KB Upstream Variant LOC101928718 : Intron Variant	rs197388	Asian	Asian
1000Genomes	American	Sub	694	A=0.856	T=0.144		SAMN07488242	DDX20	INKA2 : Intron Variant DDX20 : 2KB Upstream Variant LOC101928718 : Intron Variant	rs197388	Caucasian
Genetic variation in the Estonian population	Estonian	Study-wide	4480	A=0.7917	T=0.2083	PRJNA489787		DDX20	INKA2 : Intron Variant DDX20 : 2KB Upstream Variant LOC101928718 : Intron Variant	rs197388	Caucasian	Caucasian
The Avon Longitudinal Study of Parents and Children	PARENT AND CHILD COHORT	Study-wide	3854	A=0.8046	T=0.1954	PRJEB7217		DDX20	INKA2 : Intron Variant DDX20 : 2KB Upstream Variant LOC101928718 : Intron Variant	rs197388	Others
UK 10K study - Twins	TWIN COHORT	Study-wide	3708	A=0.8072	T=0.1928	PRJEB7218		DDX20	INKA2 : Intron Variant DDX20 : 2KB Upstream Variant LOC101928718 : Intron Variant	rs197388	Others
KOREAN population from KRGDB	KOREAN	Study-wide	2922	A=0.9713	T=0.0287	PRJNA589833		DDX20	INKA2 : Intron Variant DDX20 : 2KB Upstream Variant LOC101928718 : Intron Variant	rs197388	Asian	Asian
Korean Genome Project	KOREAN	Study-wide	1832	A=0.9640	T=0.0360	PRJNA609628		DDX20	INKA2 : Intron Variant DDX20 : 2KB Upstream Variant LOC101928718 : Intron Variant	rs197388	Asian	Asian
Genome of the Netherlands Release 5	Genome of the Netherlands	Study-wide	998	A=0.802	T=0.198	PRJEB5829	SAMN13000132	DDX20	INKA2 : Intron Variant DDX20 : 2KB Upstream Variant LOC101928718 : Intron Variant	rs197388	Caucasian	Caucasian
CNV burdens in cranial meningiomas	Global	Study-wide	782	A=0.962	T=0.038	PRJEB37584	SAMN15458720	DDX20	INKA2 : Intron Variant DDX20 : 2KB Upstream Variant LOC101928718 : Intron Variant	rs197388	Others
CNV burdens in cranial meningiomas	CRM	Sub	782	A=0.962	T=0.038		SAMN15458720	DDX20	INKA2 : Intron Variant DDX20 : 2KB Upstream Variant LOC101928718 : Intron Variant	rs197388	Others
Northern Sweden	ACPOP	Study-wide	600	A=0.793	T=0.207	PPRJNA503394	SAMN10359154	DDX20	INKA2 : Intron Variant DDX20 : 2KB Upstream Variant LOC101928718 : Intron Variant	rs197388	Others
HapMap	Global	Study-wide	328	A=0.655	T=0.345	PRJNA60817	SAMN10820145	DDX20	INKA2 : Intron Variant DDX20 : 2KB Upstream Variant LOC101928718 : Intron Variant	rs197388	Others
HapMap	African	Sub	120	A=0.375	T=0.625		SAMN10821181	DDX20	INKA2 : Intron Variant DDX20 : 2KB Upstream Variant LOC101928718 : Intron Variant	rs197388	Black African	Black_African
HapMap	American	Sub	120	A=0.708	T=0.292		SAMN10821182	DDX20	INKA2 : Intron Variant DDX20 : 2KB Upstream Variant LOC101928718 : Intron Variant	rs197388	Caucasian
HapMap	Asian	Sub	88	A=0.97	T=0.03		SAMN10821184	DDX20	INKA2 : Intron Variant DDX20 : 2KB Upstream Variant LOC101928718 : Intron Variant	rs197388	Asian	Asian
Qatari	Global	Study-wide	216	A=0.787	T=0.213	PRJNA288297	SAMN13019808	DDX20	INKA2 : Intron Variant DDX20 : 2KB Upstream Variant LOC101928718 : Intron Variant	rs197388	Others
A Vietnamese Genetic Variation Database	Global	Study-wide	212	A=0.958	T=0.042	PRJNA515199	SAMN10744005	DDX20	INKA2 : Intron Variant DDX20 : 2KB Upstream Variant LOC101928718 : Intron Variant	rs197388	Others
SGDP_PRJ	Global	Study-wide	152	A=0.428	T=0.572	PRJNA586841		DDX20	INKA2 : Intron Variant DDX20 : 2KB Upstream Variant LOC101928718 : Intron Variant	rs197388	Others
Ancient Sardinia genome-wide 1240k capture data generation and analysis	Global	Study-wide	68	A=0.71	T=0.29	PRJEB36033	SAMN15458807	DDX20	INKA2 : Intron Variant DDX20 : 2KB Upstream Variant LOC101928718 : Intron Variant	rs197388	Others
The Danish reference pan genome	Danish	Study-wide	40	A=0.78	T=0.23	PRJEB7725	SAMN13003120	DDX20	INKA2 : Intron Variant DDX20 : 2KB Upstream Variant LOC101928718 : Intron Variant	rs197388	Caucasian	Caucasian
Siberian	Global	Study-wide	16	A=0.38	T=0.62	PRJNA267856	SAMN13113809	DDX20	INKA2 : Intron Variant DDX20 : 2KB Upstream Variant LOC101928718 : Intron Variant	rs197388	Others
TopMed	Global	Study-wide	264690	G=0.382621	C=0.617379	PRJNA400167		TP53	TP53 : Missense Variant	rs1042522	Others
gnomAD - Exomes	Global	Study-wide	250534	G=0.331835	C=0.668165	PRJNA398795	SAMN07488253	TP53	TP53 : Missense Variant	rs1042522	Others
gnomAD - Exomes	European	Sub	135066	G=0.263493	C=0.736507		SAMN10181265	TP53	TP53 : Missense Variant	rs1042522	Caucasian	Caucasian
gnomAD - Exomes	Asian	Sub	48982	G=0.47362	C=0.52638			TP53	TP53 : Missense Variant	rs1042522	Asian	Asian
gnomAD - Exomes	American	Sub	34568	G=0.28547	C=0.71453		SAMN07488255	TP53	TP53 : Missense Variant	rs1042522	Caucasian
gnomAD - Exomes	African	Sub	15746	G=0.62009	C=0.37991		SAMN07488254	TP53	TP53 : Missense Variant	rs1042522	Black African	Black_African
gnomAD - Exomes	Ashkenazi Jewish	Sub	10076	G=0.28513	C=0.71487		SAMN07488252	TP53	TP53 : Missense Variant	rs1042522	Caucasian	Caucasian
gnomAD - Exomes	Other	Sub	6096	G=0.3023	C=0.6977		SAMN07488248	TP53	TP53 : Missense Variant	rs1042522	Others
gnomAD - Genomes	Global	Study-wide	139992	G=0.373457	C=0.626543	PRJNA398795	SAMN07488253	TP53	TP53 : Missense Variant	rs1042522	Others
gnomAD - Genomes	European	Sub	75860	G=0.25788	C=0.74212		SAMN10181265	TP53	TP53 : Missense Variant	rs1042522	Caucasian	Caucasian
gnomAD - Genomes	African	Sub	41928	G=0.61057	C=0.38943		SAMN07488254	TP53	TP53 : Missense Variant	rs1042522	Black African	Black_African
gnomAD - Genomes	American	Sub	13610	G=0.29743	C=0.70257		SAMN07488255	TP53	TP53 : Missense Variant	rs1042522	Caucasian
gnomAD - Genomes	Ashkenazi Jewish	Sub	3320	G=0.2804	C=0.7196		SAMN07488252	TP53	TP53 : Missense Variant	rs1042522	Caucasian	Caucasian
gnomAD - Genomes	East Asian	Sub	3126	G=0.4418	C=0.5582		SAMN07488251	TP53	TP53 : Missense Variant	rs1042522	Asian	Asian
gnomAD - Genomes	Other	Sub	2148	G=0.3529	C=0.6471		SAMN07488248	TP53	TP53 : Missense Variant	rs1042522	Others
ExAC	Global	Study-wide	120924	G=0.340040	C=0.659960	PRJEB8661	SAMN07490465	TP53	TP53 : Missense Variant	rs1042522	Others
ExAC	Europe	Sub	73302	G=0.26589	C=0.73411			TP53	TP53 : Missense Variant	rs1042522	Others
ExAC	Asian	Sub	25126	G=0.47019	C=0.52981			TP53	TP53 : Missense Variant	rs1042522	Asian	Asian
ExAC	American	Sub	11562	G=0.28853	C=0.71147			TP53	TP53 : Missense Variant	rs1042522	Caucasian
ExAC	African	Sub	10030	G=0.61575	C=0.38425			TP53	TP53 : Missense Variant	rs1042522	Black African	Black_African
ExAC	Other	Sub	904	G=0.335	C=0.665		SAMN07486028	TP53	TP53 : Missense Variant	rs1042522	Others
8.3KJPN	JAPANESE	Study-wide	16758	G=0.35523	C=0.64477	PRJNA678214	SAMN16789458	TP53	TP53 : Missense Variant	rs1042522	Asian	Asian
1000Genomes	Global	Study-wide	5008	G=0.4571	C=0.5429	PRJEB6930	SAMN07490465	TP53	TP53 : Missense Variant	rs1042522	Others
1000Genomes	African	Sub	1322	G=0.6687	C=0.3313		SAMN07486022	TP53	TP53 : Missense Variant	rs1042522	Black African	Black_African
1000Genomes	East Asian	Sub	1008	G=0.4137	C=0.5863		SAMN07486024	TP53	TP53 : Missense Variant	rs1042522	Asian	Asian
1000Genomes	Europe	Sub	1006	G=0.2853	C=0.7147		SAMN07488239	TP53	TP53 : Missense Variant	rs1042522	Others
1000Genomes	South Asian	Sub	978	G=0.492	C=0.508		SAMN07486027	TP53	TP53 : Missense Variant	rs1042522	Asian	Asian
1000Genomes	American	Sub	694	G=0.317	C=0.683		SAMN07488242	TP53	TP53 : Missense Variant	rs1042522	Caucasian
Genetic variation in the Estonian population	Estonian	Study-wide	4480	G=0.3004	C=0.6996	PRJNA489787		TP53	TP53 : Missense Variant	rs1042522	Caucasian	Caucasian
The Avon Longitudinal Study of Parents and Children	PARENT AND CHILD COHORT	Study-wide	3854	G=0.2504	C=0.7496	PRJEB7217		TP53	TP53 : Missense Variant	rs1042522	Others
UK 10K study - Twins	TWIN COHORT	Study-wide	3708	G=0.2446	C=0.7554	PRJEB7218		TP53	TP53 : Missense Variant	rs1042522	Others
KOREAN population from KRGDB	KOREAN	Study-wide	2928	G=0.3446	C=0.6554	PRJNA589833		TP53	TP53 : Missense Variant	rs1042522	Asian	Asian
Korean Genome Project	KOREAN	Study-wide	1828	G=0.3638	C=0.6362	PRJNA609628		TP53	TP53 : Missense Variant	rs1042522	Asian	Asian
CNV burdens in cranial meningiomas	Global	Study-wide	790	G=0.419	C=0.581	PRJEB37584	SAMN15458720	TP53	TP53 : Missense Variant	rs1042522	Others
CNV burdens in cranial meningiomas	CRM	Sub	790	G=0.419	C=0.581		SAMN15458720	TP53	TP53 : Missense Variant	rs1042522	Others
PharmGKB Aggregated	Global	Study-wide	668	G=0.404	C=0.596	PRJNA60817	SAMN13103781	TP53	TP53 : Missense Variant	rs1042522	Others
PharmGKB Aggregated	PA141824203	Sub	188	G=0.681	C=0.319		SAMN13097346	TP53	TP53 : Missense Variant	rs1042522	Others
PharmGKB Aggregated	PA141823664	Sub	180	G=0.239	C=0.761		SAMN13097344	TP53	TP53 : Missense Variant	rs1042522	Others
PharmGKB Aggregated	PA136109606	Sub	170	G=0.424	C=0.576		SAMN13095558	TP53	TP53 : Missense Variant	rs1042522	Others
PharmGKB Aggregated	PA141823945	Sub	130	G=0.208	C=0.792		SAMN13097345	TP53	TP53 : Missense Variant	rs1042522	Others
A Vietnamese Genetic Variation Database	Global	Study-wide	614	G=0.505	C=0.495	PRJNA515199	SAMN10744005	TP53	TP53 : Missense Variant	rs1042522	Others
Northern Sweden	ACPOP	Study-wide	600	G=0.330	C=0.670	PPRJNA503394	SAMN10359154	TP53	TP53 : Missense Variant	rs1042522	Others
Medical Genome Project healthy controls from Spanish population	Spanish controls	Study-wide	534	G=0.283	C=0.717	PRJEB8705	SAMN13001620	TP53	TP53 : Missense Variant	rs1042522	Caucasian	Caucasian
SGDP_PRJ	Global	Study-wide	416	G=0.267	C=0.733	PRJNA586841		TP53	TP53 : Missense Variant	rs1042522	Others
HapMap	Global	Study-wide	326	G=0.439	C=0.561	PRJNA60817	SAMN10820145	TP53	TP53 : Missense Variant	rs1042522	Others
HapMap	American	Sub	120	G=0.233	C=0.767		SAMN10821182	TP53	TP53 : Missense Variant	rs1042522	Caucasian
HapMap	African	Sub	118	G=0.669	C=0.331		SAMN10821181	TP53	TP53 : Missense Variant	rs1042522	Black African	Black_African
HapMap	Asian	Sub	88	G=0.41	C=0.59		SAMN10821184	TP53	TP53 : Missense Variant	rs1042522	Asian	Asian
FINRISK	Finnish from FINRISK project	Study-wide	304	G=0.289	C=0.711	PRJEB7895	SAMN13002954	TP53	TP53 : Missense Variant	rs1042522	Caucasian	Caucasian
Qatari	Global	Study-wide	216	G=0.463	C=0.537	PRJNA288297	SAMN13019808	TP53	TP53 : Missense Variant	rs1042522	Others
Ancient Sardinia genome-wide 1240k capture data generation and analysis	Global	Study-wide	56	G=0.11	C=0.89	PRJEB36033	SAMN15458807	TP53	TP53 : Missense Variant	rs1042522	Others
Siberian	Global	Study-wide	44	G=0.18	C=0.82	PRJNA267856	SAMN13113809	TP53	TP53 : Missense Variant	rs1042522	Others
The Danish reference pan genome	Danish	Study-wide	40	G=0.33	C=0.68	PRJEB7725	SAMN13003120	TP53	TP53 : Missense Variant	rs1042522	Caucasian	Caucasian
TopMed	Global	Study-wide	264690	G=0.034164	A=0.965836	PRJNA400167		SPIDR	SPIDR : Intron Variant	rs6473187	Others
gnomAD - Genomes	Global	Study-wide	140178	G=0.035997	A=0.964003	PRJNA398795	SAMN07488253	SPIDR	SPIDR : Intron Variant	rs6473187	Others
gnomAD - Genomes	European	Sub	75916	G=0.04995	A=0.95005		SAMN10181265	SPIDR	SPIDR : Intron Variant	rs6473187	Caucasian	Caucasian
gnomAD - Genomes	African	Sub	42012	G=0.00912	A=0.99088		SAMN07488254	SPIDR	SPIDR : Intron Variant	rs6473187	Black African	Black_African
gnomAD - Genomes	American	Sub	13640	G=0.03585	A=0.96415		SAMN07488255	SPIDR	SPIDR : Intron Variant	rs6473187	Caucasian
gnomAD - Genomes	Ashkenazi Jewish	Sub	3324	G=0.0890	A=0.9110		SAMN07488252	SPIDR	SPIDR : Intron Variant	rs6473187	Caucasian	Caucasian
gnomAD - Genomes	East Asian	Sub	3134	G=0.0003	A=0.9997		SAMN07488251	SPIDR	SPIDR : Intron Variant	rs6473187	Asian	Asian
gnomAD - Genomes	Other	Sub	2152	G=0.0395	A=0.9605		SAMN07488248	SPIDR	SPIDR : Intron Variant	rs6473187	Others
8.3KJPN	JAPANESE	Study-wide	16760	G=0.00000	A=1.00000	PRJNA678214	SAMN16789458	SPIDR	SPIDR : Intron Variant	rs6473187	Asian	Asian
1000Genomes	Global	Study-wide	5008	G=0.0160	A=0.9840	PRJEB6930	SAMN07490465	SPIDR	SPIDR : Intron Variant	rs6473187	Others
1000Genomes	African	Sub	1322	G=0.0008	A=0.9992		SAMN07486022	SPIDR	SPIDR : Intron Variant	rs6473187	Black African	Black_African
1000Genomes	East Asian	Sub	1008	G=0.0000	A=1.0000		SAMN07486024	SPIDR	SPIDR : Intron Variant	rs6473187	Asian	Asian
1000Genomes	Europe	Sub	1006	G=0.0547	A=0.9453		SAMN07488239	SPIDR	SPIDR : Intron Variant	rs6473187	Others
1000Genomes	South Asian	Sub	978	G=0.007	A=0.993		SAMN07486027	SPIDR	SPIDR : Intron Variant	rs6473187	Asian	Asian
1000Genomes	American	Sub	694	G=0.024	A=0.976		SAMN07488242	SPIDR	SPIDR : Intron Variant	rs6473187	Caucasian
Genetic variation in the Estonian population	Estonian	Study-wide	4480	G=0.0502	A=0.9498	PRJNA489787		SPIDR	SPIDR : Intron Variant	rs6473187	Caucasian	Caucasian
The Avon Longitudinal Study of Parents and Children	PARENT AND CHILD COHORT	Study-wide	3854	G=0.0506	A=0.9494	PRJEB7217		SPIDR	SPIDR : Intron Variant	rs6473187	Others
UK 10K study - Twins	TWIN COHORT	Study-wide	3708	G=0.0547	A=0.9453	PRJEB7218		SPIDR	SPIDR : Intron Variant	rs6473187	Others
KOREAN population from KRGDB	KOREAN	Study-wide	2930	G=0.0000	A=1.0000	PRJNA589833		SPIDR	SPIDR : Intron Variant	rs6473187	Asian	Asian
HGDP-CEPH-db Supplement 1	Global	Study-wide	2084	G=0.0173	A=0.9827	PRJEB6463		SPIDR	SPIDR : Intron Variant	rs6473187	Others
HGDP-CEPH-db Supplement 1	Est_Asia	Sub	470	G=0.000	A=1.000		SAMN13169023	SPIDR	SPIDR : Intron Variant	rs6473187	Asian	Asian
HGDP-CEPH-db Supplement 1	Central_South_Asia	Sub	414	G=0.007	A=0.993		SAMN13169022	SPIDR	SPIDR : Intron Variant	rs6473187	Asian	Asian
HGDP-CEPH-db Supplement 1	Middle_Est	Sub	350	G=0.049	A=0.951		SAMN13169025	SPIDR	SPIDR : Intron Variant	rs6473187	Asian	Asian
HGDP-CEPH-db Supplement 1	Europe	Sub	320	G=0.050	A=0.950		SAMN13169024	SPIDR	SPIDR : Intron Variant	rs6473187	Others
HGDP-CEPH-db Supplement 1	Africa	Sub	242	G=0.000	A=1.000		SAMN13169020	SPIDR	SPIDR : Intron Variant	rs6473187	Black African	Black_African
HGDP-CEPH-db Supplement 1	America	Sub	216	G=0.000	A=1.000		SAMN13169021	SPIDR	SPIDR : Intron Variant	rs6473187	Caucasian
HGDP-CEPH-db Supplement 1	Oceania	Sub	72	G=0.00	A=1.00		SAMN13169026	SPIDR	SPIDR : Intron Variant	rs6473187	Caucasian	Caucasian
Korean Genome Project	KOREAN	Study-wide	1832	G=0.0000	A=1.0000	PRJNA609628		SPIDR	SPIDR : Intron Variant	rs6473187	Asian	Asian
HapMap	Global	Study-wide	1342	G=0.0298	A=0.9702	PRJNA60817	SAMN10820145	SPIDR	SPIDR : Intron Variant	rs6473187	Others
HapMap	American	Sub	672	G=0.037	A=0.963		SAMN10821182	SPIDR	SPIDR : Intron Variant	rs6473187	Caucasian
HapMap	African	Sub	406	G=0.012	A=0.988		SAMN10821181	SPIDR	SPIDR : Intron Variant	rs6473187	Black African	Black_African
HapMap	Europe	Sub	176	G=0.057	A=0.943		SAMN10821183	SPIDR	SPIDR : Intron Variant	rs6473187	Others
HapMap	Asian	Sub	88	G=0.00	A=1.00		SAMN10821184	SPIDR	SPIDR : Intron Variant	rs6473187	Asian	Asian
Genome of the Netherlands Release 5	Genome of the Netherlands	Study-wide	998	G=0.048	A=0.952	PRJEB5829	SAMN13000132	SPIDR	SPIDR : Intron Variant	rs6473187	Caucasian	Caucasian
Northern Sweden	ACPOP	Study-wide	600	G=0.078	A=0.922	PPRJNA503394	SAMN10359154	SPIDR	SPIDR : Intron Variant	rs6473187	Others
SGDP_PRJ	Global	Study-wide	558	G=0.013	A=0.987	PRJNA586841		SPIDR	SPIDR : Intron Variant	rs6473187	Others
Qatari	Global	Study-wide	216	G=0.074	A=0.926	PRJNA288297	SAMN13019808	SPIDR	SPIDR : Intron Variant	rs6473187	Others
A Vietnamese Genetic Variation Database	Global	Study-wide	214	G=0.000	A=1.000	PRJNA515199	SAMN10744005	SPIDR	SPIDR : Intron Variant	rs6473187	Others
Siberian	Global	Study-wide	56	G=0.00	A=1.00	PRJNA267856	SAMN13113809	SPIDR	SPIDR : Intron Variant	rs6473187	Others
The Danish reference pan genome	Danish	Study-wide	40	G=0.03	A=0.97	PRJEB7725	SAMN13003120	SPIDR	SPIDR : Intron Variant	rs6473187	Caucasian	Caucasian
Ancient Sardinia genome-wide 1240k capture data generation and analysis	Global	Study-wide	20	G=0.00	A=1.00	PRJEB36033	SAMN15458807	SPIDR	SPIDR : Intron Variant	rs6473187	Others
TopMed	Global	Study-wide	264690	T=0.280940	C=0.719060	PRJNA400167		XRCC1	XRCC1 : Missense Variant	rs25487	Others
gnomAD - Exomes	Global	Study-wide	250468	T=0.319382	C=0.680618	PRJNA398795	SAMN07488253	XRCC1	XRCC1 : Missense Variant	rs25487	Others
gnomAD - Exomes	European	Sub	134564	T=0.349826	C=0.650174		SAMN10181265	XRCC1	XRCC1 : Missense Variant	rs25487	Caucasian	Caucasian
gnomAD - Exomes	Asian	Sub	48992	T=0.31654	C=0.68346			XRCC1	XRCC1 : Missense Variant	rs25487	Asian	Asian
gnomAD - Exomes	American	Sub	34556	T=0.26473	C=0.73527		SAMN07488255	XRCC1	XRCC1 : Missense Variant	rs25487	Caucasian
gnomAD - Exomes	African	Sub	16186	T=0.14531	C=0.85469		SAMN07488254	XRCC1	XRCC1 : Missense Variant	rs25487	Black African	Black_African
gnomAD - Exomes	Ashkenazi Jewish	Sub	10056	T=0.38236	C=0.61764		SAMN07488252	XRCC1	XRCC1 : Missense Variant	rs25487	Caucasian	Caucasian
gnomAD - Exomes	Other	Sub	6114	T=0.3382	C=0.6618		SAMN07488248	XRCC1	XRCC1 : Missense Variant	rs25487	Others
gnomAD - Genomes	Global	Study-wide	140094	T=0.284966	C=0.715034	PRJNA398795	SAMN07488253	XRCC1	XRCC1 : Missense Variant	rs25487	Others
gnomAD - Genomes	European	Sub	75862	T=0.35082	C=0.64918		SAMN10181265	XRCC1	XRCC1 : Missense Variant	rs25487	Caucasian	Caucasian
gnomAD - Genomes	African	Sub	41990	T=0.14980	C=0.85020		SAMN07488254	XRCC1	XRCC1 : Missense Variant	rs25487	Black African	Black_African
gnomAD - Genomes	American	Sub	13644	T=0.31318	C=0.68682		SAMN07488255	XRCC1	XRCC1 : Missense Variant	rs25487	Caucasian
gnomAD - Genomes	Ashkenazi Jewish	Sub	3322	T=0.3989	C=0.6011		SAMN07488252	XRCC1	XRCC1 : Missense Variant	rs25487	Caucasian	Caucasian
gnomAD - Genomes	East Asian	Sub	3128	T=0.2657	C=0.7343		SAMN07488251	XRCC1	XRCC1 : Missense Variant	rs25487	Asian	Asian
gnomAD - Genomes	Other	Sub	2148	T=0.2742	C=0.7258		SAMN07488248	XRCC1	XRCC1 : Missense Variant	rs25487	Others
ExAC	Global	Study-wide	120886	T=0.316596	C=0.683404	PRJEB8661	SAMN07490465	XRCC1	XRCC1 : Missense Variant	rs25487	Others
ExAC	Europe	Sub	72972	T=0.35079	C=0.64921			XRCC1	XRCC1 : Missense Variant	rs25487	Others
ExAC	Asian	Sub	25132	T=0.31836	C=0.68164			XRCC1	XRCC1 : Missense Variant	rs25487	Asian	Asian
ExAC	American	Sub	11556	T=0.25087	C=0.74913			XRCC1	XRCC1 : Missense Variant	rs25487	Caucasian
ExAC	African	Sub	10328	T=0.14349	C=0.85651			XRCC1	XRCC1 : Missense Variant	rs25487	Black African	Black_African
ExAC	Other	Sub	898	T=0.325	C=0.675		SAMN07486028	XRCC1	XRCC1 : Missense Variant	rs25487	Others
The PAGE Study	Global	Study-wide	78698	T=0.22764	C=0.77236	PRJNA168052	SAMN10868975	XRCC1	XRCC1 : Missense Variant	rs25487	Others
The PAGE Study	AfricanAmerican	Sub	32514	T=0.15889	C=0.84111		SAMN10868721	XRCC1	XRCC1 : Missense Variant	rs25487	African American	African_American
The PAGE Study	Mexican	Sub	10808	T=0.26591	C=0.73409		SAMN10868735	XRCC1	XRCC1 : Missense Variant	rs25487	Hispanic	Hispanic
The PAGE Study	Asian	Sub	8318	T=0.2614	C=0.7386		SAMN10868722	XRCC1	XRCC1 : Missense Variant	rs25487	Asian	Asian
The PAGE Study	PuertoRican	Sub	7918	T=0.2808	C=0.7192		SAMN10868968	XRCC1	XRCC1 : Missense Variant	rs25487	Hispanic	Hispanic
The PAGE Study	NativeHawaiian	Sub	4534	T=0.2883	C=0.7117		SAMN10868777	XRCC1	XRCC1 : Missense Variant	rs25487	Caucasian
The PAGE Study	Cuban	Sub	4230	T=0.3054	C=0.6946		SAMN10868733	XRCC1	XRCC1 : Missense Variant	rs25487	Hispanic	Hispanic
The PAGE Study	Dominican	Sub	3828	T=0.2197	C=0.7803		SAMN10868734	XRCC1	XRCC1 : Missense Variant	rs25487	Hispanic	Hispanic
The PAGE Study	CentralAmerican	Sub	2450	T=0.2984	C=0.7016		SAMN10868729	XRCC1	XRCC1 : Missense Variant	rs25487	Hispanic	Hispanic
The PAGE Study	SouthAmerican	Sub	1982	T=0.3174	C=0.6826		SAMN10868969	XRCC1	XRCC1 : Missense Variant	rs25487	Hispanic	Hispanic
The PAGE Study	NativeAmerican	Sub	1260	T=0.2944	C=0.7056		SAMN10868739	XRCC1	XRCC1 : Missense Variant	rs25487	Caucasian
The PAGE Study	SouthAsian	Sub	856	T=0.359	C=0.641		SAMN10868970	XRCC1	XRCC1 : Missense Variant	rs25487	Asian	Asian
8.3KJPN	JAPANESE	Study-wide	16760	T=0.25322	C=0.74678	PRJNA678214	SAMN16789458	XRCC1	XRCC1 : Missense Variant	rs25487	Asian	Asian
GO Exome Sequencing Project	Global	Study-wide	13006	T=0.29079	C=0.70921	PRJNA192955		XRCC1	XRCC1 : Missense Variant	rs25487	Others
GO Exome Sequencing Project	European American	Sub	8600	T=0.3603	C=0.6397			XRCC1	XRCC1 : Missense Variant	rs25487	Caucasian	Caucasian
GO Exome Sequencing Project	African American	Sub	4406	T=0.1550	C=0.8450			XRCC1	XRCC1 : Missense Variant	rs25487	African American	African_American
1000Genomes	Global	Study-wide	5008	T=0.2604	C=0.7396	PRJEB6930	SAMN07490465	XRCC1	XRCC1 : Missense Variant	rs25487	Others
1000Genomes	African	Sub	1322	T=0.1104	C=0.8896		SAMN07486022	XRCC1	XRCC1 : Missense Variant	rs25487	Black African	Black_African
1000Genomes	East Asian	Sub	1008	T=0.2351	C=0.7649		SAMN07486024	XRCC1	XRCC1 : Missense Variant	rs25487	Asian	Asian
1000Genomes	Europe	Sub	1006	T=0.3658	C=0.6342		SAMN07488239	XRCC1	XRCC1 : Missense Variant	rs25487	Others
1000Genomes	South Asian	Sub	978	T=0.344	C=0.656		SAMN07486027	XRCC1	XRCC1 : Missense Variant	rs25487	Asian	Asian
1000Genomes	American	Sub	694	T=0.313	C=0.687		SAMN07488242	XRCC1	XRCC1 : Missense Variant	rs25487	Caucasian
Genetic variation in the Estonian population	Estonian	Study-wide	4480	T=0.3246	C=0.6754	PRJNA489787		XRCC1	XRCC1 : Missense Variant	rs25487	Caucasian	Caucasian
The Avon Longitudinal Study of Parents and Children	PARENT AND CHILD COHORT	Study-wide	3854	T=0.3542	C=0.6458	PRJEB7217		XRCC1	XRCC1 : Missense Variant	rs25487	Others
UK 10K study - Twins	TWIN COHORT	Study-wide	3708	T=0.3743	C=0.6257	PRJEB7218		XRCC1	XRCC1 : Missense Variant	rs25487	Others
KOREAN population from KRGDB	KOREAN	Study-wide	2930	T=0.2362	C=0.7638	PRJNA589833		XRCC1	XRCC1 : Missense Variant	rs25487	Asian	Asian
HapMap	Global	Study-wide	1888	T=0.2526	C=0.7474	PRJNA60817	SAMN10820145	XRCC1	XRCC1 : Missense Variant	rs25487	Others
HapMap	American	Sub	766	T=0.332	C=0.668		SAMN10821182	XRCC1	XRCC1 : Missense Variant	rs25487	Caucasian
HapMap	African	Sub	692	T=0.136	C=0.864		SAMN10821181	XRCC1	XRCC1 : Missense Variant	rs25487	Black African	Black_African
HapMap	Asian	Sub	254	T=0.260	C=0.740		SAMN10821184	XRCC1	XRCC1 : Missense Variant	rs25487	Asian	Asian
HapMap	Europe	Sub	176	T=0.358	C=0.642		SAMN10821183	XRCC1	XRCC1 : Missense Variant	rs25487	Others
Korean Genome Project	KOREAN	Study-wide	1832	T=0.2407	C=0.7593	PRJNA609628		XRCC1	XRCC1 : Missense Variant	rs25487	Asian	Asian
Genome of the Netherlands Release 5	Genome of the Netherlands	Study-wide	998	T=0.352	C=0.648	PRJEB5829	SAMN13000132	XRCC1	XRCC1 : Missense Variant	rs25487	Caucasian	Caucasian
CNV burdens in cranial meningiomas	Global	Study-wide	788	T=0.251	C=0.749	PRJEB37584	SAMN15458720	XRCC1	XRCC1 : Missense Variant	rs25487	Others
CNV burdens in cranial meningiomas	CRM	Sub	788	T=0.251	C=0.749		SAMN15458720	XRCC1	XRCC1 : Missense Variant	rs25487	Others
Northern Sweden	ACPOP	Study-wide	600	T=0.243	C=0.757	PPRJNA503394	SAMN10359154	XRCC1	XRCC1 : Missense Variant	rs25487	Others
A Vietnamese Genetic Variation Database	Global	Study-wide	587	T=0.286	C=0.714	PRJNA515199	SAMN10744005	XRCC1	XRCC1 : Missense Variant	rs25487	Others
Medical Genome Project healthy controls from Spanish population	Spanish controls	Study-wide	534	T=0.391	C=0.609	PRJEB8705	SAMN13001620	XRCC1	XRCC1 : Missense Variant	rs25487	Caucasian	Caucasian
SGDP_PRJ	Global	Study-wide	506	T=0.192	C=0.808	PRJNA586841		XRCC1	XRCC1 : Missense Variant	rs25487	Others
FINRISK	Finnish from FINRISK project	Study-wide	302	T=0.331	C=0.669	PRJEB7895	SAMN13002954	XRCC1	XRCC1 : Missense Variant	rs25487	Caucasian	Caucasian
Qatari	Global	Study-wide	216	T=0.208	C=0.792	PRJNA288297	SAMN13019808	XRCC1	XRCC1 : Missense Variant	rs25487	Others
Siberian	Global	Study-wide	42	T=0.17	C=0.83	PRJNA267856	SAMN13113809	XRCC1	XRCC1 : Missense Variant	rs25487	Others
The Danish reference pan genome	Danish	Study-wide	40	T=0.25	C=0.75	PRJEB7725	SAMN13003120	XRCC1	XRCC1 : Missense Variant	rs25487	Caucasian	Caucasian
TopMed	Global	Study-wide	264690	A=0.620337	G=0.379663	PRJNA400167		GSTP1	GSTP1 : Missense Variant	rs1695	Others
gnomAD - Exomes	Global	Study-wide	248500	A=0.661421	G=0.338579	PRJNA398795	SAMN07488253	GSTP1	GSTP1 : Missense Variant	rs1695	Others
gnomAD - Exomes	European	Sub	134064	A=0.677236	G=0.322764		SAMN10181265	GSTP1	GSTP1 : Missense Variant	rs1695	Caucasian	Caucasian
gnomAD - Exomes	Asian	Sub	48518	A=0.75353	G=0.24647			GSTP1	GSTP1 : Missense Variant	rs1695	Asian	Asian
gnomAD - Exomes	American	Sub	34400	A=0.48137	G=0.51863		SAMN07488255	GSTP1	GSTP1 : Missense Variant	rs1695	Caucasian
gnomAD - Exomes	African	Sub	15442	A=0.55239	G=0.44761		SAMN07488254	GSTP1	GSTP1 : Missense Variant	rs1695	Black African	Black_African
gnomAD - Exomes	Ashkenazi Jewish	Sub	10036	A=0.78717	G=0.21283		SAMN07488252	GSTP1	GSTP1 : Missense Variant	rs1695	Caucasian	Caucasian
gnomAD - Exomes	Other	Sub	6040	A=0.6657	G=0.3343		SAMN07488248	GSTP1	GSTP1 : Missense Variant	rs1695	Others
gnomAD - Genomes	Global	Study-wide	139766	A=0.634217	G=0.365783	PRJNA398795	SAMN07488253	GSTP1	GSTP1 : Missense Variant	rs1695	Others
gnomAD - Genomes	European	Sub	75760	A=0.67053	G=0.32947		SAMN10181265	GSTP1	GSTP1 : Missense Variant	rs1695	Caucasian	Caucasian
gnomAD - Genomes	African	Sub	41792	A=0.55932	G=0.44068		SAMN07488254	GSTP1	GSTP1 : Missense Variant	rs1695	Black African	Black_African
gnomAD - Genomes	American	Sub	13622	A=0.58325	G=0.41675		SAMN07488255	GSTP1	GSTP1 : Missense Variant	rs1695	Caucasian
gnomAD - Genomes	Ashkenazi Jewish	Sub	3318	A=0.7899	G=0.2101		SAMN07488252	GSTP1	GSTP1 : Missense Variant	rs1695	Caucasian	Caucasian
gnomAD - Genomes	East Asian	Sub	3120	A=0.8135	G=0.1865		SAMN07488251	GSTP1	GSTP1 : Missense Variant	rs1695	Asian	Asian
gnomAD - Genomes	Other	Sub	2154	A=0.6332	G=0.3668		SAMN07488248	GSTP1	GSTP1 : Missense Variant	rs1695	Others
ExAC	Global	Study-wide	119818	A=0.666519	G=0.333481	PRJEB8661	SAMN07490465	GSTP1	GSTP1 : Missense Variant	rs1695	Others
ExAC	Europe	Sub	72580	A=0.68471	G=0.31529			GSTP1	GSTP1 : Missense Variant	rs1695	Others
ExAC	Asian	Sub	25054	A=0.74838	G=0.25162			GSTP1	GSTP1 : Missense Variant	rs1695	Asian	Asian
ExAC	American	Sub	11516	A=0.46492	G=0.53508			GSTP1	GSTP1 : Missense Variant	rs1695	Caucasian
ExAC	African	Sub	9780	A=0.5558	G=0.4442			GSTP1	GSTP1 : Missense Variant	rs1695	Black African	Black_African
ExAC	Other	Sub	888	A=0.704	G=0.296		SAMN07486028	GSTP1	GSTP1 : Missense Variant	rs1695	Others
The PAGE Study	Global	Study-wide	78696	A=0.60383	G=0.39617	PRJNA168052	SAMN10868975	GSTP1	GSTP1 : Missense Variant	rs1695	Others
The PAGE Study	AfricanAmerican	Sub	32512	A=0.55133	G=0.44867		SAMN10868721	GSTP1	GSTP1 : Missense Variant	rs1695	African American	African_American
The PAGE Study	Mexican	Sub	10810	A=0.49426	G=0.50574		SAMN10868735	GSTP1	GSTP1 : Missense Variant	rs1695	Hispanic	Hispanic
The PAGE Study	Asian	Sub	8316	A=0.8480	G=0.1520		SAMN10868722	GSTP1	GSTP1 : Missense Variant	rs1695	Asian	Asian
The PAGE Study	PuertoRican	Sub	7918	A=0.6355	G=0.3645		SAMN10868968	GSTP1	GSTP1 : Missense Variant	rs1695	Hispanic	Hispanic
The PAGE Study	NativeHawaiian	Sub	4534	A=0.7713	G=0.2287		SAMN10868777	GSTP1	GSTP1 : Missense Variant	rs1695	Caucasian
The PAGE Study	Cuban	Sub	4230	A=0.6324	G=0.3676		SAMN10868733	GSTP1	GSTP1 : Missense Variant	rs1695	Hispanic	Hispanic
The PAGE Study	Dominican	Sub	3828	A=0.5886	G=0.4114		SAMN10868734	GSTP1	GSTP1 : Missense Variant	rs1695	Hispanic	Hispanic
The PAGE Study	CentralAmerican	Sub	2450	A=0.5571	G=0.4429		SAMN10868729	GSTP1	GSTP1 : Missense Variant	rs1695	Hispanic	Hispanic
The PAGE Study	SouthAmerican	Sub	1982	A=0.4975	G=0.5025		SAMN10868969	GSTP1	GSTP1 : Missense Variant	rs1695	Hispanic	Hispanic
The PAGE Study	NativeAmerican	Sub	1260	A=0.6032	G=0.3968		SAMN10868739	GSTP1	GSTP1 : Missense Variant	rs1695	Caucasian
The PAGE Study	SouthAsian	Sub	856	A=0.737	G=0.263		SAMN10868970	GSTP1	GSTP1 : Missense Variant	rs1695	Asian	Asian
8.3KJPN	JAPANESE	Study-wide	16758	A=0.85858	G=0.14142	PRJNA678214	SAMN16789458	GSTP1	GSTP1 : Missense Variant	rs1695	Asian	Asian
GO Exome Sequencing Project	Global	Study-wide	12568	A=0.63916	G=0.36084	PRJNA192955		GSTP1	GSTP1 : Missense Variant	rs1695	Others
GO Exome Sequencing Project	European American	Sub	8400	A=0.6683	G=0.3317			GSTP1	GSTP1 : Missense Variant	rs1695	Caucasian	Caucasian
GO Exome Sequencing Project	African American	Sub	4168	A=0.5804	G=0.4196			GSTP1	GSTP1 : Missense Variant	rs1695	African American	African_American
1000Genomes	Global	Study-wide	5008	A=0.6474	G=0.3526	PRJEB6930	SAMN07490465	GSTP1	GSTP1 : Missense Variant	rs1695	Others
1000Genomes	African	Sub	1322	A=0.5197	G=0.4803		SAMN07486022	GSTP1	GSTP1 : Missense Variant	rs1695	Black African	Black_African
1000Genomes	East Asian	Sub	1008	A=0.8214	G=0.1786		SAMN07486024	GSTP1	GSTP1 : Missense Variant	rs1695	Asian	Asian
1000Genomes	Europe	Sub	1006	A=0.6690	G=0.3310		SAMN07488239	GSTP1	GSTP1 : Missense Variant	rs1695	Others
1000Genomes	South Asian	Sub	978	A=0.706	G=0.294		SAMN07486027	GSTP1	GSTP1 : Missense Variant	rs1695	Asian	Asian
1000Genomes	American	Sub	694	A=0.524	G=0.476		SAMN07488242	GSTP1	GSTP1 : Missense Variant	rs1695	Caucasian
Genetic variation in the Estonian population	Estonian	Study-wide	4480	A=0.6882	G=0.3118	PRJNA489787		GSTP1	GSTP1 : Missense Variant	rs1695	Caucasian	Caucasian
The Avon Longitudinal Study of Parents and Children	PARENT AND CHILD COHORT	Study-wide	3854	A=0.6554	G=0.3446	PRJEB7217		GSTP1	GSTP1 : Missense Variant	rs1695	Others
UK 10K study - Twins	TWIN COHORT	Study-wide	3708	A=0.6505	G=0.3495	PRJEB7218		GSTP1	GSTP1 : Missense Variant	rs1695	Others
KOREAN population from KRGDB	KOREAN	Study-wide	2930	A=0.8167	G=0.1833	PRJNA589833		GSTP1	GSTP1 : Missense Variant	rs1695	Asian	Asian
HGDP-CEPH-db Supplement 1	Global	Study-wide	2082	A=0.7008	G=0.2992	PRJEB6463		GSTP1	GSTP1 : Missense Variant	rs1695	Others
HGDP-CEPH-db Supplement 1	Est_Asia	Sub	468	A=0.797	G=0.203		SAMN13169023	GSTP1	GSTP1 : Missense Variant	rs1695	Asian	Asian
HGDP-CEPH-db Supplement 1	Central_South_Asia	Sub	414	A=0.766	G=0.234		SAMN13169022	GSTP1	GSTP1 : Missense Variant	rs1695	Asian	Asian
HGDP-CEPH-db Supplement 1	Middle_Est	Sub	350	A=0.723	G=0.277		SAMN13169025	GSTP1	GSTP1 : Missense Variant	rs1695	Asian	Asian
HGDP-CEPH-db Supplement 1	Europe	Sub	320	A=0.741	G=0.259		SAMN13169024	GSTP1	GSTP1 : Missense Variant	rs1695	Others
HGDP-CEPH-db Supplement 1	Africa	Sub	242	A=0.442	G=0.558		SAMN13169020	GSTP1	GSTP1 : Missense Variant	rs1695	Black African	Black_African
HGDP-CEPH-db Supplement 1	America	Sub	216	A=0.546	G=0.454		SAMN13169021	GSTP1	GSTP1 : Missense Variant	rs1695	Caucasian
HGDP-CEPH-db Supplement 1	Oceania	Sub	72	A=0.75	G=0.25		SAMN13169026	GSTP1	GSTP1 : Missense Variant	rs1695	Caucasian	Caucasian
HapMap	Global	Study-wide	1892	A=0.6549	G=0.3451	PRJNA60817	SAMN10820145	GSTP1	GSTP1 : Missense Variant	rs1695	Others
HapMap	American	Sub	770	A=0.631	G=0.369		SAMN10821182	GSTP1	GSTP1 : Missense Variant	rs1695	Caucasian
HapMap	African	Sub	692	A=0.592	G=0.408		SAMN10821181	GSTP1	GSTP1 : Missense Variant	rs1695	Black African	Black_African
HapMap	Asian	Sub	254	A=0.870	G=0.130		SAMN10821184	GSTP1	GSTP1 : Missense Variant	rs1695	Asian	Asian
HapMap	Europe	Sub	176	A=0.693	G=0.307		SAMN10821183	GSTP1	GSTP1 : Missense Variant	rs1695	Others
Korean Genome Project	KOREAN	Study-wide	1832	A=0.8166	G=0.1834	PRJNA609628		GSTP1	GSTP1 : Missense Variant	rs1695	Asian	Asian
PharmGKB Aggregated	Global	Study-wide	1078	A=0.6262	G=0.3738	PRJNA60817	SAMN13103781	GSTP1	GSTP1 : Missense Variant	rs1695	Others
PharmGKB Aggregated	PA129410392	Sub	598	A=0.604	G=0.396		SAMN13093311	GSTP1	GSTP1 : Missense Variant	rs1695	Others
PharmGKB Aggregated	PA150709865	Sub	480	A=0.654	G=0.346		SAMN13098226	GSTP1	GSTP1 : Missense Variant	rs1695	Others
Genome of the Netherlands Release 5	Genome of the Netherlands	Study-wide	998	A=0.676	G=0.324	PRJEB5829	SAMN13000132	GSTP1	GSTP1 : Missense Variant	rs1695	Caucasian	Caucasian
CNV burdens in cranial meningiomas	Global	Study-wide	792	A=0.814	G=0.186	PRJEB37584	SAMN15458720	GSTP1	GSTP1 : Missense Variant	rs1695	Others
CNV burdens in cranial meningiomas	CRM	Sub	792	A=0.814	G=0.186		SAMN15458720	GSTP1	GSTP1 : Missense Variant	rs1695	Others
A Vietnamese Genetic Variation Database	Global	Study-wide	612	A=0.763	G=0.237	PRJNA515199	SAMN10744005	GSTP1	GSTP1 : Missense Variant	rs1695	Others
Northern Sweden	ACPOP	Study-wide	600	A=0.722	G=0.278	PPRJNA503394	SAMN10359154	GSTP1	GSTP1 : Missense Variant	rs1695	Others
Medical Genome Project healthy controls from Spanish population	Spanish controls	Study-wide	534	A=0.710	G=0.290	PRJEB8705	SAMN13001620	GSTP1	GSTP1 : Missense Variant	rs1695	Caucasian	Caucasian
SGDP_PRJ	Global	Study-wide	304	A=0.378	G=0.622	PRJNA586841		GSTP1	GSTP1 : Missense Variant	rs1695	Others
FINRISK	Finnish from FINRISK project	Study-wide	298	A=0.755	G=0.245	PRJEB7895	SAMN13002954	GSTP1	GSTP1 : Missense Variant	rs1695	Caucasian	Caucasian
Qatari	Global	Study-wide	216	A=0.722	G=0.278	PRJNA288297	SAMN13019808	GSTP1	GSTP1 : Missense Variant	rs1695	Others
Ancient Sardinia genome-wide 1240k capture data generation and analysis	Global	Study-wide	98	A=0.80	G=0.20	PRJEB36033	SAMN15458807	GSTP1	GSTP1 : Missense Variant	rs1695	Others
The Danish reference pan genome	Danish	Study-wide	40	A=0.72	G=0.28	PRJEB7725	SAMN13003120	GSTP1	GSTP1 : Missense Variant	rs1695	Caucasian	Caucasian
Siberian	Global	Study-wide	30	A=0.33	G=0.67	PRJNA267856	SAMN13113809	GSTP1	GSTP1 : Missense Variant	rs1695	Others
TopMed	Global	Study-wide	264690	C=0.597121	T=0.402879	PRJNA400167		CNOT1	CNOT1 : Missense Variant	rs11866002	Others
gnomAD - Exomes	Global	Study-wide	246930	C=0.647544	T=0.352456	PRJNA398795	SAMN07488253	CNOT1	CNOT1 : Missense Variant	rs11866002	Others
gnomAD - Exomes	European	Sub	133802	C=0.709362	T=0.290638		SAMN10181265	CNOT1	CNOT1 : Missense Variant	rs11866002	Caucasian	Caucasian
gnomAD - Exomes	Asian	Sub	47672	C=0.52081	T=0.47919			CNOT1	CNOT1 : Missense Variant	rs11866002	Asian	Asian
gnomAD - Exomes	American	Sub	33654	C=0.70087	T=0.29913		SAMN07488255	CNOT1	CNOT1 : Missense Variant	rs11866002	Caucasian
gnomAD - Exomes	African	Sub	15800	C=0.39677	T=0.60323		SAMN07488254	CNOT1	CNOT1 : Missense Variant	rs11866002	Black African	Black_African
gnomAD - Exomes	Ashkenazi Jewish	Sub	9980	C=0.6270	T=0.3730		SAMN07488252	CNOT1	CNOT1 : Missense Variant	rs11866002	Caucasian	Caucasian
gnomAD - Exomes	Other	Sub	6022	C=0.6714	T=0.3286		SAMN07488248	CNOT1	CNOT1 : Missense Variant	rs11866002	Others
gnomAD - Genomes	Global	Study-wide	140036	C=0.611121	T=0.388879	PRJNA398795	SAMN07488253	CNOT1	CNOT1 : Missense Variant	rs11866002	Others
gnomAD - Genomes	European	Sub	75852	C=0.71411	T=0.28589		SAMN10181265	CNOT1	CNOT1 : Missense Variant	rs11866002	Caucasian	Caucasian
gnomAD - Genomes	African	Sub	41960	C=0.41490	T=0.58510		SAMN07488254	CNOT1	CNOT1 : Missense Variant	rs11866002	Black African	Black_African
gnomAD - Genomes	American	Sub	13626	C=0.68010	T=0.31990		SAMN07488255	CNOT1	CNOT1 : Missense Variant	rs11866002	Caucasian
gnomAD - Genomes	Ashkenazi Jewish	Sub	3322	C=0.6222	T=0.3778		SAMN07488252	CNOT1	CNOT1 : Missense Variant	rs11866002	Caucasian	Caucasian
gnomAD - Genomes	East Asian	Sub	3128	C=0.4332	T=0.5668		SAMN07488251	CNOT1	CNOT1 : Missense Variant	rs11866002	Asian	Asian
gnomAD - Genomes	Other	Sub	2148	C=0.6117	T=0.3883		SAMN07488248	CNOT1	CNOT1 : Missense Variant	rs11866002	Others
ExAC	Global	Study-wide	121320	C=0.631660	T=0.368340	PRJEB8661	SAMN07490465	CNOT1	CNOT1 : Missense Variant	rs11866002	Others
ExAC	Europe	Sub	73300	C=0.69488	T=0.30512			CNOT1	CNOT1 : Missense Variant	rs11866002	Others
ExAC	Asian	Sub	25134	C=0.51683	T=0.48317			CNOT1	CNOT1 : Missense Variant	rs11866002	Asian	Asian
ExAC	American	Sub	11576	C=0.69031	T=0.30969			CNOT1	CNOT1 : Missense Variant	rs11866002	Caucasian
ExAC	African	Sub	10404	C=0.39552	T=0.60448			CNOT1	CNOT1 : Missense Variant	rs11866002	Black African	Black_African
ExAC	Other	Sub	906	C=0.664	T=0.336		SAMN07486028	CNOT1	CNOT1 : Missense Variant	rs11866002	Others
The PAGE Study	Global	Study-wide	78702	C=0.51809	T=0.48191	PRJNA168052	SAMN10868975	CNOT1	CNOT1 : Missense Variant	rs11866002	Others
The PAGE Study	AfricanAmerican	Sub	32516	C=0.41992	T=0.58008		SAMN10868721	CNOT1	CNOT1 : Missense Variant	rs11866002	African American	African_American
The PAGE Study	Mexican	Sub	10810	C=0.68631	T=0.31369		SAMN10868735	CNOT1	CNOT1 : Missense Variant	rs11866002	Hispanic	Hispanic
The PAGE Study	Asian	Sub	8318	C=0.3727	T=0.6273		SAMN10868722	CNOT1	CNOT1 : Missense Variant	rs11866002	Asian	Asian
The PAGE Study	PuertoRican	Sub	7918	C=0.6154	T=0.3846		SAMN10868968	CNOT1	CNOT1 : Missense Variant	rs11866002	Hispanic	Hispanic
The PAGE Study	NativeHawaiian	Sub	4534	C=0.6090	T=0.3910		SAMN10868777	CNOT1	CNOT1 : Missense Variant	rs11866002	Caucasian
The PAGE Study	Cuban	Sub	4230	C=0.6385	T=0.3615		SAMN10868733	CNOT1	CNOT1 : Missense Variant	rs11866002	Hispanic	Hispanic
The PAGE Study	Dominican	Sub	3828	C=0.5300	T=0.4700		SAMN10868734	CNOT1	CNOT1 : Missense Variant	rs11866002	Hispanic	Hispanic
The PAGE Study	CentralAmerican	Sub	2450	C=0.6531	T=0.3469		SAMN10868729	CNOT1	CNOT1 : Missense Variant	rs11866002	Hispanic	Hispanic
The PAGE Study	SouthAmerican	Sub	1982	C=0.6650	T=0.3350		SAMN10868969	CNOT1	CNOT1 : Missense Variant	rs11866002	Hispanic	Hispanic
The PAGE Study	NativeAmerican	Sub	1260	C=0.6619	T=0.3381		SAMN10868739	CNOT1	CNOT1 : Missense Variant	rs11866002	Caucasian
The PAGE Study	SouthAsian	Sub	856	C=0.568	T=0.432		SAMN10868970	CNOT1	CNOT1 : Missense Variant	rs11866002	Asian	Asian
8.3KJPN	JAPANESE	Study-wide	16760	C=0.35853	T=0.64147	PRJNA678214	SAMN16789458	CNOT1	CNOT1 : Missense Variant	rs11866002	Asian	Asian
GO Exome Sequencing Project	Global	Study-wide	12996	C=0.60195	T=0.39805	PRJNA192955		CNOT1	CNOT1 : Missense Variant	rs11866002	Others
GO Exome Sequencing Project	European American	Sub	8600	C=0.7076	T=0.2924			CNOT1	CNOT1 : Missense Variant	rs11866002	Caucasian	Caucasian
GO Exome Sequencing Project	African American	Sub	4396	C=0.3954	T=0.6046			CNOT1	CNOT1 : Missense Variant	rs11866002	African American	African_American
1000Genomes	Global	Study-wide	5008	C=0.5148	T=0.4852	PRJEB6930	SAMN07490465	CNOT1	CNOT1 : Missense Variant	rs11866002	Others
1000Genomes	African	Sub	1322	C=0.3313	T=0.6687		SAMN07486022	CNOT1	CNOT1 : Missense Variant	rs11866002	Black African	Black_African
1000Genomes	East Asian	Sub	1008	C=0.4296	T=0.5704		SAMN07486024	CNOT1	CNOT1 : Missense Variant	rs11866002	Asian	Asian
1000Genomes	Europe	Sub	1006	C=0.6789	T=0.3211		SAMN07488239	CNOT1	CNOT1 : Missense Variant	rs11866002	Others
1000Genomes	South Asian	Sub	978	C=0.549	T=0.451		SAMN07486027	CNOT1	CNOT1 : Missense Variant	rs11866002	Asian	Asian
1000Genomes	American	Sub	694	C=0.702	T=0.298		SAMN07488242	CNOT1	CNOT1 : Missense Variant	rs11866002	Caucasian
Genetic variation in the Estonian population	Estonian	Study-wide	4480	C=0.7277	T=0.2723	PRJNA489787		CNOT1	CNOT1 : Missense Variant	rs11866002	Caucasian	Caucasian
The Avon Longitudinal Study of Parents and Children	PARENT AND CHILD COHORT	Study-wide	3854	C=0.7167	T=0.2833	PRJEB7217		CNOT1	CNOT1 : Missense Variant	rs11866002	Others
UK 10K study - Twins	TWIN COHORT	Study-wide	3708	C=0.7109	T=0.2891	PRJEB7218		CNOT1	CNOT1 : Missense Variant	rs11866002	Others
KOREAN population from KRGDB	KOREAN	Study-wide	2930	C=0.3720	T=0.6280	PRJNA589833		CNOT1	CNOT1 : Missense Variant	rs11866002	Asian	Asian
HGDP-CEPH-db Supplement 1	Global	Study-wide	2084	C=0.5470	T=0.4530	PRJEB6463		CNOT1	CNOT1 : Missense Variant	rs11866002	Others
HGDP-CEPH-db Supplement 1	Est_Asia	Sub	470	C=0.449	T=0.551		SAMN13169023	CNOT1	CNOT1 : Missense Variant	rs11866002	Asian	Asian
HGDP-CEPH-db Supplement 1	Central_South_Asia	Sub	414	C=0.599	T=0.401		SAMN13169022	CNOT1	CNOT1 : Missense Variant	rs11866002	Asian	Asian
HGDP-CEPH-db Supplement 1	Middle_Est	Sub	350	C=0.514	T=0.486		SAMN13169025	CNOT1	CNOT1 : Missense Variant	rs11866002	Asian	Asian
HGDP-CEPH-db Supplement 1	Europe	Sub	320	C=0.719	T=0.281		SAMN13169024	CNOT1	CNOT1 : Missense Variant	rs11866002	Others
HGDP-CEPH-db Supplement 1	Africa	Sub	242	C=0.281	T=0.719		SAMN13169020	CNOT1	CNOT1 : Missense Variant	rs11866002	Black African	Black_African
HGDP-CEPH-db Supplement 1	America	Sub	216	C=0.727	T=0.273		SAMN13169021	CNOT1	CNOT1 : Missense Variant	rs11866002	Caucasian
HGDP-CEPH-db Supplement 1	Oceania	Sub	72	C=0.64	T=0.36		SAMN13169026	CNOT1	CNOT1 : Missense Variant	rs11866002	Caucasian	Caucasian
HapMap	Global	Study-wide	1886	C=0.4390	T=0.5610	PRJNA60817	SAMN10820145	CNOT1	CNOT1 : Missense Variant	rs11866002	Others
HapMap	American	Sub	768	C=0.535	T=0.465		SAMN10821182	CNOT1	CNOT1 : Missense Variant	rs11866002	Caucasian
HapMap	African	Sub	690	C=0.294	T=0.706		SAMN10821181	CNOT1	CNOT1 : Missense Variant	rs11866002	Black African	Black_African
HapMap	Asian	Sub	252	C=0.377	T=0.623		SAMN10821184	CNOT1	CNOT1 : Missense Variant	rs11866002	Asian	Asian
HapMap	Europe	Sub	176	C=0.676	T=0.324		SAMN10821183	CNOT1	CNOT1 : Missense Variant	rs11866002	Others
Korean Genome Project	KOREAN	Study-wide	1832	C=0.3870	T=0.6130	PRJNA609628		CNOT1	CNOT1 : Missense Variant	rs11866002	Asian	Asian
Genome of the Netherlands Release 5	Genome of the Netherlands	Study-wide	998	C=0.717	T=0.283	PRJEB5829	SAMN13000132	CNOT1	CNOT1 : Missense Variant	rs11866002	Caucasian	Caucasian
CNV burdens in cranial meningiomas	Global	Study-wide	788	C=0.445	T=0.555	PRJEB37584	SAMN15458720	CNOT1	CNOT1 : Missense Variant	rs11866002	Others
CNV burdens in cranial meningiomas	CRM	Sub	788	C=0.445	T=0.555		SAMN15458720	CNOT1	CNOT1 : Missense Variant	rs11866002	Others
A Vietnamese Genetic Variation Database	Global	Study-wide	614	C=0.508	T=0.492	PRJNA515199	SAMN10744005	CNOT1	CNOT1 : Missense Variant	rs11866002	Others
Northern Sweden	ACPOP	Study-wide	600	C=0.652	T=0.348	PPRJNA503394	SAMN10359154	CNOT1	CNOT1 : Missense Variant	rs11866002	Others
Medical Genome Project healthy controls from Spanish population	Spanish controls	Study-wide	534	C=0.689	T=0.311	PRJEB8705	SAMN13001620	CNOT1	CNOT1 : Missense Variant	rs11866002	Caucasian	Caucasian
SGDP_PRJ	Global	Study-wide	368	C=0.334	T=0.666	PRJNA586841		CNOT1	CNOT1 : Missense Variant	rs11866002	Others
FINRISK	Finnish from FINRISK project	Study-wide	304	C=0.750	T=0.250	PRJEB7895	SAMN13002954	CNOT1	CNOT1 : Missense Variant	rs11866002	Caucasian	Caucasian
Qatari	Global	Study-wide	216	C=0.389	T=0.611	PRJNA288297	SAMN13019808	CNOT1	CNOT1 : Missense Variant	rs11866002	Others
Ancient Sardinia genome-wide 1240k capture data generation and analysis	Global	Study-wide	74	C=0.68	T=0.32	PRJEB36033	SAMN15458807	CNOT1	CNOT1 : Missense Variant	rs11866002	Others
The Danish reference pan genome	Danish	Study-wide	40	C=0.57	T=0.42	PRJEB7725	SAMN13003120	CNOT1	CNOT1 : Missense Variant	rs11866002	Caucasian	Caucasian
Siberian	Global	Study-wide	34	C=0.26	T=0.74	PRJNA267856	SAMN13113809	CNOT1	CNOT1 : Missense Variant	rs11866002	Others
TopMed	Global	Study-wide	264690	G=0.412022	A=0.587978	PRJNA400167		DROSHA	DROSHA : Intron Variant	rs3805500	Others
gnomAD - Genomes	Global	Study-wide	139850	G=0.399964	A=0.600036	PRJNA398795	SAMN07488253	DROSHA	DROSHA : Intron Variant	rs3805500	Others
gnomAD - Genomes	European	Sub	75778	G=0.33701	A=0.66299		SAMN10181265	DROSHA	DROSHA : Intron Variant	rs3805500	Caucasian	Caucasian
gnomAD - Genomes	African	Sub	41868	G=0.47896	A=0.52104		SAMN07488254	DROSHA	DROSHA : Intron Variant	rs3805500	Black African	Black_African
gnomAD - Genomes	American	Sub	13616	G=0.41451	A=0.58549		SAMN07488255	DROSHA	DROSHA : Intron Variant	rs3805500	Caucasian
gnomAD - Genomes	Ashkenazi Jewish	Sub	3318	G=0.3975	A=0.6025		SAMN07488252	DROSHA	DROSHA : Intron Variant	rs3805500	Caucasian	Caucasian
gnomAD - Genomes	East Asian	Sub	3120	G=0.8029	A=0.1971		SAMN07488251	DROSHA	DROSHA : Intron Variant	rs3805500	Asian	Asian
gnomAD - Genomes	Other	Sub	2150	G=0.4074	A=0.5926		SAMN07488248	DROSHA	DROSHA : Intron Variant	rs3805500	Others
The PAGE Study	Global	Study-wide	78664	G=0.50028	A=0.49972	PRJNA168052	SAMN10868975	DROSHA	DROSHA : Intron Variant	rs3805500	Others
The PAGE Study	AfricanAmerican	Sub	32510	G=0.48250	A=0.51750		SAMN10868721	DROSHA	DROSHA : Intron Variant	rs3805500	African American	African_American
The PAGE Study	Mexican	Sub	10798	G=0.42721	A=0.57279		SAMN10868735	DROSHA	DROSHA : Intron Variant	rs3805500	Hispanic	Hispanic
The PAGE Study	Asian	Sub	8318	G=0.8339	A=0.1661		SAMN10868722	DROSHA	DROSHA : Intron Variant	rs3805500	Asian	Asian
The PAGE Study	PuertoRican	Sub	7916	G=0.3826	A=0.6174		SAMN10868968	DROSHA	DROSHA : Intron Variant	rs3805500	Hispanic	Hispanic
The PAGE Study	NativeHawaiian	Sub	4532	G=0.7015	A=0.2985		SAMN10868777	DROSHA	DROSHA : Intron Variant	rs3805500	Caucasian
The PAGE Study	Cuban	Sub	4222	G=0.3901	A=0.6099		SAMN10868733	DROSHA	DROSHA : Intron Variant	rs3805500	Hispanic	Hispanic
The PAGE Study	Dominican	Sub	3826	G=0.3952	A=0.6048		SAMN10868734	DROSHA	DROSHA : Intron Variant	rs3805500	Hispanic	Hispanic
The PAGE Study	CentralAmerican	Sub	2448	G=0.4706	A=0.5294		SAMN10868729	DROSHA	DROSHA : Intron Variant	rs3805500	Hispanic	Hispanic
The PAGE Study	SouthAmerican	Sub	1978	G=0.4307	A=0.5693		SAMN10868969	DROSHA	DROSHA : Intron Variant	rs3805500	Hispanic	Hispanic
The PAGE Study	NativeAmerican	Sub	1260	G=0.3833	A=0.6167		SAMN10868739	DROSHA	DROSHA : Intron Variant	rs3805500	Caucasian
The PAGE Study	SouthAsian	Sub	856	G=0.310	A=0.690		SAMN10868970	DROSHA	DROSHA : Intron Variant	rs3805500	Asian	Asian
8.3KJPN	JAPANESE	Study-wide	16760	G=0.84320	A=0.15680	PRJNA678214	SAMN16789458	DROSHA	DROSHA : Intron Variant	rs3805500	Asian	Asian
1000Genomes	Global	Study-wide	5008	G=0.4960	A=0.5040	PRJEB6930	SAMN07490465	DROSHA	DROSHA : Intron Variant	rs3805500	Others
1000Genomes	African	Sub	1322	G=0.5393	A=0.4607		SAMN07486022	DROSHA	DROSHA : Intron Variant	rs3805500	Black African	Black_African
1000Genomes	East Asian	Sub	1008	G=0.7996	A=0.2004		SAMN07486024	DROSHA	DROSHA : Intron Variant	rs3805500	Asian	Asian
1000Genomes	Europe	Sub	1006	G=0.3708	A=0.6292		SAMN07488239	DROSHA	DROSHA : Intron Variant	rs3805500	Others
1000Genomes	South Asian	Sub	978	G=0.290	A=0.710		SAMN07486027	DROSHA	DROSHA : Intron Variant	rs3805500	Asian	Asian
1000Genomes	American	Sub	694	G=0.444	A=0.556		SAMN07488242	DROSHA	DROSHA : Intron Variant	rs3805500	Caucasian
Genetic variation in the Estonian population	Estonian	Study-wide	4480	G=0.3087	A=0.6913	PRJNA489787		DROSHA	DROSHA : Intron Variant	rs3805500	Caucasian	Caucasian
The Avon Longitudinal Study of Parents and Children	PARENT AND CHILD COHORT	Study-wide	3854	G=0.3386	A=0.6614	PRJEB7217		DROSHA	DROSHA : Intron Variant	rs3805500	Others
UK 10K study - Twins	TWIN COHORT	Study-wide	3708	G=0.3231	A=0.6769	PRJEB7218		DROSHA	DROSHA : Intron Variant	rs3805500	Others
KOREAN population from KRGDB	KOREAN	Study-wide	2930	G=0.7792	A=0.2208	PRJNA589833		DROSHA	DROSHA : Intron Variant	rs3805500	Asian	Asian
Korean Genome Project	KOREAN	Study-wide	1832	G=0.7811	A=0.2189	PRJNA609628		DROSHA	DROSHA : Intron Variant	rs3805500	Asian	Asian
Genome of the Netherlands Release 5	Genome of the Netherlands	Study-wide	998	G=0.321	A=0.679	PRJEB5829	SAMN13000132	DROSHA	DROSHA : Intron Variant	rs3805500	Caucasian	Caucasian
CNV burdens in cranial meningiomas	Global	Study-wide	774	G=0.787	A=0.213	PRJEB37584	SAMN15458720	DROSHA	DROSHA : Intron Variant	rs3805500	Others
CNV burdens in cranial meningiomas	CRM	Sub	774	G=0.787	A=0.213		SAMN15458720	DROSHA	DROSHA : Intron Variant	rs3805500	Others
Northern Sweden	ACPOP	Study-wide	600	G=0.350	A=0.650	PPRJNA503394	SAMN10359154	DROSHA	DROSHA : Intron Variant	rs3805500	Others
SGDP_PRJ	Global	Study-wide	362	G=0.320	A=0.680	PRJNA586841		DROSHA	DROSHA : Intron Variant	rs3805500	Others
HapMap	Global	Study-wide	328	G=0.512	A=0.488	PRJNA60817	SAMN10820145	DROSHA	DROSHA : Intron Variant	rs3805500	Others
HapMap	African	Sub	120	G=0.500	A=0.500		SAMN10821181	DROSHA	DROSHA : Intron Variant	rs3805500	Black African	Black_African
HapMap	American	Sub	120	G=0.325	A=0.675		SAMN10821182	DROSHA	DROSHA : Intron Variant	rs3805500	Caucasian
HapMap	Asian	Sub	88	G=0.78	A=0.22		SAMN10821184	DROSHA	DROSHA : Intron Variant	rs3805500	Asian	Asian
Qatari	Global	Study-wide	216	G=0.421	A=0.579	PRJNA288297	SAMN13019808	DROSHA	DROSHA : Intron Variant	rs3805500	Others
A Vietnamese Genetic Variation Database	Global	Study-wide	212	G=0.708	A=0.292	PRJNA515199	SAMN10744005	DROSHA	DROSHA : Intron Variant	rs3805500	Others
The Danish reference pan genome	Danish	Study-wide	40	G=0.33	A=0.68	PRJEB7725	SAMN13003120	DROSHA	DROSHA : Intron Variant	rs3805500	Caucasian	Caucasian
Siberian	Global	Study-wide	40	G=0.25	A=0.75	PRJNA267856	SAMN13113809	DROSHA	DROSHA : Intron Variant	rs3805500	Others
TopMed	Global	Study-wide	264690	C=0.234610	T=0.765390	PRJNA400167		CYP3A4	CYP3A4 : 2KB Upstream Variant	rs2740574	Others
gnomAD - Genomes	Global	Study-wide	139874	C=0.225103	T=0.774897	PRJNA398795	SAMN07488253	CYP3A4	CYP3A4 : 2KB Upstream Variant	rs2740574	Others
gnomAD - Genomes	European	Sub	75730	C=0.03648	T=0.96352		SAMN10181265	CYP3A4	CYP3A4 : 2KB Upstream Variant	rs2740574	Caucasian	Caucasian
gnomAD - Genomes	African	Sub	41906	C=0.63616	T=0.36384		SAMN07488254	CYP3A4	CYP3A4 : 2KB Upstream Variant	rs2740574	Black African	Black_African
gnomAD - Genomes	American	Sub	13636	C=0.11030	T=0.88970		SAMN07488255	CYP3A4	CYP3A4 : 2KB Upstream Variant	rs2740574	Caucasian
gnomAD - Genomes	Ashkenazi Jewish	Sub	3318	C=0.0473	T=0.9527		SAMN07488252	CYP3A4	CYP3A4 : 2KB Upstream Variant	rs2740574	Caucasian	Caucasian
gnomAD - Genomes	East Asian	Sub	3134	C=0.0013	T=0.9987		SAMN07488251	CYP3A4	CYP3A4 : 2KB Upstream Variant	rs2740574	Asian	Asian
gnomAD - Genomes	Other	Sub	2150	C=0.1856	T=0.8144		SAMN07488248	CYP3A4	CYP3A4 : 2KB Upstream Variant	rs2740574	Others
The PAGE Study	Global	Study-wide	78696	C=0.32618	T=0.67382	PRJNA168052	SAMN10868975	CYP3A4	CYP3A4 : 2KB Upstream Variant	rs2740574	Others
The PAGE Study	AfricanAmerican	Sub	32514	C=0.62179	T=0.37821		SAMN10868721	CYP3A4	CYP3A4 : 2KB Upstream Variant	rs2740574	African American	African_American
The PAGE Study	Mexican	Sub	10810	C=0.07549	T=0.92451		SAMN10868735	CYP3A4	CYP3A4 : 2KB Upstream Variant	rs2740574	Hispanic	Hispanic
The PAGE Study	Asian	Sub	8316	C=0.0014	T=0.9986		SAMN10868722	CYP3A4	CYP3A4 : 2KB Upstream Variant	rs2740574	Asian	Asian
The PAGE Study	PuertoRican	Sub	7916	C=0.2372	T=0.7628		SAMN10868968	CYP3A4	CYP3A4 : 2KB Upstream Variant	rs2740574	Hispanic	Hispanic
The PAGE Study	NativeHawaiian	Sub	4534	C=0.0201	T=0.9799		SAMN10868777	CYP3A4	CYP3A4 : 2KB Upstream Variant	rs2740574	Caucasian
The PAGE Study	Cuban	Sub	4230	C=0.1366	T=0.8634		SAMN10868733	CYP3A4	CYP3A4 : 2KB Upstream Variant	rs2740574	Hispanic	Hispanic
The PAGE Study	Dominican	Sub	3828	C=0.3558	T=0.6442		SAMN10868734	CYP3A4	CYP3A4 : 2KB Upstream Variant	rs2740574	Hispanic	Hispanic
The PAGE Study	CentralAmerican	Sub	2450	C=0.1437	T=0.8563		SAMN10868729	CYP3A4	CYP3A4 : 2KB Upstream Variant	rs2740574	Hispanic	Hispanic
The PAGE Study	SouthAmerican	Sub	1982	C=0.0928	T=0.9072		SAMN10868969	CYP3A4	CYP3A4 : 2KB Upstream Variant	rs2740574	Hispanic	Hispanic
The PAGE Study	NativeAmerican	Sub	1260	C=0.1190	T=0.8810		SAMN10868739	CYP3A4	CYP3A4 : 2KB Upstream Variant	rs2740574	Caucasian
The PAGE Study	SouthAsian	Sub	856	C=0.034	T=0.966		SAMN10868970	CYP3A4	CYP3A4 : 2KB Upstream Variant	rs2740574	Asian	Asian
8.3KJPN	JAPANESE	Study-wide	16758	C=0.00000	T=1.00000	PRJNA678214	SAMN16789458	CYP3A4	CYP3A4 : 2KB Upstream Variant	rs2740574	Asian	Asian
1000Genomes	Global	Study-wide	5008	C=0.2308	T=0.7692	PRJEB6930	SAMN07490465	CYP3A4	CYP3A4 : 2KB Upstream Variant	rs2740574	Others
1000Genomes	African	Sub	1322	C=0.7655	T=0.2345		SAMN07486022	CYP3A4	CYP3A4 : 2KB Upstream Variant	rs2740574	Black African	Black_African
1000Genomes	East Asian	Sub	1008	C=0.0040	T=0.9960		SAMN07486024	CYP3A4	CYP3A4 : 2KB Upstream Variant	rs2740574	Asian	Asian
1000Genomes	Europe	Sub	1006	C=0.0278	T=0.9722		SAMN07488239	CYP3A4	CYP3A4 : 2KB Upstream Variant	rs2740574	Others
1000Genomes	South Asian	Sub	978	C=0.040	T=0.960		SAMN07486027	CYP3A4	CYP3A4 : 2KB Upstream Variant	rs2740574	Asian	Asian
1000Genomes	American	Sub	694	C=0.105	T=0.895		SAMN07488242	CYP3A4	CYP3A4 : 2KB Upstream Variant	rs2740574	Caucasian
The Avon Longitudinal Study of Parents and Children	PARENT AND CHILD COHORT	Study-wide	3854	C=0.0355	T=0.9645	PRJEB7217		CYP3A4	CYP3A4 : 2KB Upstream Variant	rs2740574	Others
UK 10K study - Twins	TWIN COHORT	Study-wide	3708	C=0.0345	T=0.9655	PRJEB7218		CYP3A4	CYP3A4 : 2KB Upstream Variant	rs2740574	Others
KOREAN population from KRGDB	KOREAN	Study-wide	2930	C=0.0003	T=0.9997	PRJNA589833		CYP3A4	CYP3A4 : 2KB Upstream Variant	rs2740574	Asian	Asian
Korean Genome Project	KOREAN	Study-wide	1832	C=0.0000	T=1.0000	PRJNA609628		CYP3A4	CYP3A4 : 2KB Upstream Variant	rs2740574	Asian	Asian
Genome of the Netherlands Release 5	Genome of the Netherlands	Study-wide	998	C=0.028	T=0.972	PRJEB5829	SAMN13000132	CYP3A4	CYP3A4 : 2KB Upstream Variant	rs2740574	Caucasian	Caucasian
PharmGKB Aggregated	Global	Study-wide	904	C=0.169	T=0.831	PRJNA60817	SAMN13103781	CYP3A4	CYP3A4 : 2KB Upstream Variant	rs2740574	Others
PharmGKB Aggregated	PA130249477	Sub	374	C=0.126	T=0.874		SAMN13093995	CYP3A4	CYP3A4 : 2KB Upstream Variant	rs2740574	Others
PharmGKB Aggregated	PA130602287	Sub	194	C=0.216	T=0.784		SAMN13094233	CYP3A4	CYP3A4 : 2KB Upstream Variant	rs2740574	Others
PharmGKB Aggregated	PA130244323	Sub	178	C=0.208	T=0.792		SAMN13093978	CYP3A4	CYP3A4 : 2KB Upstream Variant	rs2740574	Others
PharmGKB Aggregated	PA156029204	Sub	158	C=0.171	T=0.829		SAMN13103746	CYP3A4	CYP3A4 : 2KB Upstream Variant	rs2740574	Others
CNV burdens in cranial meningiomas	Global	Study-wide	792	C=0.000	T=1.000	PRJEB37584	SAMN15458720	CYP3A4	CYP3A4 : 2KB Upstream Variant	rs2740574	Others
CNV burdens in cranial meningiomas	CRM	Sub	792	C=0.000	T=1.000		SAMN15458720	CYP3A4	CYP3A4 : 2KB Upstream Variant	rs2740574	Others
Northern Sweden	ACPOP	Study-wide	600	C=0.050	T=0.950	PPRJNA503394	SAMN10359154	CYP3A4	CYP3A4 : 2KB Upstream Variant	rs2740574	Others
SGDP_PRJ	Global	Study-wide	504	C=0.044	T=0.956	PRJNA586841		CYP3A4	CYP3A4 : 2KB Upstream Variant	rs2740574	Others
Qatari	Global	Study-wide	216	C=0.162	T=0.838	PRJNA288297	SAMN13019808	CYP3A4	CYP3A4 : 2KB Upstream Variant	rs2740574	Others
A Vietnamese Genetic Variation Database	Global	Study-wide	216	C=0.000	T=1.000	PRJNA515199	SAMN10744005	CYP3A4	CYP3A4 : 2KB Upstream Variant	rs2740574	Others
Siberian	Global	Study-wide	56	C=0.05	T=0.95	PRJNA267856	SAMN13113809	CYP3A4	CYP3A4 : 2KB Upstream Variant	rs2740574	Others
The Danish reference pan genome	Danish	Study-wide	40	C=0.03	T=0.97	PRJEB7725	SAMN13003120	CYP3A4	CYP3A4 : 2KB Upstream Variant	rs2740574	Caucasian	Caucasian
Allele Frequency Aggregator	Total	Global	374920	C=0.692276	T=0.307724	PRJNA507278	SAMN10492705	GSTM3	GSTM3 : Missense Variant	rs7483	Others
Allele Frequency Aggregator	European	Sub	319766	C=0.701991	T=0.298009		SAMN10492695	GSTM3	GSTM3 : Missense Variant	rs7483	Caucasian	Caucasian
Allele Frequency Aggregator	Other	Sub	22518	C=0.64979	T=0.35021		SAMN11605645	GSTM3	GSTM3 : Missense Variant	rs7483	Others
Allele Frequency Aggregator	African	Sub	11722	C=0.88952	T=0.11048		SAMN10492703	GSTM3	GSTM3 : Missense Variant	rs7483	Black African	Black_African
Allele Frequency Aggregator	Latin American 2	Sub	7236	C=0.5777	T=0.4223		SAMN10492700	GSTM3	GSTM3 : Missense Variant	rs7483	Hispanic	Hispanic
Allele Frequency Aggregator	Asian	Sub	6970	C=0.2504	T=0.7496		SAMN10492704	GSTM3	GSTM3 : Missense Variant	rs7483	Asian	Asian
Allele Frequency Aggregator	South Asian	Sub	5222	C=0.5741	T=0.4259		SAMN10492702	GSTM3	GSTM3 : Missense Variant	rs7483	Asian	Asian
Allele Frequency Aggregator	Latin American 1	Sub	1486	C=0.7355	T=0.2645		SAMN10492699	GSTM3	GSTM3 : Missense Variant	rs7483	Hispanic	Hispanic
TopMed	Global	Study-wide	264690	C=0.734195	T=0.265805	PRJNA400167		GSTM3	GSTM3 : Missense Variant	rs7483	Others
gnomAD - Exomes	Global	Study-wide	251354	C=0.649236	T=0.350764	PRJNA398795	SAMN07488253	GSTM3	GSTM3 : Missense Variant	rs7483	Others
gnomAD - Exomes	European	Sub	135320	C=0.704367	T=0.295633		SAMN10181265	GSTM3	GSTM3 : Missense Variant	rs7483	Caucasian	Caucasian
gnomAD - Exomes	Asian	Sub	48998	C=0.45612	T=0.54388			GSTM3	GSTM3 : Missense Variant	rs7483	Asian	Asian
gnomAD - Exomes	American	Sub	34570	C=0.55667	T=0.44333		SAMN07488255	GSTM3	GSTM3 : Missense Variant	rs7483	Caucasian
gnomAD - Exomes	African	Sub	16254	C=0.90347	T=0.09653		SAMN07488254	GSTM3	GSTM3 : Missense Variant	rs7483	Black African	Black_African
gnomAD - Exomes	Ashkenazi Jewish	Sub	10076	C=0.73561	T=0.26439		SAMN07488252	GSTM3	GSTM3 : Missense Variant	rs7483	Caucasian	Caucasian
gnomAD - Exomes	Other	Sub	6136	C=0.6817	T=0.3183		SAMN07488248	GSTM3	GSTM3 : Missense Variant	rs7483	Others
gnomAD - Genomes	Global	Study-wide	140114	C=0.746128	T=0.253872	PRJNA398795	SAMN07488253	GSTM3	GSTM3 : Missense Variant	rs7483	Others
gnomAD - Genomes	European	Sub	75860	C=0.70018	T=0.29982		SAMN10181265	GSTM3	GSTM3 : Missense Variant	rs7483	Caucasian	Caucasian
gnomAD - Genomes	African	Sub	42018	C=0.89493	T=0.10507		SAMN07488254	GSTM3	GSTM3 : Missense Variant	rs7483	Black African	Black_African
gnomAD - Genomes	American	Sub	13636	C=0.66603	T=0.33397		SAMN07488255	GSTM3	GSTM3 : Missense Variant	rs7483	Caucasian
gnomAD - Genomes	Ashkenazi Jewish	Sub	3324	C=0.7326	T=0.2674		SAMN07488252	GSTM3	GSTM3 : Missense Variant	rs7483	Caucasian	Caucasian
gnomAD - Genomes	East Asian	Sub	3128	C=0.2414	T=0.7586		SAMN07488251	GSTM3	GSTM3 : Missense Variant	rs7483	Asian	Asian
gnomAD - Genomes	Other	Sub	2148	C=0.7225	T=0.2775		SAMN07488248	GSTM3	GSTM3 : Missense Variant	rs7483	Others
ExAC	Global	Study-wide	121314	C=0.658531	T=0.341469	PRJEB8661	SAMN07490465	GSTM3	GSTM3 : Missense Variant	rs7483	Others
ExAC	Europe	Sub	73304	C=0.70763	T=0.29237			GSTM3	GSTM3 : Missense Variant	rs7483	Others
ExAC	Asian	Sub	25136	C=0.46730	T=0.53270			GSTM3	GSTM3 : Missense Variant	rs7483	Asian	Asian
ExAC	American	Sub	11566	C=0.54479	T=0.45521			GSTM3	GSTM3 : Missense Variant	rs7483	Caucasian
ExAC	African	Sub	10400	C=0.90038	T=0.09962			GSTM3	GSTM3 : Missense Variant	rs7483	Black African	Black_African
ExAC	Other	Sub	908	C=0.667	T=0.333		SAMN07486028	GSTM3	GSTM3 : Missense Variant	rs7483	Others
The PAGE Study	Global	Study-wide	78688	C=0.69960	T=0.30040	PRJNA168052	SAMN10868975	GSTM3	GSTM3 : Missense Variant	rs7483	Others
The PAGE Study	AfricanAmerican	Sub	32514	C=0.88753	T=0.11247		SAMN10868721	GSTM3	GSTM3 : Missense Variant	rs7483	African American	African_American
The PAGE Study	Mexican	Sub	10808	C=0.57476	T=0.42524		SAMN10868735	GSTM3	GSTM3 : Missense Variant	rs7483	Hispanic	Hispanic
The PAGE Study	Asian	Sub	8312	C=0.2435	T=0.7565		SAMN10868722	GSTM3	GSTM3 : Missense Variant	rs7483	Asian	Asian
The PAGE Study	PuertoRican	Sub	7914	C=0.7412	T=0.2588		SAMN10868968	GSTM3	GSTM3 : Missense Variant	rs7483	Hispanic	Hispanic
The PAGE Study	NativeHawaiian	Sub	4534	C=0.4177	T=0.5823		SAMN10868777	GSTM3	GSTM3 : Missense Variant	rs7483	Caucasian
The PAGE Study	Cuban	Sub	4230	C=0.7331	T=0.2669		SAMN10868733	GSTM3	GSTM3 : Missense Variant	rs7483	Hispanic	Hispanic
The PAGE Study	Dominican	Sub	3828	C=0.7829	T=0.2171		SAMN10868734	GSTM3	GSTM3 : Missense Variant	rs7483	Hispanic	Hispanic
The PAGE Study	CentralAmerican	Sub	2450	C=0.6547	T=0.3453		SAMN10868729	GSTM3	GSTM3 : Missense Variant	rs7483	Hispanic	Hispanic
The PAGE Study	SouthAmerican	Sub	1982	C=0.6004	T=0.3996		SAMN10868969	GSTM3	GSTM3 : Missense Variant	rs7483	Hispanic	Hispanic
The PAGE Study	NativeAmerican	Sub	1260	C=0.6492	T=0.3508		SAMN10868739	GSTM3	GSTM3 : Missense Variant	rs7483	Caucasian
The PAGE Study	SouthAsian	Sub	856	C=0.569	T=0.431		SAMN10868970	GSTM3	GSTM3 : Missense Variant	rs7483	Asian	Asian
8.3KJPN	JAPANESE	Study-wide	16760	C=0.24248	T=0.75752	PRJNA678214	SAMN16789458	GSTM3	GSTM3 : Missense Variant	rs7483	Asian	Asian
GO Exome Sequencing Project	Global	Study-wide	13006	C=0.76603	T=0.23397	PRJNA192955		GSTM3	GSTM3 : Missense Variant	rs7483	Others
GO Exome Sequencing Project	European American	Sub	8600	C=0.7035	T=0.2965			GSTM3	GSTM3 : Missense Variant	rs7483	Caucasian	Caucasian
GO Exome Sequencing Project	African American	Sub	4406	C=0.8881	T=0.1119			GSTM3	GSTM3 : Missense Variant	rs7483	African American	African_American
1000Genomes	Global	Study-wide	5008	C=0.6394	T=0.3606	PRJEB6930	SAMN07490465	GSTM3	GSTM3 : Missense Variant	rs7483	Others
1000Genomes	African	Sub	1322	C=0.9372	T=0.0628		SAMN07486022	GSTM3	GSTM3 : Missense Variant	rs7483	Black African	Black_African
1000Genomes	East Asian	Sub	1008	C=0.2748	T=0.7252		SAMN07486024	GSTM3	GSTM3 : Missense Variant	rs7483	Asian	Asian
1000Genomes	Europe	Sub	1006	C=0.7038	T=0.2962		SAMN07488239	GSTM3	GSTM3 : Missense Variant	rs7483	Others
1000Genomes	South Asian	Sub	978	C=0.577	T=0.423		SAMN07486027	GSTM3	GSTM3 : Missense Variant	rs7483	Asian	Asian
1000Genomes	American	Sub	694	C=0.597	T=0.403		SAMN07488242	GSTM3	GSTM3 : Missense Variant	rs7483	Caucasian
Genetic variation in the Estonian population	Estonian	Study-wide	4480	C=0.6808	T=0.3192	PRJNA489787		GSTM3	GSTM3 : Missense Variant	rs7483	Caucasian	Caucasian
The Avon Longitudinal Study of Parents and Children	PARENT AND CHILD COHORT	Study-wide	3854	C=0.6894	T=0.3106	PRJEB7217		GSTM3	GSTM3 : Missense Variant	rs7483	Others
UK 10K study - Twins	TWIN COHORT	Study-wide	3708	C=0.7095	T=0.2905	PRJEB7218		GSTM3	GSTM3 : Missense Variant	rs7483	Others
KOREAN population from KRGDB	KOREAN	Study-wide	2928	C=0.2585	T=0.7415	PRJNA589833		GSTM3	GSTM3 : Missense Variant	rs7483	Asian	Asian
HGDP-CEPH-db Supplement 1	Global	Study-wide	2084	C=0.5720	T=0.4280	PRJEB6463		GSTM3	GSTM3 : Missense Variant	rs7483	Others
HGDP-CEPH-db Supplement 1	Est_Asia	Sub	470	C=0.294	T=0.706		SAMN13169023	GSTM3	GSTM3 : Missense Variant	rs7483	Asian	Asian
HGDP-CEPH-db Supplement 1	Central_South_Asia	Sub	414	C=0.570	T=0.430		SAMN13169022	GSTM3	GSTM3 : Missense Variant	rs7483	Asian	Asian
HGDP-CEPH-db Supplement 1	Middle_Est	Sub	350	C=0.703	T=0.297		SAMN13169025	GSTM3	GSTM3 : Missense Variant	rs7483	Asian	Asian
HGDP-CEPH-db Supplement 1	Europe	Sub	320	C=0.713	T=0.287		SAMN13169024	GSTM3	GSTM3 : Missense Variant	rs7483	Others
HGDP-CEPH-db Supplement 1	Africa	Sub	242	C=0.868	T=0.132		SAMN13169020	GSTM3	GSTM3 : Missense Variant	rs7483	Black African	Black_African
HGDP-CEPH-db Supplement 1	America	Sub	216	C=0.481	T=0.519		SAMN13169021	GSTM3	GSTM3 : Missense Variant	rs7483	Caucasian
HGDP-CEPH-db Supplement 1	Oceania	Sub	72	C=0.42	T=0.58		SAMN13169026	GSTM3	GSTM3 : Missense Variant	rs7483	Caucasian	Caucasian
HapMap	Global	Study-wide	1890	C=0.6714	T=0.3286	PRJNA60817	SAMN10820145	GSTM3	GSTM3 : Missense Variant	rs7483	Others
HapMap	American	Sub	770	C=0.591	T=0.409		SAMN10821182	GSTM3	GSTM3 : Missense Variant	rs7483	Caucasian
HapMap	African	Sub	690	C=0.901	T=0.099		SAMN10821181	GSTM3	GSTM3 : Missense Variant	rs7483	Black African	Black_African
HapMap	Asian	Sub	254	C=0.272	T=0.728		SAMN10821184	GSTM3	GSTM3 : Missense Variant	rs7483	Asian	Asian
HapMap	Europe	Sub	176	C=0.699	T=0.301		SAMN10821183	GSTM3	GSTM3 : Missense Variant	rs7483	Others
Korean Genome Project	KOREAN	Study-wide	1832	C=0.2647	T=0.7353	PRJNA609628		GSTM3	GSTM3 : Missense Variant	rs7483	Asian	Asian
Genome-wide autozygosity in Daghestan	Global	Study-wide	1124	C=0.6210	T=0.3790	PRJNA576826	SAMN13013121	GSTM3	GSTM3 : Missense Variant	rs7483	Others
Genome-wide autozygosity in Daghestan	Daghestan	Sub	624	C=0.644	T=0.356		SAMN13013126	GSTM3	GSTM3 : Missense Variant	rs7483	Caucasian	Caucasian
Genome-wide autozygosity in Daghestan	Near_East	Sub	142	C=0.585	T=0.415		SAMN13013123	GSTM3	GSTM3 : Missense Variant	rs7483	Others
Genome-wide autozygosity in Daghestan	Central Asia	Sub	120	C=0.458	T=0.542		SAMN13013124	GSTM3	GSTM3 : Missense Variant	rs7483	Asian	Asian
Genome-wide autozygosity in Daghestan	Europe	Sub	106	C=0.689	T=0.311		SAMN13013127	GSTM3	GSTM3 : Missense Variant	rs7483	Others
Genome-wide autozygosity in Daghestan	South Asian	Sub	96	C=0.65	T=0.35		SAMN13013122	GSTM3	GSTM3 : Missense Variant	rs7483	Asian	Asian
Genome-wide autozygosity in Daghestan	Caucasus	Sub	36	C=0.64	T=0.36		SAMN13013125	GSTM3	GSTM3 : Missense Variant	rs7483	Caucasian	Caucasian
Genome of the Netherlands Release 5	Genome of the Netherlands	Study-wide	998	C=0.703	T=0.297	PRJEB5829	SAMN13000132	GSTM3	GSTM3 : Missense Variant	rs7483	Caucasian	Caucasian
CNV burdens in cranial meningiomas	Global	Study-wide	772	C=0.249	T=0.751	PRJEB37584	SAMN15458720	GSTM3	GSTM3 : Missense Variant	rs7483	Others
CNV burdens in cranial meningiomas	CRM	Sub	772	C=0.249	T=0.751		SAMN15458720	GSTM3	GSTM3 : Missense Variant	rs7483	Others
A Vietnamese Genetic Variation Database	Global	Study-wide	616	C=0.253	T=0.747	PRJNA515199	SAMN10744005	GSTM3	GSTM3 : Missense Variant	rs7483	Others
Northern Sweden	ACPOP	Study-wide	600	C=0.740	T=0.260	PPRJNA503394	SAMN10359154	GSTM3	GSTM3 : Missense Variant	rs7483	Others
Medical Genome Project healthy controls from Spanish population	Spanish controls	Study-wide	534	C=0.738	T=0.262	PRJEB8705	SAMN13001620	GSTM3	GSTM3 : Missense Variant	rs7483	Caucasian	Caucasian
SGDP_PRJ	Global	Study-wide	360	C=0.336	T=0.664	PRJNA586841		GSTM3	GSTM3 : Missense Variant	rs7483	Others
PharmGKB Aggregated	Global	Study-wide	352	C=0.534	T=0.466	PRJNA60817	SAMN13103781	GSTM3	GSTM3 : Missense Variant	rs7483	Others
PharmGKB Aggregated	PA147748650	Sub	352	C=0.534	T=0.466		SAMN13096551	GSTM3	GSTM3 : Missense Variant	rs7483	Others
FINRISK	Finnish from FINRISK project	Study-wide	304	C=0.730	T=0.270	PRJEB7895	SAMN13002954	GSTM3	GSTM3 : Missense Variant	rs7483	Caucasian	Caucasian
Qatari	Global	Study-wide	216	C=0.755	T=0.245	PRJNA288297	SAMN13019808	GSTM3	GSTM3 : Missense Variant	rs7483	Others
Ancient Sardinia genome-wide 1240k capture data generation and analysis	Global	Study-wide	80	C=0.80	T=0.20	PRJEB36033	SAMN15458807	GSTM3	GSTM3 : Missense Variant	rs7483	Others
The Danish reference pan genome	Danish	Study-wide	40	C=0.80	T=0.20	PRJEB7725	SAMN13003120	GSTM3	GSTM3 : Missense Variant	rs7483	Caucasian	Caucasian
Siberian	Global	Study-wide	34	C=0.26	T=0.74	PRJNA267856	SAMN13113809	GSTM3	GSTM3 : Missense Variant	rs7483	Others
TopMed	Global	Study-wide	264690	A=0.561570	C=0.438430	PRJNA400167		DROSHA	DROSHA : Intron Variant	rs4867329	Others
gnomAD - Genomes	Global	Study-wide	139214	A=0.549837	C=0.450163	PRJNA398795	SAMN07488253	DROSHA	DROSHA : Intron Variant	rs4867329	Others
gnomAD - Genomes	European	Sub	75754	A=0.46614	C=0.53386		SAMN10181265	DROSHA	DROSHA : Intron Variant	rs4867329	Caucasian	Caucasian
gnomAD - Genomes	African	Sub	41370	A=0.68907	C=0.31093		SAMN07488254	DROSHA	DROSHA : Intron Variant	rs4867329	Black African	Black_African
gnomAD - Genomes	American	Sub	13618	A=0.54516	C=0.45484		SAMN07488255	DROSHA	DROSHA : Intron Variant	rs4867329	Caucasian
gnomAD - Genomes	Ashkenazi Jewish	Sub	3320	A=0.5690	C=0.4310		SAMN07488252	DROSHA	DROSHA : Intron Variant	rs4867329	Caucasian	Caucasian
gnomAD - Genomes	East Asian	Sub	3016	A=0.7344	C=0.2656		SAMN07488251	DROSHA	DROSHA : Intron Variant	rs4867329	Asian	Asian
gnomAD - Genomes	Other	Sub	2136	A=0.5609	C=0.4391		SAMN07488248	DROSHA	DROSHA : Intron Variant	rs4867329	Others
The PAGE Study	Global	Study-wide	78700	A=0.64380	C=0.35620	PRJNA168052	SAMN10868975	DROSHA	DROSHA : Intron Variant	rs4867329	Others
The PAGE Study	AfricanAmerican	Sub	32514	A=0.69173	C=0.30827		SAMN10868721	DROSHA	DROSHA : Intron Variant	rs4867329	African American	African_American
The PAGE Study	Mexican	Sub	10810	A=0.51887	C=0.48113		SAMN10868735	DROSHA	DROSHA : Intron Variant	rs4867329	Hispanic	Hispanic
The PAGE Study	Asian	Sub	8318	A=0.8240	C=0.1760		SAMN10868722	DROSHA	DROSHA : Intron Variant	rs4867329	Asian	Asian
The PAGE Study	PuertoRican	Sub	7918	A=0.5413	C=0.4587		SAMN10868968	DROSHA	DROSHA : Intron Variant	rs4867329	Hispanic	Hispanic
The PAGE Study	NativeHawaiian	Sub	4534	A=0.7208	C=0.2792		SAMN10868777	DROSHA	DROSHA : Intron Variant	rs4867329	Caucasian
The PAGE Study	Cuban	Sub	4230	A=0.5553	C=0.4447		SAMN10868733	DROSHA	DROSHA : Intron Variant	rs4867329	Hispanic	Hispanic
The PAGE Study	Dominican	Sub	3828	A=0.6024	C=0.3976		SAMN10868734	DROSHA	DROSHA : Intron Variant	rs4867329	Hispanic	Hispanic
The PAGE Study	CentralAmerican	Sub	2450	A=0.5641	C=0.4359		SAMN10868729	DROSHA	DROSHA : Intron Variant	rs4867329	Hispanic	Hispanic
The PAGE Study	SouthAmerican	Sub	1982	A=0.5101	C=0.4899		SAMN10868969	DROSHA	DROSHA : Intron Variant	rs4867329	Hispanic	Hispanic
The PAGE Study	NativeAmerican	Sub	1260	A=0.5302	C=0.4698		SAMN10868739	DROSHA	DROSHA : Intron Variant	rs4867329	Caucasian
The PAGE Study	SouthAsian	Sub	856	A=0.518	C=0.482		SAMN10868970	DROSHA	DROSHA : Intron Variant	rs4867329	Asian	Asian
8.3KJPN	JAPANESE	Study-wide	16066	A=0.84433	C=0.15567	PRJNA678214	SAMN16789458	DROSHA	DROSHA : Intron Variant	rs4867329	Asian	Asian
1000Genomes	Global	Study-wide	5008	A=0.6278	C=0.3722	PRJEB6930	SAMN07490465	DROSHA	DROSHA : Intron Variant	rs4867329	Others
1000Genomes	African	Sub	1322	A=0.7209	C=0.2791		SAMN07486022	DROSHA	DROSHA : Intron Variant	rs4867329	Black African	Black_African
1000Genomes	East Asian	Sub	1008	A=0.7728	C=0.2272		SAMN07486024	DROSHA	DROSHA : Intron Variant	rs4867329	Asian	Asian
1000Genomes	Europe	Sub	1006	A=0.5040	C=0.4960		SAMN07488239	DROSHA	DROSHA : Intron Variant	rs4867329	Others
1000Genomes	South Asian	Sub	978	A=0.546	C=0.454		SAMN07486027	DROSHA	DROSHA : Intron Variant	rs4867329	Asian	Asian
1000Genomes	American	Sub	694	A=0.535	C=0.465		SAMN07488242	DROSHA	DROSHA : Intron Variant	rs4867329	Caucasian
Genetic variation in the Estonian population	Estonian	Study-wide	4478	A=0.4728	C=0.5272	PRJNA489787		DROSHA	DROSHA : Intron Variant	rs4867329	Caucasian	Caucasian
The Avon Longitudinal Study of Parents and Children	PARENT AND CHILD COHORT	Study-wide	3854	A=0.4645	C=0.5355	PRJEB7217		DROSHA	DROSHA : Intron Variant	rs4867329	Others
UK 10K study - Twins	TWIN COHORT	Study-wide	3708	A=0.4523	C=0.5477	PRJEB7218		DROSHA	DROSHA : Intron Variant	rs4867329	Others
KOREAN population from KRGDB	KOREAN	Study-wide	2930	A=0.8113	C=0.1887	PRJNA589833		DROSHA	DROSHA : Intron Variant	rs4867329	Asian	Asian
Korean Genome Project	KOREAN	Study-wide	1780	A=0.7803	C=0.2197	PRJNA609628		DROSHA	DROSHA : Intron Variant	rs4867329	Asian	Asian
Genome of the Netherlands Release 5	Genome of the Netherlands	Study-wide	998	A=0.449	C=0.551	PRJEB5829	SAMN13000132	DROSHA	DROSHA : Intron Variant	rs4867329	Caucasian	Caucasian
CNV burdens in cranial meningiomas	Global	Study-wide	790	A=0.776	C=0.224	PRJEB37584	SAMN15458720	DROSHA	DROSHA : Intron Variant	rs4867329	Others
CNV burdens in cranial meningiomas	CRM	Sub	790	A=0.776	C=0.224		SAMN15458720	DROSHA	DROSHA : Intron Variant	rs4867329	Others
Northern Sweden	ACPOP	Study-wide	600	A=0.448	C=0.552	PPRJNA503394	SAMN10359154	DROSHA	DROSHA : Intron Variant	rs4867329	Others
HapMap	Global	Study-wide	324	A=0.694	C=0.306	PRJNA60817	SAMN10820145	DROSHA	DROSHA : Intron Variant	rs4867329	Others
HapMap	American	Sub	120	A=0.525	C=0.475		SAMN10821182	DROSHA	DROSHA : Intron Variant	rs4867329	Caucasian
HapMap	African	Sub	116	A=0.741	C=0.259		SAMN10821181	DROSHA	DROSHA : Intron Variant	rs4867329	Black African	Black_African
HapMap	Asian	Sub	88	A=0.86	C=0.14		SAMN10821184	DROSHA	DROSHA : Intron Variant	rs4867329	Asian	Asian
SGDP_PRJ	Global	Study-wide	318	A=0.374	C=0.626	PRJNA586841		DROSHA	DROSHA : Intron Variant	rs4867329	Others
Qatari	Global	Study-wide	216	A=0.611	C=0.389	PRJNA288297	SAMN13019808	DROSHA	DROSHA : Intron Variant	rs4867329	Others
The Danish reference pan genome	Danish	Study-wide	40	A=0.60	C=0.40	PRJEB7725	SAMN13003120	DROSHA	DROSHA : Intron Variant	rs4867329	Caucasian	Caucasian
Siberian	Global	Study-wide	28	A=0.29	C=0.71	PRJNA267856	SAMN13113809	DROSHA	DROSHA : Intron Variant	rs4867329	Others
TopMed	Global	Study-wide	264690	G=0.496656	C=0.503344	PRJNA400167		CYP1B1	CYP1B1 : Missense Variant	rs1056836	Others
gnomAD - Genomes	Global	Study-wide	140030	G=0.487460	C=0.512540	PRJNA398795	SAMN07488253	CYP1B1	CYP1B1 : Missense Variant	rs1056836	Others
gnomAD - Genomes	European	Sub	75846	G=0.57722	C=0.42278		SAMN10181265	CYP1B1	CYP1B1 : Missense Variant	rs1056836	Caucasian	Caucasian
gnomAD - Genomes	African	Sub	41946	G=0.22906	C=0.77094		SAMN07488254	CYP1B1	CYP1B1 : Missense Variant	rs1056836	Black African	Black_African
gnomAD - Genomes	American	Sub	13638	G=0.68353	C=0.31647		SAMN07488255	CYP1B1	CYP1B1 : Missense Variant	rs1056836	Caucasian
gnomAD - Genomes	Ashkenazi Jewish	Sub	3320	G=0.4828	C=0.5172		SAMN07488252	CYP1B1	CYP1B1 : Missense Variant	rs1056836	Caucasian	Caucasian
gnomAD - Genomes	East Asian	Sub	3130	G=0.8917	C=0.1083		SAMN07488251	CYP1B1	CYP1B1 : Missense Variant	rs1056836	Asian	Asian
gnomAD - Genomes	Other	Sub	2150	G=0.5372	C=0.4628		SAMN07488248	CYP1B1	CYP1B1 : Missense Variant	rs1056836	Others
The PAGE Study	Global	Study-wide	78696	G=0.50403	C=0.49597	PRJNA168052	SAMN10868975	CYP1B1	CYP1B1 : Missense Variant	rs1056836	Others
The PAGE Study	AfricanAmerican	Sub	32514	G=0.23725	C=0.76275		SAMN10868721	CYP1B1	CYP1B1 : Missense Variant	rs1056836	African American	African_American
The PAGE Study	Mexican	Sub	10808	G=0.76073	C=0.23927		SAMN10868735	CYP1B1	CYP1B1 : Missense Variant	rs1056836	Hispanic	Hispanic
The PAGE Study	Asian	Sub	8318	G=0.8492	C=0.1508		SAMN10868722	CYP1B1	CYP1B1 : Missense Variant	rs1056836	Asian	Asian
The PAGE Study	PuertoRican	Sub	7918	G=0.5578	C=0.4422		SAMN10868968	CYP1B1	CYP1B1 : Missense Variant	rs1056836	Hispanic	Hispanic
The PAGE Study	NativeHawaiian	Sub	4532	G=0.8241	C=0.1759		SAMN10868777	CYP1B1	CYP1B1 : Missense Variant	rs1056836	Caucasian
The PAGE Study	Cuban	Sub	4230	G=0.5442	C=0.4558		SAMN10868733	CYP1B1	CYP1B1 : Missense Variant	rs1056836	Hispanic	Hispanic
The PAGE Study	Dominican	Sub	3828	G=0.4331	C=0.5669		SAMN10868734	CYP1B1	CYP1B1 : Missense Variant	rs1056836	Hispanic	Hispanic
The PAGE Study	CentralAmerican	Sub	2450	G=0.6914	C=0.3086		SAMN10868729	CYP1B1	CYP1B1 : Missense Variant	rs1056836	Hispanic	Hispanic
The PAGE Study	SouthAmerican	Sub	1982	G=0.7180	C=0.2820		SAMN10868969	CYP1B1	CYP1B1 : Missense Variant	rs1056836	Hispanic	Hispanic
The PAGE Study	NativeAmerican	Sub	1260	G=0.6032	C=0.3968		SAMN10868739	CYP1B1	CYP1B1 : Missense Variant	rs1056836	Caucasian
The PAGE Study	SouthAsian	Sub	856	G=0.790	C=0.210		SAMN10868970	CYP1B1	CYP1B1 : Missense Variant	rs1056836	Asian	Asian
HapMap	Global	Study-wide	1882	G=0.5335	C=0.4665	PRJNA60817	SAMN10820145	CYP1B1	CYP1B1 : Missense Variant	rs1056836	Others
HapMap	American	Sub	768	G=0.658	C=0.342		SAMN10821182	CYP1B1	CYP1B1 : Missense Variant	rs1056836	Caucasian
HapMap	African	Sub	688	G=0.237	C=0.763		SAMN10821181	CYP1B1	CYP1B1 : Missense Variant	rs1056836	Black African	Black_African
HapMap	Asian	Sub	250	G=0.924	C=0.076		SAMN10821184	CYP1B1	CYP1B1 : Missense Variant	rs1056836	Asian	Asian
HapMap	Europe	Sub	176	G=0.597	C=0.403		SAMN10821183	CYP1B1	CYP1B1 : Missense Variant	rs1056836	Others
Korean Genome Project	KOREAN	Study-wide	1832	G=0.8701	C=0.1299	PRJNA609628		CYP1B1	CYP1B1 : Missense Variant	rs1056836	Asian	Asian
PharmGKB Aggregated	Global	Study-wide	730	G=0.505	C=0.495	PRJNA60817	SAMN13103781	CYP1B1	CYP1B1 : Missense Variant	rs1056836	Others
PharmGKB Aggregated	PA150029455	Sub	356	G=0.621	C=0.379		SAMN13099480	CYP1B1	CYP1B1 : Missense Variant	rs1056836	Others
PharmGKB Aggregated	PA141827054	Sub	190	G=0.611	C=0.389		SAMN13097356	CYP1B1	CYP1B1 : Missense Variant	rs1056836	Others
PharmGKB Aggregated	PA141825911	Sub	184	G=0.174	C=0.826		SAMN13097352	CYP1B1	CYP1B1 : Missense Variant	rs1056836	Others
Allele Frequency Aggregator	Total	Global	321342	C=0.949126	T=0.050874	PRJNA507278	SAMN10492705	XRCC1	XRCC1 : Missense Variant	rs25489	Others
Allele Frequency Aggregator	European	Sub	273682	C=0.951509	T=0.048491		SAMN10492695	XRCC1	XRCC1 : Missense Variant	rs25489	Caucasian	Caucasian
Allele Frequency Aggregator	Other	Sub	21472	C=0.93717	T=0.06283		SAMN11605645	XRCC1	XRCC1 : Missense Variant	rs25489	Others
Allele Frequency Aggregator	African	Sub	11112	C=0.97642	T=0.02358		SAMN10492703	XRCC1	XRCC1 : Missense Variant	rs25489	Black African	Black_African
Allele Frequency Aggregator	Asian	Sub	6890	C=0.8993	T=0.1007		SAMN10492704	XRCC1	XRCC1 : Missense Variant	rs25489	Asian	Asian
Allele Frequency Aggregator	Latin American 2	Sub	6488	C=0.8947	T=0.1053		SAMN10492700	XRCC1	XRCC1 : Missense Variant	rs25489	Hispanic	Hispanic
Allele Frequency Aggregator	Latin American 1	Sub	1350	C=0.9459	T=0.0541		SAMN10492699	XRCC1	XRCC1 : Missense Variant	rs25489	Hispanic	Hispanic
Allele Frequency Aggregator	South Asian	Sub	348	C=0.954	T=0.046		SAMN10492702	XRCC1	XRCC1 : Missense Variant	rs25489	Asian	Asian
The PAGE Study	Global	Study-wide	78694	C=0.93616	T=0.06384	PRJNA168052	SAMN10868975	XRCC1	XRCC1 : Missense Variant	rs25489	Others
The PAGE Study	AfricanAmerican	Sub	32516	C=0.97088	T=0.02912		SAMN10868721	XRCC1	XRCC1 : Missense Variant	rs25489	African American	African_American
The PAGE Study	Mexican	Sub	10808	C=0.88416	T=0.11584		SAMN10868735	XRCC1	XRCC1 : Missense Variant	rs25489	Hispanic	Hispanic
The PAGE Study	Asian	Sub	8318	C=0.9168	T=0.0832		SAMN10868722	XRCC1	XRCC1 : Missense Variant	rs25489	Asian	Asian
The PAGE Study	PuertoRican	Sub	7916	C=0.9444	T=0.0556		SAMN10868968	XRCC1	XRCC1 : Missense Variant	rs25489	Hispanic	Hispanic
The PAGE Study	NativeHawaiian	Sub	4530	C=0.8715	T=0.1285		SAMN10868777	XRCC1	XRCC1 : Missense Variant	rs25489	Caucasian
The PAGE Study	Cuban	Sub	4230	C=0.9369	T=0.0631		SAMN10868733	XRCC1	XRCC1 : Missense Variant	rs25489	Hispanic	Hispanic
The PAGE Study	Dominican	Sub	3828	C=0.9305	T=0.0695		SAMN10868734	XRCC1	XRCC1 : Missense Variant	rs25489	Hispanic	Hispanic
The PAGE Study	CentralAmerican	Sub	2450	C=0.9061	T=0.0939		SAMN10868729	XRCC1	XRCC1 : Missense Variant	rs25489	Hispanic	Hispanic
The PAGE Study	SouthAmerican	Sub	1982	C=0.9203	T=0.0797		SAMN10868969	XRCC1	XRCC1 : Missense Variant	rs25489	Hispanic	Hispanic
The PAGE Study	NativeAmerican	Sub	1260	C=0.9270	T=0.0730		SAMN10868739	XRCC1	XRCC1 : Missense Variant	rs25489	Caucasian
The PAGE Study	SouthAsian	Sub	856	C=0.886	T=0.114		SAMN10868970	XRCC1	XRCC1 : Missense Variant	rs25489	Asian	Asian
8.3KJPN	JAPANESE	Study-wide	16760	C=0.91838	T=0.08162	PRJNA678214	SAMN16789458	XRCC1	XRCC1 : Missense Variant	rs25489	Asian	Asian
GO Exome Sequencing Project	Global	Study-wide	12998	C=0.95722	T=0.04278	PRJNA192955		XRCC1	XRCC1 : Missense Variant	rs25489	Others
GO Exome Sequencing Project	European American	Sub	8596	C=0.9516	T=0.0484			XRCC1	XRCC1 : Missense Variant	rs25489	Caucasian	Caucasian
GO Exome Sequencing Project	African American	Sub	4402	C=0.9682	T=0.0318			XRCC1	XRCC1 : Missense Variant	rs25489	African American	African_American
1000Genomes	Global	Study-wide	5008	C=0.9329	T=0.0671	PRJEB6930	SAMN07490465	XRCC1	XRCC1 : Missense Variant	rs25489	Others
1000Genomes	African	Sub	1322	C=0.9743	T=0.0257		SAMN07486022	XRCC1	XRCC1 : Missense Variant	rs25489	Black African	Black_African
1000Genomes	East Asian	Sub	1008	C=0.8998	T=0.1002		SAMN07486024	XRCC1	XRCC1 : Missense Variant	rs25489	Asian	Asian
1000Genomes	Europe	Sub	1006	C=0.9414	T=0.0586		SAMN07488239	XRCC1	XRCC1 : Missense Variant	rs25489	Others
1000Genomes	South Asian	Sub	978	C=0.901	T=0.099		SAMN07486027	XRCC1	XRCC1 : Missense Variant	rs25489	Asian	Asian
1000Genomes	American	Sub	694	C=0.935	T=0.065		SAMN07488242	XRCC1	XRCC1 : Missense Variant	rs25489	Caucasian
Genetic variation in the Estonian population	Estonian	Study-wide	4480	C=0.9397	T=0.0603	PRJNA489787		XRCC1	XRCC1 : Missense Variant	rs25489	Caucasian	Caucasian
The Avon Longitudinal Study of Parents and Children	PARENT AND CHILD COHORT	Study-wide	3854	C=0.9525	T=0.0475	PRJEB7217		XRCC1	XRCC1 : Missense Variant	rs25489	Others
UK 10K study - Twins	TWIN COHORT	Study-wide	3708	C=0.9612	T=0.0388	PRJEB7218		XRCC1	XRCC1 : Missense Variant	rs25489	Others
MxGDAR/Encodat-PGx	Global	Study-wide	3290	C=0.8505	T=0.1495	PRJEB37766	SAMN15457995	XRCC1	XRCC1 : Missense Variant	rs25489	Others
MxGDAR/Encodat-PGx	MxGDAR	Sub	3290	C=0.8505	T=0.1495			XRCC1	XRCC1 : Missense Variant	rs25489	Others
KOREAN population from KRGDB	KOREAN	Study-wide	2918	C=0.8914	T=0.1086	PRJNA589833		XRCC1	XRCC1 : Missense Variant	rs25489	Asian	Asian
HapMap	Global	Study-wide	1890	C=0.9466	T=0.0534	PRJNA60817	SAMN10820145	XRCC1	XRCC1 : Missense Variant	rs25489	Others
HapMap	American	Sub	768	C=0.938	T=0.062		SAMN10821182	XRCC1	XRCC1 : Missense Variant	rs25489	Caucasian
HapMap	African	Sub	692	C=0.980	T=0.020		SAMN10821181	XRCC1	XRCC1 : Missense Variant	rs25489	Black African	Black_African
HapMap	Asian	Sub	254	C=0.917	T=0.083		SAMN10821184	XRCC1	XRCC1 : Missense Variant	rs25489	Asian	Asian
HapMap	Europe	Sub	176	C=0.898	T=0.102		SAMN10821183	XRCC1	XRCC1 : Missense Variant	rs25489	Others
Korean Genome Project	KOREAN	Study-wide	1832	C=0.9099	T=0.0901	PRJNA609628		XRCC1	XRCC1 : Missense Variant	rs25489	Asian	Asian
Genome of the Netherlands Release 5	Genome of the Netherlands	Study-wide	998	C=0.942	T=0.058	PRJEB5829	SAMN13000132	XRCC1	XRCC1 : Missense Variant	rs25489	Caucasian	Caucasian
CNV burdens in cranial meningiomas	Global	Study-wide	790	C=0.911	T=0.089	PRJEB37584	SAMN15458720	XRCC1	XRCC1 : Missense Variant	rs25489	Others
CNV burdens in cranial meningiomas	CRM	Sub	790	C=0.911	T=0.089		SAMN15458720	XRCC1	XRCC1 : Missense Variant	rs25489	Others
Northern Sweden	ACPOP	Study-wide	600	C=0.930	T=0.070	PPRJNA503394	SAMN10359154	XRCC1	XRCC1 : Missense Variant	rs25489	Others
Medical Genome Project healthy controls from Spanish population	Spanish controls	Study-wide	534	C=0.934	T=0.066	PRJEB8705	SAMN13001620	XRCC1	XRCC1 : Missense Variant	rs25489	Caucasian	Caucasian
Qatari	Global	Study-wide	216	C=0.769	T=0.231	PRJNA288297	SAMN13019808	XRCC1	XRCC1 : Missense Variant	rs25489	Others
SGDP_PRJ	Global	Study-wide	60	C=0.48	T=0.52	PRJNA586841		XRCC1	XRCC1 : Missense Variant	rs25489	Others
The Danish reference pan genome	Danish	Study-wide	40	C=0.95	T=0.05	PRJEB7725	SAMN13003120	XRCC1	XRCC1 : Missense Variant	rs25489	Caucasian	Caucasian
Siberian	Global	Study-wide	4	C=0.5	T=0.5	PRJNA267856	SAMN13113809	XRCC1	XRCC1 : Missense Variant	rs25489	Others
TopMed	Global	Study-wide	264690	G=0.816597	A=0.183403	PRJNA400167		TNRC6A	TNRC6A : Missense Variant	rs6497759	Others
gnomAD - Exomes	Global	Study-wide	251436	G=0.829511	A=0.170489	PRJNA398795	SAMN07488253	TNRC6A	TNRC6A : Missense Variant	rs6497759	Others
gnomAD - Exomes	European	Sub	135378	G=0.816492	A=0.183508		SAMN10181265	TNRC6A	TNRC6A : Missense Variant	rs6497759	Caucasian	Caucasian
gnomAD - Exomes	Asian	Sub	49010	G=0.86786	A=0.13214			TNRC6A	TNRC6A : Missense Variant	rs6497759	Asian	Asian
gnomAD - Exomes	American	Sub	34586	G=0.83326	A=0.16674		SAMN07488255	TNRC6A	TNRC6A : Missense Variant	rs6497759	Caucasian
gnomAD - Exomes	African	Sub	16250	G=0.80554	A=0.19446		SAMN07488254	TNRC6A	TNRC6A : Missense Variant	rs6497759	Black African	Black_African
gnomAD - Exomes	Ashkenazi Jewish	Sub	10078	G=0.84451	A=0.15549		SAMN07488252	TNRC6A	TNRC6A : Missense Variant	rs6497759	Caucasian	Caucasian
gnomAD - Exomes	Other	Sub	6134	G=0.8282	A=0.1718		SAMN07488248	TNRC6A	TNRC6A : Missense Variant	rs6497759	Others
gnomAD - Genomes	Global	Study-wide	140094	G=0.816473	A=0.183527	PRJNA398795	SAMN07488253	TNRC6A	TNRC6A : Missense Variant	rs6497759	Others
gnomAD - Genomes	European	Sub	75902	G=0.81547	A=0.18453		SAMN10181265	TNRC6A	TNRC6A : Missense Variant	rs6497759	Caucasian	Caucasian
gnomAD - Genomes	African	Sub	41940	G=0.80272	A=0.19728		SAMN07488254	TNRC6A	TNRC6A : Missense Variant	rs6497759	Black African	Black_African
gnomAD - Genomes	American	Sub	13646	G=0.83651	A=0.16349		SAMN07488255	TNRC6A	TNRC6A : Missense Variant	rs6497759	Caucasian
gnomAD - Genomes	Ashkenazi Jewish	Sub	3322	G=0.8585	A=0.1415		SAMN07488252	TNRC6A	TNRC6A : Missense Variant	rs6497759	Caucasian	Caucasian
gnomAD - Genomes	East Asian	Sub	3132	G=0.8972	A=0.1028		SAMN07488251	TNRC6A	TNRC6A : Missense Variant	rs6497759	Asian	Asian
gnomAD - Genomes	Other	Sub	2152	G=0.8104	A=0.1896		SAMN07488248	TNRC6A	TNRC6A : Missense Variant	rs6497759	Others
ExAC	Global	Study-wide	121386	G=0.827534	A=0.172466	PRJEB8661	SAMN07490465	TNRC6A	TNRC6A : Missense Variant	rs6497759	Others
ExAC	Europe	Sub	73344	G=0.81497	A=0.18503			TNRC6A	TNRC6A : Missense Variant	rs6497759	Others
ExAC	Asian	Sub	25160	G=0.86777	A=0.13223			TNRC6A	TNRC6A : Missense Variant	rs6497759	Asian	Asian
ExAC	American	Sub	11572	G=0.84065	A=0.15935			TNRC6A	TNRC6A : Missense Variant	rs6497759	Caucasian
ExAC	African	Sub	10404	G=0.80431	A=0.19569			TNRC6A	TNRC6A : Missense Variant	rs6497759	Black African	Black_African
ExAC	Other	Sub	906	G=0.827	A=0.173		SAMN07486028	TNRC6A	TNRC6A : Missense Variant	rs6497759	Others
The PAGE Study	Global	Study-wide	78696	G=0.81875	A=0.18125	PRJNA168052	SAMN10868975	TNRC6A	TNRC6A : Missense Variant	rs6497759	Others
The PAGE Study	AfricanAmerican	Sub	32514	G=0.80245	A=0.19755		SAMN10868721	TNRC6A	TNRC6A : Missense Variant	rs6497759	African American	African_American
The PAGE Study	Mexican	Sub	10810	G=0.81924	A=0.18076		SAMN10868735	TNRC6A	TNRC6A : Missense Variant	rs6497759	Hispanic	Hispanic
The PAGE Study	Asian	Sub	8318	G=0.9187	A=0.0813		SAMN10868722	TNRC6A	TNRC6A : Missense Variant	rs6497759	Asian	Asian
The PAGE Study	PuertoRican	Sub	7918	G=0.8430	A=0.1570		SAMN10868968	TNRC6A	TNRC6A : Missense Variant	rs6497759	Hispanic	Hispanic
The PAGE Study	NativeHawaiian	Sub	4530	G=0.7082	A=0.2918		SAMN10868777	TNRC6A	TNRC6A : Missense Variant	rs6497759	Caucasian
The PAGE Study	Cuban	Sub	4230	G=0.7917	A=0.2083		SAMN10868733	TNRC6A	TNRC6A : Missense Variant	rs6497759	Hispanic	Hispanic
The PAGE Study	Dominican	Sub	3828	G=0.8004	A=0.1996		SAMN10868734	TNRC6A	TNRC6A : Missense Variant	rs6497759	Hispanic	Hispanic
The PAGE Study	CentralAmerican	Sub	2450	G=0.8494	A=0.1506		SAMN10868729	TNRC6A	TNRC6A : Missense Variant	rs6497759	Hispanic	Hispanic
The PAGE Study	SouthAmerican	Sub	1982	G=0.8471	A=0.1529		SAMN10868969	TNRC6A	TNRC6A : Missense Variant	rs6497759	Hispanic	Hispanic
The PAGE Study	NativeAmerican	Sub	1260	G=0.8262	A=0.1738		SAMN10868739	TNRC6A	TNRC6A : Missense Variant	rs6497759	Caucasian
The PAGE Study	SouthAsian	Sub	856	G=0.871	A=0.129		SAMN10868970	TNRC6A	TNRC6A : Missense Variant	rs6497759	Asian	Asian
8.3KJPN	JAPANESE	Study-wide	16760	G=0.92214	A=0.07786	PRJNA678214	SAMN16789458	TNRC6A	TNRC6A : Missense Variant	rs6497759	Asian	Asian
GO Exome Sequencing Project	Global	Study-wide	12994	G=0.81053	A=0.18947	PRJNA192955		TNRC6A	TNRC6A : Missense Variant	rs6497759	Others
GO Exome Sequencing Project	European American	Sub	8600	G=0.8090	A=0.1910			TNRC6A	TNRC6A : Missense Variant	rs6497759	Caucasian	Caucasian
GO Exome Sequencing Project	African American	Sub	4394	G=0.8136	A=0.1864			TNRC6A	TNRC6A : Missense Variant	rs6497759	African American	African_American
1000Genomes	Global	Study-wide	5008	G=0.8403	A=0.1597	PRJEB6930	SAMN07490465	TNRC6A	TNRC6A : Missense Variant	rs6497759	Others
1000Genomes	African	Sub	1322	G=0.8026	A=0.1974		SAMN07486022	TNRC6A	TNRC6A : Missense Variant	rs6497759	Black African	Black_African
1000Genomes	East Asian	Sub	1008	G=0.8740	A=0.1260		SAMN07486024	TNRC6A	TNRC6A : Missense Variant	rs6497759	Asian	Asian
1000Genomes	Europe	Sub	1006	G=0.8380	A=0.1620		SAMN07488239	TNRC6A	TNRC6A : Missense Variant	rs6497759	Others
1000Genomes	South Asian	Sub	978	G=0.849	A=0.151		SAMN07486027	TNRC6A	TNRC6A : Missense Variant	rs6497759	Asian	Asian
1000Genomes	American	Sub	694	G=0.854	A=0.146		SAMN07488242	TNRC6A	TNRC6A : Missense Variant	rs6497759	Caucasian
Genetic variation in the Estonian population	Estonian	Study-wide	4480	G=0.8089	A=0.1911	PRJNA489787		TNRC6A	TNRC6A : Missense Variant	rs6497759	Caucasian	Caucasian
The Avon Longitudinal Study of Parents and Children	PARENT AND CHILD COHORT	Study-wide	3854	G=0.8041	A=0.1959	PRJEB7217		TNRC6A	TNRC6A : Missense Variant	rs6497759	Others
UK 10K study - Twins	TWIN COHORT	Study-wide	3708	G=0.8050	A=0.1950	PRJEB7218		TNRC6A	TNRC6A : Missense Variant	rs6497759	Others
KOREAN population from KRGDB	KOREAN	Study-wide	2930	G=0.9020	A=0.0980	PRJNA589833		TNRC6A	TNRC6A : Missense Variant	rs6497759	Asian	Asian
HapMap	Global	Study-wide	1892	G=0.8568	A=0.1432	PRJNA60817	SAMN10820145	TNRC6A	TNRC6A : Missense Variant	rs6497759	Others
HapMap	American	Sub	770	G=0.832	A=0.168		SAMN10821182	TNRC6A	TNRC6A : Missense Variant	rs6497759	Caucasian
HapMap	African	Sub	692	G=0.864	A=0.136		SAMN10821181	TNRC6A	TNRC6A : Missense Variant	rs6497759	Black African	Black_African
HapMap	Asian	Sub	254	G=0.921	A=0.079		SAMN10821184	TNRC6A	TNRC6A : Missense Variant	rs6497759	Asian	Asian
HapMap	Europe	Sub	176	G=0.841	A=0.159		SAMN10821183	TNRC6A	TNRC6A : Missense Variant	rs6497759	Others
Korean Genome Project	KOREAN	Study-wide	1832	G=0.9067	A=0.0933	PRJNA609628		TNRC6A	TNRC6A : Missense Variant	rs6497759	Asian	Asian
Genome-wide autozygosity in Daghestan	Global	Study-wide	1134	G=0.8501	A=0.1499	PRJNA576826	SAMN13013121	TNRC6A	TNRC6A : Missense Variant	rs6497759	Others
Genome-wide autozygosity in Daghestan	Daghestan	Sub	626	G=0.861	A=0.139		SAMN13013126	TNRC6A	TNRC6A : Missense Variant	rs6497759	Caucasian	Caucasian
Genome-wide autozygosity in Daghestan	Near_East	Sub	144	G=0.826	A=0.174		SAMN13013123	TNRC6A	TNRC6A : Missense Variant	rs6497759	Others
Genome-wide autozygosity in Daghestan	Central Asia	Sub	122	G=0.861	A=0.139		SAMN13013124	TNRC6A	TNRC6A : Missense Variant	rs6497759	Asian	Asian
Genome-wide autozygosity in Daghestan	Europe	Sub	108	G=0.806	A=0.194		SAMN13013127	TNRC6A	TNRC6A : Missense Variant	rs6497759	Others
Genome-wide autozygosity in Daghestan	South Asian	Sub	98	G=0.90	A=0.10		SAMN13013122	TNRC6A	TNRC6A : Missense Variant	rs6497759	Asian	Asian
Genome-wide autozygosity in Daghestan	Caucasus	Sub	36	G=0.72	A=0.28		SAMN13013125	TNRC6A	TNRC6A : Missense Variant	rs6497759	Caucasian	Caucasian
Genome of the Netherlands Release 5	Genome of the Netherlands	Study-wide	998	G=0.831	A=0.169	PRJEB5829	SAMN13000132	TNRC6A	TNRC6A : Missense Variant	rs6497759	Caucasian	Caucasian
CNV burdens in cranial meningiomas	Global	Study-wide	792	G=0.910	A=0.090	PRJEB37584	SAMN15458720	TNRC6A	TNRC6A : Missense Variant	rs6497759	Others
CNV burdens in cranial meningiomas	CRM	Sub	792	G=0.910	A=0.090		SAMN15458720	TNRC6A	TNRC6A : Missense Variant	rs6497759	Others
A Vietnamese Genetic Variation Database	Global	Study-wide	614	G=0.891	A=0.109	PRJNA515199	SAMN10744005	TNRC6A	TNRC6A : Missense Variant	rs6497759	Others
Northern Sweden	ACPOP	Study-wide	600	G=0.867	A=0.133	PPRJNA503394	SAMN10359154	TNRC6A	TNRC6A : Missense Variant	rs6497759	Others
Medical Genome Project healthy controls from Spanish population	Spanish controls	Study-wide	534	G=0.749	A=0.251	PRJEB8705	SAMN13001620	TNRC6A	TNRC6A : Missense Variant	rs6497759	Caucasian	Caucasian
FINRISK	Finnish from FINRISK project	Study-wide	304	G=0.855	A=0.145	PRJEB7895	SAMN13002954	TNRC6A	TNRC6A : Missense Variant	rs6497759	Caucasian	Caucasian
Qatari	Global	Study-wide	216	G=0.773	A=0.227	PRJNA288297	SAMN13019808	TNRC6A	TNRC6A : Missense Variant	rs6497759	Others
SGDP_PRJ	Global	Study-wide	150	G=0.433	A=0.567	PRJNA586841		TNRC6A	TNRC6A : Missense Variant	rs6497759	Others
The Danish reference pan genome	Danish	Study-wide	40	G=0.88	A=0.12	PRJEB7725	SAMN13003120	TNRC6A	TNRC6A : Missense Variant	rs6497759	Caucasian	Caucasian
Siberian	Global	Study-wide	18	G=0.50	A=0.50	PRJNA267856	SAMN13113809	TNRC6A	TNRC6A : Missense Variant	rs6497759	Others
TopMed	Global	Study-wide	264690	C=0.900638	T=0.099362	PRJNA400167		IKZF3	None	rs9908694	Others
Allele Frequency Aggregator	Total	Global	74722	C=0.96429	T=0.03571	PRJNA507278	SAMN10492705	IKZF3	None	rs9908694	Others
Allele Frequency Aggregator	European	Sub	56614	C=0.96854	T=0.03146		SAMN10492695	IKZF3	None	rs9908694	Caucasian	Caucasian
Allele Frequency Aggregator	Latin American 2	Sub	5302	C=0.9647	T=0.0353		SAMN10492700	IKZF3	None	rs9908694	Hispanic	Hispanic
Allele Frequency Aggregator	South Asian	Sub	4968	C=0.9843	T=0.0157		SAMN10492702	IKZF3	None	rs9908694	Asian	Asian
Allele Frequency Aggregator	Other	Sub	3740	C=0.9626	T=0.0374		SAMN11605645	IKZF3	None	rs9908694	Others
Allele Frequency Aggregator	African	Sub	3572	C=0.8684	T=0.1316		SAMN10492703	IKZF3	None	rs9908694	Black African	Black_African
Allele Frequency Aggregator	Latin American 1	Sub	316	C=0.962	T=0.038		SAMN10492699	IKZF3	None	rs9908694	Hispanic	Hispanic
Allele Frequency Aggregator	Asian	Sub	210	C=1.000	T=0.000		SAMN10492704	IKZF3	None	rs9908694	Asian	Asian
8.3KJPN	JAPANESE	Study-wide	16760	C=0.99994	T=0.00006	PRJNA678214	SAMN16789458	IKZF3	None	rs9908694	Asian	Asian
1000Genomes	Global	Study-wide	5008	C=0.9093	T=0.0907	PRJEB6930	SAMN07490465	IKZF3	None	rs9908694	Others
1000Genomes	African	Sub	1322	C=0.7171	T=0.2829		SAMN07486022	IKZF3	None	rs9908694	Black African	Black_African
1000Genomes	East Asian	Sub	1008	C=1.0000	T=0.0000		SAMN07486024	IKZF3	None	rs9908694	Asian	Asian
1000Genomes	Europe	Sub	1006	C=0.9692	T=0.0308		SAMN07488239	IKZF3	None	rs9908694	Others
1000Genomes	South Asian	Sub	978	C=0.981	T=0.019		SAMN07486027	IKZF3	None	rs9908694	Asian	Asian
1000Genomes	American	Sub	694	C=0.957	T=0.043		SAMN07488242	IKZF3	None	rs9908694	Caucasian
Genetic variation in the Estonian population	Estonian	Study-wide	4480	C=0.9391	T=0.0609	PRJNA489787		IKZF3	None	rs9908694	Caucasian	Caucasian
The Avon Longitudinal Study of Parents and Children	PARENT AND CHILD COHORT	Study-wide	3854	C=0.9663	T=0.0337	PRJEB7217		IKZF3	None	rs9908694	Others
UK 10K study - Twins	TWIN COHORT	Study-wide	3708	C=0.9668	T=0.0332	PRJEB7218		IKZF3	None	rs9908694	Others
KOREAN population from KRGDB	KOREAN	Study-wide	2922	C=0.9997	T=0.0003	PRJNA589833		IKZF3	None	rs9908694	Asian	Asian
HGDP-CEPH-db Supplement 1	Global	Study-wide	2084	C=0.9347	T=0.0653	PRJEB6463		IKZF3	None	rs9908694	Others
HGDP-CEPH-db Supplement 1	Est_Asia	Sub	470	C=0.996	T=0.004		SAMN13169023	IKZF3	None	rs9908694	Asian	Asian
HGDP-CEPH-db Supplement 1	Central_South_Asia	Sub	414	C=0.981	T=0.019		SAMN13169022	IKZF3	None	rs9908694	Asian	Asian
HGDP-CEPH-db Supplement 1	Middle_Est	Sub	350	C=0.977	T=0.023		SAMN13169025	IKZF3	None	rs9908694	Asian	Asian
HGDP-CEPH-db Supplement 1	Europe	Sub	320	C=0.963	T=0.037		SAMN13169024	IKZF3	None	rs9908694	Others
HGDP-CEPH-db Supplement 1	Africa	Sub	242	C=0.649	T=0.351		SAMN13169020	IKZF3	None	rs9908694	Black African	Black_African
HGDP-CEPH-db Supplement 1	America	Sub	216	C=1.000	T=0.000		SAMN13169021	IKZF3	None	rs9908694	Caucasian
HGDP-CEPH-db Supplement 1	Oceania	Sub	72	C=0.71	T=0.29		SAMN13169026	IKZF3	None	rs9908694	Caucasian	Caucasian
HapMap	Global	Study-wide	1556	C=0.8817	T=0.1183	PRJNA60817	SAMN10820145	IKZF3	None	rs9908694	Others
HapMap	African	Sub	690	C=0.780	T=0.220		SAMN10821181	IKZF3	None	rs9908694	Black African	Black_African
HapMap	American	Sub	600	C=0.952	T=0.048		SAMN10821182	IKZF3	None	rs9908694	Caucasian
HapMap	Europe	Sub	176	C=0.983	T=0.017		SAMN10821183	IKZF3	None	rs9908694	Others
HapMap	Asian	Sub	90	C=1.00	T=0.00		SAMN10821184	IKZF3	None	rs9908694	Asian	Asian
Genome of the Netherlands Release 5	Genome of the Netherlands	Study-wide	998	C=0.955	T=0.045	PRJEB5829	SAMN13000132	IKZF3	None	rs9908694	Caucasian	Caucasian
CNV burdens in cranial meningiomas	Global	Study-wide	792	C=0.999	T=0.001	PRJEB37584	SAMN15458720	IKZF3	None	rs9908694	Others
CNV burdens in cranial meningiomas	CRM	Sub	792	C=0.999	T=0.001		SAMN15458720	IKZF3	None	rs9908694	Others
Northern Sweden	ACPOP	Study-wide	600	C=0.950	T=0.050	PPRJNA503394	SAMN10359154	IKZF3	None	rs9908694	Others
Qatari	Global	Study-wide	216	C=0.972	T=0.028	PRJNA288297	SAMN13019808	IKZF3	None	rs9908694	Others
SGDP_PRJ	Global	Study-wide	88	C=0.41	T=0.59	PRJNA586841		IKZF3	None	rs9908694	Others
Ancient Sardinia genome-wide 1240k capture data generation and analysis	Global	Study-wide	66	C=0.94	T=0.06	PRJEB36033	SAMN15458807	IKZF3	None	rs9908694	Others
The Danish reference pan genome	Danish	Study-wide	40	C=0.97	T=0.03	PRJEB7725	SAMN13003120	IKZF3	None	rs9908694	Caucasian	Caucasian
Siberian	Global	Study-wide	6	C=0.5	T=0.5	PRJNA267856	SAMN13113809	IKZF3	None	rs9908694	Others
TopMed	Global	Study-wide	264690	C=0.949375	T=0.050625	PRJNA400167		XPO5	XPO5 : Missense Variant POLR1C : Intron Variant	rs34324334	Others
gnomAD - Exomes	Global	Study-wide	248974	C=0.937415	T=0.062585	PRJNA398795	SAMN07488253	XPO5	XPO5 : Missense Variant POLR1C : Intron Variant	rs34324334	Others
gnomAD - Exomes	European	Sub	134386	C=0.921130	T=0.078870		SAMN10181265	XPO5	XPO5 : Missense Variant POLR1C : Intron Variant	rs34324334	Caucasian	Caucasian
gnomAD - Exomes	Asian	Sub	48538	C=0.96372	T=0.03628			XPO5	XPO5 : Missense Variant POLR1C : Intron Variant	rs34324334	Asian	Asian
gnomAD - Exomes	American	Sub	34474	C=0.94181	T=0.05819		SAMN07488255	XPO5	XPO5 : Missense Variant POLR1C : Intron Variant	rs34324334	Caucasian
gnomAD - Exomes	African	Sub	15482	C=0.98605	T=0.01395		SAMN07488254	XPO5	XPO5 : Missense Variant POLR1C : Intron Variant	rs34324334	Black African	Black_African
gnomAD - Exomes	Ashkenazi Jewish	Sub	10054	C=0.94380	T=0.05620		SAMN07488252	XPO5	XPO5 : Missense Variant POLR1C : Intron Variant	rs34324334	Caucasian	Caucasian
gnomAD - Exomes	Other	Sub	6040	C=0.9280	T=0.0720		SAMN07488248	XPO5	XPO5 : Missense Variant POLR1C : Intron Variant	rs34324334	Others
gnomAD - Genomes	Global	Study-wide	140138	C=0.943777	T=0.056223	PRJNA398795	SAMN07488253	XPO5	XPO5 : Missense Variant POLR1C : Intron Variant	rs34324334	Others
gnomAD - Genomes	European	Sub	75900	C=0.91843	T=0.08157		SAMN10181265	XPO5	XPO5 : Missense Variant POLR1C : Intron Variant	rs34324334	Caucasian	Caucasian
gnomAD - Genomes	African	Sub	41998	C=0.98557	T=0.01443		SAMN07488254	XPO5	XPO5 : Missense Variant POLR1C : Intron Variant	rs34324334	Black African	Black_African
gnomAD - Genomes	American	Sub	13630	C=0.94314	T=0.05686		SAMN07488255	XPO5	XPO5 : Missense Variant POLR1C : Intron Variant	rs34324334	Caucasian
gnomAD - Genomes	Ashkenazi Jewish	Sub	3324	C=0.9437	T=0.0563		SAMN07488252	XPO5	XPO5 : Missense Variant POLR1C : Intron Variant	rs34324334	Caucasian	Caucasian
gnomAD - Genomes	East Asian	Sub	3134	C=0.9987	T=0.0013		SAMN07488251	XPO5	XPO5 : Missense Variant POLR1C : Intron Variant	rs34324334	Asian	Asian
gnomAD - Genomes	Other	Sub	2152	C=0.9461	T=0.0539		SAMN07488248	XPO5	XPO5 : Missense Variant POLR1C : Intron Variant	rs34324334	Others
ExAC	Global	Study-wide	120300	C=0.938520	T=0.061480	PRJEB8661	SAMN07490465	XPO5	XPO5 : Missense Variant POLR1C : Intron Variant	rs34324334	Others
ExAC	Europe	Sub	73100	C=0.92430	T=0.07570			XPO5	XPO5 : Missense Variant POLR1C : Intron Variant	rs34324334	Others
ExAC	Asian	Sub	25054	C=0.96312	T=0.03688			XPO5	XPO5 : Missense Variant POLR1C : Intron Variant	rs34324334	Asian	Asian
ExAC	American	Sub	11500	C=0.93643	T=0.06357			XPO5	XPO5 : Missense Variant POLR1C : Intron Variant	rs34324334	Caucasian
ExAC	African	Sub	9750	C=0.9849	T=0.0151			XPO5	XPO5 : Missense Variant POLR1C : Intron Variant	rs34324334	Black African	Black_African
ExAC	Other	Sub	896	C=0.933	T=0.067		SAMN07486028	XPO5	XPO5 : Missense Variant POLR1C : Intron Variant	rs34324334	Others
The PAGE Study	Global	Study-wide	78702	C=0.96738	T=0.03262	PRJNA168052	SAMN10868975	XPO5	XPO5 : Missense Variant POLR1C : Intron Variant	rs34324334	Others
The PAGE Study	AfricanAmerican	Sub	32516	C=0.98373	T=0.01627		SAMN10868721	XPO5	XPO5 : Missense Variant POLR1C : Intron Variant	rs34324334	African American	African_American
The PAGE Study	Mexican	Sub	10810	C=0.93626	T=0.06374		SAMN10868735	XPO5	XPO5 : Missense Variant POLR1C : Intron Variant	rs34324334	Hispanic	Hispanic
The PAGE Study	Asian	Sub	8318	C=0.9990	T=0.0010		SAMN10868722	XPO5	XPO5 : Missense Variant POLR1C : Intron Variant	rs34324334	Asian	Asian
The PAGE Study	PuertoRican	Sub	7918	C=0.9393	T=0.0607		SAMN10868968	XPO5	XPO5 : Missense Variant POLR1C : Intron Variant	rs34324334	Hispanic	Hispanic
The PAGE Study	NativeHawaiian	Sub	4534	C=0.9810	T=0.0190		SAMN10868777	XPO5	XPO5 : Missense Variant POLR1C : Intron Variant	rs34324334	Caucasian
The PAGE Study	Cuban	Sub	4230	C=0.9378	T=0.0622		SAMN10868733	XPO5	XPO5 : Missense Variant POLR1C : Intron Variant	rs34324334	Hispanic	Hispanic
The PAGE Study	Dominican	Sub	3828	C=0.9663	T=0.0337		SAMN10868734	XPO5	XPO5 : Missense Variant POLR1C : Intron Variant	rs34324334	Hispanic	Hispanic
The PAGE Study	CentralAmerican	Sub	2450	C=0.9461	T=0.0539		SAMN10868729	XPO5	XPO5 : Missense Variant POLR1C : Intron Variant	rs34324334	Hispanic	Hispanic
The PAGE Study	SouthAmerican	Sub	1982	C=0.9395	T=0.0605		SAMN10868969	XPO5	XPO5 : Missense Variant POLR1C : Intron Variant	rs34324334	Hispanic	Hispanic
The PAGE Study	NativeAmerican	Sub	1260	C=0.9452	T=0.0548		SAMN10868739	XPO5	XPO5 : Missense Variant POLR1C : Intron Variant	rs34324334	Caucasian
The PAGE Study	SouthAsian	Sub	856	C=0.929	T=0.071		SAMN10868970	XPO5	XPO5 : Missense Variant POLR1C : Intron Variant	rs34324334	Asian	Asian
GO Exome Sequencing Project	Global	Study-wide	12112	C=0.94675	T=0.05325	PRJNA192955		XPO5	XPO5 : Missense Variant POLR1C : Intron Variant	rs34324334	Others
GO Exome Sequencing Project	European American	Sub	8260	C=0.9281	T=0.0719			XPO5	XPO5 : Missense Variant POLR1C : Intron Variant	rs34324334	Caucasian	Caucasian
GO Exome Sequencing Project	African American	Sub	3852	C=0.9868	T=0.0132			XPO5	XPO5 : Missense Variant POLR1C : Intron Variant	rs34324334	African American	African_American
1000Genomes	Global	Study-wide	5008	C=0.9635	T=0.0365	PRJEB6930	SAMN07490465	XPO5	XPO5 : Missense Variant POLR1C : Intron Variant	rs34324334	Others
1000Genomes	African	Sub	1322	C=0.9955	T=0.0045		SAMN07486022	XPO5	XPO5 : Missense Variant POLR1C : Intron Variant	rs34324334	Black African	Black_African
1000Genomes	East Asian	Sub	1008	C=0.9990	T=0.0010		SAMN07486024	XPO5	XPO5 : Missense Variant POLR1C : Intron Variant	rs34324334	Asian	Asian
1000Genomes	Europe	Sub	1006	C=0.9254	T=0.0746		SAMN07488239	XPO5	XPO5 : Missense Variant POLR1C : Intron Variant	rs34324334	Others
1000Genomes	South Asian	Sub	978	C=0.947	T=0.053		SAMN07486027	XPO5	XPO5 : Missense Variant POLR1C : Intron Variant	rs34324334	Asian	Asian
1000Genomes	American	Sub	694	C=0.929	T=0.071		SAMN07488242	XPO5	XPO5 : Missense Variant POLR1C : Intron Variant	rs34324334	Caucasian
Genetic variation in the Estonian population	Estonian	Study-wide	4480	C=0.9096	T=0.0904	PRJNA489787		XPO5	XPO5 : Missense Variant POLR1C : Intron Variant	rs34324334	Caucasian	Caucasian
The Avon Longitudinal Study of Parents and Children	PARENT AND CHILD COHORT	Study-wide	3854	C=0.9242	T=0.0758	PRJEB7217		XPO5	XPO5 : Missense Variant POLR1C : Intron Variant	rs34324334	Others
UK 10K study - Twins	TWIN COHORT	Study-wide	3708	C=0.9204	T=0.0796	PRJEB7218		XPO5	XPO5 : Missense Variant POLR1C : Intron Variant	rs34324334	Others
Korean Genome Project	KOREAN	Study-wide	1832	C=0.9995	T=0.0005	PRJNA609628		XPO5	XPO5 : Missense Variant POLR1C : Intron Variant	rs34324334	Asian	Asian
Genome-wide autozygosity in Daghestan	Global	Study-wide	1132	C=0.9231	T=0.0769	PRJNA576826	SAMN13013121	XPO5	XPO5 : Missense Variant POLR1C : Intron Variant	rs34324334	Others
Genome-wide autozygosity in Daghestan	Daghestan	Sub	624	C=0.905	T=0.095		SAMN13013126	XPO5	XPO5 : Missense Variant POLR1C : Intron Variant	rs34324334	Caucasian	Caucasian
Genome-wide autozygosity in Daghestan	Near_East	Sub	144	C=0.924	T=0.076		SAMN13013123	XPO5	XPO5 : Missense Variant POLR1C : Intron Variant	rs34324334	Others
Genome-wide autozygosity in Daghestan	Central Asia	Sub	122	C=0.967	T=0.033		SAMN13013124	XPO5	XPO5 : Missense Variant POLR1C : Intron Variant	rs34324334	Asian	Asian
Genome-wide autozygosity in Daghestan	Europe	Sub	108	C=0.926	T=0.074		SAMN13013127	XPO5	XPO5 : Missense Variant POLR1C : Intron Variant	rs34324334	Others
Genome-wide autozygosity in Daghestan	South Asian	Sub	98	C=0.96	T=0.04		SAMN13013122	XPO5	XPO5 : Missense Variant POLR1C : Intron Variant	rs34324334	Asian	Asian
Genome-wide autozygosity in Daghestan	Caucasus	Sub	36	C=0.97	T=0.03		SAMN13013125	XPO5	XPO5 : Missense Variant POLR1C : Intron Variant	rs34324334	Caucasian	Caucasian
Genome of the Netherlands Release 5	Genome of the Netherlands	Study-wide	998	C=0.901	T=0.099	PRJEB5829	SAMN13000132	XPO5	XPO5 : Missense Variant POLR1C : Intron Variant	rs34324334	Caucasian	Caucasian
CNV burdens in cranial meningiomas	Global	Study-wide	792	C=0.995	T=0.005	PRJEB37584	SAMN15458720	XPO5	XPO5 : Missense Variant POLR1C : Intron Variant	rs34324334	Others
CNV burdens in cranial meningiomas	CRM	Sub	792	C=0.995	T=0.005		SAMN15458720	XPO5	XPO5 : Missense Variant POLR1C : Intron Variant	rs34324334	Others
Northern Sweden	ACPOP	Study-wide	600	C=0.930	T=0.070	PPRJNA503394	SAMN10359154	XPO5	XPO5 : Missense Variant POLR1C : Intron Variant	rs34324334	Others
Medical Genome Project healthy controls from Spanish population	Spanish controls	Study-wide	534	C=0.931	T=0.069	PRJEB8705	SAMN13001620	XPO5	XPO5 : Missense Variant POLR1C : Intron Variant	rs34324334	Caucasian	Caucasian
FINRISK	Finnish from FINRISK project	Study-wide	304	C=0.918	T=0.082	PRJEB7895	SAMN13002954	XPO5	XPO5 : Missense Variant POLR1C : Intron Variant	rs34324334	Caucasian	Caucasian
Qatari	Global	Study-wide	216	C=0.949	T=0.051	PRJNA288297	SAMN13019808	XPO5	XPO5 : Missense Variant POLR1C : Intron Variant	rs34324334	Others
The Danish reference pan genome	Danish	Study-wide	40	C=0.82	T=0.17	PRJEB7725	SAMN13003120	XPO5	XPO5 : Missense Variant POLR1C : Intron Variant	rs34324334	Caucasian	Caucasian
SGDP_PRJ	Global	Study-wide	30	C=0.47	T=0.53	PRJNA586841		XPO5	XPO5 : Missense Variant POLR1C : Intron Variant	rs34324334	Others
Siberian	Global	Study-wide	10	C=0.5	T=0.5	PRJNA267856	SAMN13113809	XPO5	XPO5 : Missense Variant POLR1C : Intron Variant	rs34324334	Others
TopMed	Global	Study-wide	264690	C=0.814583	A=0.185417	PRJNA400167		GATA3	GATA3 : Intron Variant	rs3824662	Others
gnomAD - Genomes	Global	Study-wide	139850	C=0.826135	A=0.173865	PRJNA398795	SAMN07488253	GATA3	GATA3 : Intron Variant	rs3824662	Others
gnomAD - Genomes	European	Sub	75722	C=0.81477	A=0.18523		SAMN10181265	GATA3	GATA3 : Intron Variant	rs3824662	Caucasian	Caucasian
gnomAD - Genomes	African	Sub	41902	C=0.90027	A=0.09973		SAMN07488254	GATA3	GATA3 : Intron Variant	rs3824662	Black African	Black_African
gnomAD - Genomes	American	Sub	13630	C=0.70873	A=0.29127		SAMN07488255	GATA3	GATA3 : Intron Variant	rs3824662	Caucasian
gnomAD - Genomes	Ashkenazi Jewish	Sub	3324	C=0.7572	A=0.2428		SAMN07488252	GATA3	GATA3 : Intron Variant	rs3824662	Caucasian	Caucasian
gnomAD - Genomes	East Asian	Sub	3126	C=0.6980	A=0.3020		SAMN07488251	GATA3	GATA3 : Intron Variant	rs3824662	Asian	Asian
gnomAD - Genomes	Other	Sub	2146	C=0.8187	A=0.1813		SAMN07488248	GATA3	GATA3 : Intron Variant	rs3824662	Others
The PAGE Study	Global	Study-wide	78672	C=0.79664	A=0.20336	PRJNA168052	SAMN10868975	GATA3	GATA3 : Intron Variant	rs3824662	Others
The PAGE Study	AfricanAmerican	Sub	32510	C=0.89825	A=0.10175		SAMN10868721	GATA3	GATA3 : Intron Variant	rs3824662	African American	African_American
The PAGE Study	Mexican	Sub	10806	C=0.60420	A=0.39580		SAMN10868735	GATA3	GATA3 : Intron Variant	rs3824662	Hispanic	Hispanic
The PAGE Study	Asian	Sub	8312	C=0.7066	A=0.2934		SAMN10868722	GATA3	GATA3 : Intron Variant	rs3824662	Asian	Asian
The PAGE Study	PuertoRican	Sub	7912	C=0.8075	A=0.1925		SAMN10868968	GATA3	GATA3 : Intron Variant	rs3824662	Hispanic	Hispanic
The PAGE Study	NativeHawaiian	Sub	4532	C=0.8091	A=0.1909		SAMN10868777	GATA3	GATA3 : Intron Variant	rs3824662	Caucasian
The PAGE Study	Cuban	Sub	4230	C=0.7993	A=0.2007		SAMN10868733	GATA3	GATA3 : Intron Variant	rs3824662	Hispanic	Hispanic
The PAGE Study	Dominican	Sub	3826	C=0.8225	A=0.1775		SAMN10868734	GATA3	GATA3 : Intron Variant	rs3824662	Hispanic	Hispanic
The PAGE Study	CentralAmerican	Sub	2446	C=0.6292	A=0.3708		SAMN10868729	GATA3	GATA3 : Intron Variant	rs3824662	Hispanic	Hispanic
The PAGE Study	SouthAmerican	Sub	1982	C=0.6493	A=0.3507		SAMN10868969	GATA3	GATA3 : Intron Variant	rs3824662	Hispanic	Hispanic
The PAGE Study	NativeAmerican	Sub	1260	C=0.7675	A=0.2325		SAMN10868739	GATA3	GATA3 : Intron Variant	rs3824662	Caucasian
The PAGE Study	SouthAsian	Sub	856	C=0.808	A=0.192		SAMN10868970	GATA3	GATA3 : Intron Variant	rs3824662	Asian	Asian
8.3KJPN	JAPANESE	Study-wide	16760	C=0.70006	A=0.29994	PRJNA678214	SAMN16789458	GATA3	GATA3 : Intron Variant	rs3824662	Asian	Asian
1000Genomes	Global	Study-wide	5008	C=0.8041	A=0.1959	PRJEB6930	SAMN07490465	GATA3	GATA3 : Intron Variant	rs3824662	Others
1000Genomes	African	Sub	1322	C=0.9236	A=0.0764		SAMN07486022	GATA3	GATA3 : Intron Variant	rs3824662	Black African	Black_African
1000Genomes	East Asian	Sub	1008	C=0.7312	A=0.2688		SAMN07486024	GATA3	GATA3 : Intron Variant	rs3824662	Asian	Asian
1000Genomes	Europe	Sub	1006	C=0.8072	A=0.1928		SAMN07488239	GATA3	GATA3 : Intron Variant	rs3824662	Others
1000Genomes	South Asian	Sub	978	C=0.834	A=0.166		SAMN07486027	GATA3	GATA3 : Intron Variant	rs3824662	Asian	Asian
1000Genomes	American	Sub	694	C=0.635	A=0.365		SAMN07488242	GATA3	GATA3 : Intron Variant	rs3824662	Caucasian
Genetic variation in the Estonian population	Estonian	Study-wide	4476	C=0.8353	A=0.1647	PRJNA489787		GATA3	GATA3 : Intron Variant	rs3824662	Caucasian	Caucasian
The Avon Longitudinal Study of Parents and Children	PARENT AND CHILD COHORT	Study-wide	3854	C=0.8254	A=0.1746	PRJEB7217		GATA3	GATA3 : Intron Variant	rs3824662	Others
UK 10K study - Twins	TWIN COHORT	Study-wide	3708	C=0.8344	A=0.1656	PRJEB7218		GATA3	GATA3 : Intron Variant	rs3824662	Others
KOREAN population from KRGDB	KOREAN	Study-wide	2930	C=0.6911	A=0.3089	PRJNA589833		GATA3	GATA3 : Intron Variant	rs3824662	Asian	Asian
HapMap	Global	Study-wide	1892	C=0.8023	A=0.1977	PRJNA60817	SAMN10820145	GATA3	GATA3 : Intron Variant	rs3824662	Others
HapMap	American	Sub	770	C=0.795	A=0.205		SAMN10821182	GATA3	GATA3 : Intron Variant	rs3824662	Caucasian
HapMap	African	Sub	692	C=0.861	A=0.139		SAMN10821181	GATA3	GATA3 : Intron Variant	rs3824662	Black African	Black_African
HapMap	Asian	Sub	254	C=0.665	A=0.335		SAMN10821184	GATA3	GATA3 : Intron Variant	rs3824662	Asian	Asian
HapMap	Europe	Sub	176	C=0.801	A=0.199		SAMN10821183	GATA3	GATA3 : Intron Variant	rs3824662	Others
Genome of the Netherlands Release 5	Genome of the Netherlands	Study-wide	998	C=0.848	A=0.152	PRJEB5829	SAMN13000132	GATA3	GATA3 : Intron Variant	rs3824662	Caucasian	Caucasian
CNV burdens in cranial meningiomas	Global	Study-wide	788	C=0.690	A=0.310	PRJEB37584	SAMN15458720	GATA3	GATA3 : Intron Variant	rs3824662	Others
CNV burdens in cranial meningiomas	CRM	Sub	788	C=0.690	A=0.310		SAMN15458720	GATA3	GATA3 : Intron Variant	rs3824662	Others
Chileans	Chilean	Study-wide	626	C=0.591	A=0.409	PRJNA577585	SAMN13030285	GATA3	GATA3 : Intron Variant	rs3824662	Hispanic	Hispanic
Northern Sweden	ACPOP	Study-wide	600	C=0.822	A=0.178	PPRJNA503394	SAMN10359154	GATA3	GATA3 : Intron Variant	rs3824662	Others
Qatari	Global	Study-wide	216	C=0.782	A=0.218	PRJNA288297	SAMN13019808	GATA3	GATA3 : Intron Variant	rs3824662	Others
SGDP_PRJ	Global	Study-wide	186	C=0.419	A=0.581	PRJNA586841		GATA3	GATA3 : Intron Variant	rs3824662	Others
Ancient Sardinia genome-wide 1240k capture data generation and analysis	Global	Study-wide	94	C=0.72	A=0.28	PRJEB36033	SAMN15458807	GATA3	GATA3 : Intron Variant	rs3824662	Others
The Danish reference pan genome	Danish	Study-wide	40	C=0.88	A=0.12	PRJEB7725	SAMN13003120	GATA3	GATA3 : Intron Variant	rs3824662	Caucasian	Caucasian
Siberian	Global	Study-wide	24	C=0.38	A=0.62	PRJNA267856	SAMN13113809	GATA3	GATA3 : Intron Variant	rs3824662	Others
TopMed	Global	Study-wide	264690	T=0.941445	A=0.058555	PRJNA400167		ABCC2	ABCC2 : Missense Variant	rs17222723	Others
gnomAD - Exomes	Global	Study-wide	251494	T=0.954727	A=0.045273	PRJNA398795	SAMN07488253	ABCC2	ABCC2 : Missense Variant	rs17222723	Others
gnomAD - Exomes	European	Sub	135416	T=0.948691	A=0.051309		SAMN10181265	ABCC2	ABCC2 : Missense Variant	rs17222723	Caucasian	Caucasian
gnomAD - Exomes	Asian	Sub	49010	T=0.98837	A=0.01163			ABCC2	ABCC2 : Missense Variant	rs17222723	Asian	Asian
gnomAD - Exomes	American	Sub	34592	T=0.96395	A=0.03605		SAMN07488255	ABCC2	ABCC2 : Missense Variant	rs17222723	Caucasian
gnomAD - Exomes	African	Sub	16256	T=0.94150	A=0.05850		SAMN07488254	ABCC2	ABCC2 : Missense Variant	rs17222723	Black African	Black_African
gnomAD - Exomes	Ashkenazi Jewish	Sub	10080	T=0.87153	A=0.12847		SAMN07488252	ABCC2	ABCC2 : Missense Variant	rs17222723	Caucasian	Caucasian
gnomAD - Exomes	Other	Sub	6140	T=0.9389	A=0.0611		SAMN07488248	ABCC2	ABCC2 : Missense Variant	rs17222723	Others
gnomAD - Genomes	Global	Study-wide	140130	T=0.944687	A=0.055313	PRJNA398795	SAMN07488253	ABCC2	ABCC2 : Missense Variant	rs17222723	Others
gnomAD - Genomes	European	Sub	75904	T=0.94905	A=0.05095		SAMN10181265	ABCC2	ABCC2 : Missense Variant	rs17222723	Caucasian	Caucasian
gnomAD - Genomes	African	Sub	41980	T=0.93966	A=0.06034		SAMN07488254	ABCC2	ABCC2 : Missense Variant	rs17222723	Black African	Black_African
gnomAD - Genomes	American	Sub	13652	T=0.94125	A=0.05875		SAMN07488255	ABCC2	ABCC2 : Missense Variant	rs17222723	Caucasian
gnomAD - Genomes	Ashkenazi Jewish	Sub	3322	T=0.8784	A=0.1216		SAMN07488252	ABCC2	ABCC2 : Missense Variant	rs17222723	Caucasian	Caucasian
gnomAD - Genomes	East Asian	Sub	3128	T=0.9990	A=0.0010		SAMN07488251	ABCC2	ABCC2 : Missense Variant	rs17222723	Asian	Asian
gnomAD - Genomes	Other	Sub	2144	T=0.9338	A=0.0662		SAMN07488248	ABCC2	ABCC2 : Missense Variant	rs17222723	Others
ExAC	Global	Study-wide	121394	T=0.956991	A=0.043009	PRJEB8661	SAMN07490465	ABCC2	ABCC2 : Missense Variant	rs17222723	Others
ExAC	Europe	Sub	73352	T=0.94619	A=0.05381			ABCC2	ABCC2 : Missense Variant	rs17222723	Others
ExAC	Asian	Sub	25160	T=0.98828	A=0.01172			ABCC2	ABCC2 : Missense Variant	rs17222723	Asian	Asian
ExAC	American	Sub	11576	T=0.97002	A=0.02998			ABCC2	ABCC2 : Missense Variant	rs17222723	Caucasian
ExAC	African	Sub	10398	T=0.94393	A=0.05607			ABCC2	ABCC2 : Missense Variant	rs17222723	Black African	Black_African
ExAC	Other	Sub	908	T=0.946	A=0.054		SAMN07486028	ABCC2	ABCC2 : Missense Variant	rs17222723	Others
The PAGE Study	Global	Study-wide	78650	T=0.94947	A=0.05053	PRJNA168052	SAMN10868975	ABCC2	ABCC2 : Missense Variant	rs17222723	Others
The PAGE Study	AfricanAmerican	Sub	32488	T=0.94013	A=0.05987		SAMN10868721	ABCC2	ABCC2 : Missense Variant	rs17222723	African American	African_American
The PAGE Study	Mexican	Sub	10802	T=0.96186	A=0.03814		SAMN10868735	ABCC2	ABCC2 : Missense Variant	rs17222723	Hispanic	Hispanic
The PAGE Study	Asian	Sub	8318	T=0.9995	A=0.0005		SAMN10868722	ABCC2	ABCC2 : Missense Variant	rs17222723	Asian	Asian
The PAGE Study	PuertoRican	Sub	7910	T=0.9104	A=0.0896		SAMN10868968	ABCC2	ABCC2 : Missense Variant	rs17222723	Hispanic	Hispanic
The PAGE Study	NativeHawaiian	Sub	4534	T=0.9813	A=0.0187		SAMN10868777	ABCC2	ABCC2 : Missense Variant	rs17222723	Caucasian
The PAGE Study	Cuban	Sub	4226	T=0.9245	A=0.0755		SAMN10868733	ABCC2	ABCC2 : Missense Variant	rs17222723	Hispanic	Hispanic
The PAGE Study	Dominican	Sub	3826	T=0.9383	A=0.0617		SAMN10868734	ABCC2	ABCC2 : Missense Variant	rs17222723	Hispanic	Hispanic
The PAGE Study	CentralAmerican	Sub	2448	T=0.9604	A=0.0396		SAMN10868729	ABCC2	ABCC2 : Missense Variant	rs17222723	Hispanic	Hispanic
The PAGE Study	SouthAmerican	Sub	1982	T=0.9556	A=0.0444		SAMN10868969	ABCC2	ABCC2 : Missense Variant	rs17222723	Hispanic	Hispanic
The PAGE Study	NativeAmerican	Sub	1260	T=0.9500	A=0.0500		SAMN10868739	ABCC2	ABCC2 : Missense Variant	rs17222723	Caucasian
The PAGE Study	SouthAsian	Sub	856	T=0.981	A=0.019		SAMN10868970	ABCC2	ABCC2 : Missense Variant	rs17222723	Asian	Asian
GO Exome Sequencing Project	Global	Study-wide	13006	T=0.93903	A=0.06097	PRJNA192955		ABCC2	ABCC2 : Missense Variant	rs17222723	Others
GO Exome Sequencing Project	European American	Sub	8600	T=0.9383	A=0.0617			ABCC2	ABCC2 : Missense Variant	rs17222723	Caucasian	Caucasian
GO Exome Sequencing Project	African American	Sub	4406	T=0.9405	A=0.0595			ABCC2	ABCC2 : Missense Variant	rs17222723	African American	African_American
1000Genomes	Global	Study-wide	5008	T=0.9627	A=0.0373	PRJEB6930	SAMN07490465	ABCC2	ABCC2 : Missense Variant	rs17222723	Others
1000Genomes	African	Sub	1322	T=0.9440	A=0.0560		SAMN07486022	ABCC2	ABCC2 : Missense Variant	rs17222723	Black African	Black_African
1000Genomes	East Asian	Sub	1008	T=1.0000	A=0.0000		SAMN07486024	ABCC2	ABCC2 : Missense Variant	rs17222723	Asian	Asian
1000Genomes	Europe	Sub	1006	T=0.9304	A=0.0696		SAMN07488239	ABCC2	ABCC2 : Missense Variant	rs17222723	Others
1000Genomes	South Asian	Sub	978	T=0.983	A=0.017		SAMN07486027	ABCC2	ABCC2 : Missense Variant	rs17222723	Asian	Asian
1000Genomes	American	Sub	694	T=0.963	A=0.037		SAMN07488242	ABCC2	ABCC2 : Missense Variant	rs17222723	Caucasian
Genetic variation in the Estonian population	Estonian	Study-wide	4480	T=0.9734	A=0.0266	PRJNA489787		ABCC2	ABCC2 : Missense Variant	rs17222723	Caucasian	Caucasian
The Avon Longitudinal Study of Parents and Children	PARENT AND CHILD COHORT	Study-wide	3854	T=0.9445	A=0.0555	PRJEB7217		ABCC2	ABCC2 : Missense Variant	rs17222723	Others
UK 10K study - Twins	TWIN COHORT	Study-wide	3708	T=0.9393	A=0.0607	PRJEB7218		ABCC2	ABCC2 : Missense Variant	rs17222723	Others
Genome of the Netherlands Release 5	Genome of the Netherlands	Study-wide	998	T=0.962	A=0.038	PRJEB5829	SAMN13000132	ABCC2	ABCC2 : Missense Variant	rs17222723	Caucasian	Caucasian
A Vietnamese Genetic Variation Database	Global	Study-wide	610	T=0.993	A=0.007	PRJNA515199	SAMN10744005	ABCC2	ABCC2 : Missense Variant	rs17222723	Others
Northern Sweden	ACPOP	Study-wide	600	T=0.975	A=0.025	PPRJNA503394	SAMN10359154	ABCC2	ABCC2 : Missense Variant	rs17222723	Others
PharmGKB Aggregated	Global	Study-wide	586	T=0.927	A=0.073	PRJNA60817	SAMN13103781	ABCC2	ABCC2 : Missense Variant	rs17222723	Others
PharmGKB Aggregated	PA150173140	Sub	354	T=0.960	A=0.040		SAMN13099748	ABCC2	ABCC2 : Missense Variant	rs17222723	Others
PharmGKB Aggregated	PA130523308	Sub	232	T=0.875	A=0.125		SAMN13094189	ABCC2	ABCC2 : Missense Variant	rs17222723	Others
Medical Genome Project healthy controls from Spanish population	Spanish controls	Study-wide	534	T=0.931	A=0.069	PRJEB8705	SAMN13001620	ABCC2	ABCC2 : Missense Variant	rs17222723	Caucasian	Caucasian
FINRISK	Finnish from FINRISK project	Study-wide	304	T=0.970	A=0.030	PRJEB7895	SAMN13002954	ABCC2	ABCC2 : Missense Variant	rs17222723	Caucasian	Caucasian
Qatari	Global	Study-wide	216	T=0.903	A=0.097	PRJNA288297	SAMN13019808	ABCC2	ABCC2 : Missense Variant	rs17222723	Others
SGDP_PRJ	Global	Study-wide	54	T=0.44	A=0.56	PRJNA586841		ABCC2	ABCC2 : Missense Variant	rs17222723	Others
The Danish reference pan genome	Danish	Study-wide	40	T=0.97	A=0.03	PRJEB7725	SAMN13003120	ABCC2	ABCC2 : Missense Variant	rs17222723	Caucasian	Caucasian
Siberian	Global	Study-wide	2	T=0.5	A=0.5	PRJNA267856	SAMN13113809	ABCC2	ABCC2 : Missense Variant	rs17222723	Others
TopMed	Global	Study-wide	264690	C=0.974034	T=0.025966	PRJNA400167		ABCB1	ABCB1 : Missense Variant	rs2229109	Others
gnomAD - Exomes	Global	Study-wide	250840	C=0.972640	T=0.027360	PRJNA398795	SAMN07488253	ABCB1	ABCB1 : Missense Variant	rs2229109	Others
gnomAD - Exomes	European	Sub	134796	C=0.960882	T=0.039118		SAMN10181265	ABCB1	ABCB1 : Missense Variant	rs2229109	Caucasian	Caucasian
gnomAD - Exomes	Asian	Sub	49002	C=0.99041	T=0.00959			ABCB1	ABCB1 : Missense Variant	rs2229109	Asian	Asian
gnomAD - Exomes	American	Sub	34584	C=0.98259	T=0.01741		SAMN07488255	ABCB1	ABCB1 : Missense Variant	rs2229109	Caucasian
gnomAD - Exomes	African	Sub	16252	C=0.99403	T=0.00597		SAMN07488254	ABCB1	ABCB1 : Missense Variant	rs2229109	Black African	Black_African
gnomAD - Exomes	Ashkenazi Jewish	Sub	10080	C=0.97282	T=0.02718		SAMN07488252	ABCB1	ABCB1 : Missense Variant	rs2229109	Caucasian	Caucasian
gnomAD - Exomes	Other	Sub	6126	C=0.9760	T=0.0240		SAMN07488248	ABCB1	ABCB1 : Missense Variant	rs2229109	Others
gnomAD - Genomes	Global	Study-wide	140196	C=0.973822	T=0.026178	PRJNA398795	SAMN07488253	ABCB1	ABCB1 : Missense Variant	rs2229109	Others
gnomAD - Genomes	European	Sub	75926	C=0.96311	T=0.03689		SAMN10181265	ABCB1	ABCB1 : Missense Variant	rs2229109	Caucasian	Caucasian
gnomAD - Genomes	African	Sub	42020	C=0.99257	T=0.00743		SAMN07488254	ABCB1	ABCB1 : Missense Variant	rs2229109	Black African	Black_African
gnomAD - Genomes	American	Sub	13646	C=0.97105	T=0.02895		SAMN07488255	ABCB1	ABCB1 : Missense Variant	rs2229109	Caucasian
gnomAD - Genomes	Ashkenazi Jewish	Sub	3322	C=0.9729	T=0.0271		SAMN07488252	ABCB1	ABCB1 : Missense Variant	rs2229109	Caucasian	Caucasian
gnomAD - Genomes	East Asian	Sub	3132	C=1.0000	T=0.0000		SAMN07488251	ABCB1	ABCB1 : Missense Variant	rs2229109	Asian	Asian
gnomAD - Genomes	Other	Sub	2150	C=0.9665	T=0.0335		SAMN07488248	ABCB1	ABCB1 : Missense Variant	rs2229109	Others
ExAC	Global	Study-wide	121310	C=0.970983	T=0.029017	PRJEB8661	SAMN07490465	ABCB1	ABCB1 : Missense Variant	rs2229109	Others
ExAC	Europe	Sub	73296	C=0.95914	T=0.04086			ABCB1	ABCB1 : Missense Variant	rs2229109	Others
ExAC	Asian	Sub	25158	C=0.98986	T=0.01014			ABCB1	ABCB1 : Missense Variant	rs2229109	Asian	Asian
ExAC	American	Sub	11570	C=0.98470	T=0.01530			ABCB1	ABCB1 : Missense Variant	rs2229109	Caucasian
ExAC	African	Sub	10380	C=0.99383	T=0.00617			ABCB1	ABCB1 : Missense Variant	rs2229109	Black African	Black_African
ExAC	Other	Sub	906	C=0.968	T=0.032		SAMN07486028	ABCB1	ABCB1 : Missense Variant	rs2229109	Others
The PAGE Study	Global	Study-wide	78700	C=0.98471	T=0.01529	PRJNA168052	SAMN10868975	ABCB1	ABCB1 : Missense Variant	rs2229109	Others
The PAGE Study	AfricanAmerican	Sub	32514	C=0.99188	T=0.00812		SAMN10868721	ABCB1	ABCB1 : Missense Variant	rs2229109	African American	African_American
The PAGE Study	Mexican	Sub	10810	C=0.98150	T=0.01850		SAMN10868735	ABCB1	ABCB1 : Missense Variant	rs2229109	Hispanic	Hispanic
The PAGE Study	Asian	Sub	8318	C=0.9995	T=0.0005		SAMN10868722	ABCB1	ABCB1 : Missense Variant	rs2229109	Asian	Asian
The PAGE Study	PuertoRican	Sub	7918	C=0.9626	T=0.0374		SAMN10868968	ABCB1	ABCB1 : Missense Variant	rs2229109	Hispanic	Hispanic
The PAGE Study	NativeHawaiian	Sub	4534	C=0.9914	T=0.0086		SAMN10868777	ABCB1	ABCB1 : Missense Variant	rs2229109	Caucasian
The PAGE Study	Cuban	Sub	4230	C=0.9636	T=0.0364		SAMN10868733	ABCB1	ABCB1 : Missense Variant	rs2229109	Hispanic	Hispanic
The PAGE Study	Dominican	Sub	3828	C=0.9702	T=0.0298		SAMN10868734	ABCB1	ABCB1 : Missense Variant	rs2229109	Hispanic	Hispanic
The PAGE Study	CentralAmerican	Sub	2450	C=0.9869	T=0.0131		SAMN10868729	ABCB1	ABCB1 : Missense Variant	rs2229109	Hispanic	Hispanic
The PAGE Study	SouthAmerican	Sub	1982	C=0.9753	T=0.0247		SAMN10868969	ABCB1	ABCB1 : Missense Variant	rs2229109	Hispanic	Hispanic
The PAGE Study	NativeAmerican	Sub	1260	C=0.9675	T=0.0325		SAMN10868739	ABCB1	ABCB1 : Missense Variant	rs2229109	Caucasian
The PAGE Study	SouthAsian	Sub	856	C=0.988	T=0.012		SAMN10868970	ABCB1	ABCB1 : Missense Variant	rs2229109	Asian	Asian
GO Exome Sequencing Project	Global	Study-wide	13000	C=0.97177	T=0.02823	PRJNA192955		ABCB1	ABCB1 : Missense Variant	rs2229109	Others
GO Exome Sequencing Project	European American	Sub	8596	C=0.9615	T=0.0385			ABCB1	ABCB1 : Missense Variant	rs2229109	Caucasian	Caucasian
GO Exome Sequencing Project	African American	Sub	4404	C=0.9918	T=0.0082			ABCB1	ABCB1 : Missense Variant	rs2229109	African American	African_American
1000Genomes	Global	Study-wide	5008	C=0.9874	T=0.0126	PRJEB6930	SAMN07490465	ABCB1	ABCB1 : Missense Variant	rs2229109	Others
1000Genomes	African	Sub	1322	C=0.9970	T=0.0030		SAMN07486022	ABCB1	ABCB1 : Missense Variant	rs2229109	Black African	Black_African
1000Genomes	East Asian	Sub	1008	C=1.0000	T=0.0000		SAMN07486024	ABCB1	ABCB1 : Missense Variant	rs2229109	Asian	Asian
1000Genomes	Europe	Sub	1006	C=0.9672	T=0.0328		SAMN07488239	ABCB1	ABCB1 : Missense Variant	rs2229109	Others
1000Genomes	South Asian	Sub	978	C=0.991	T=0.009		SAMN07486027	ABCB1	ABCB1 : Missense Variant	rs2229109	Asian	Asian
1000Genomes	American	Sub	694	C=0.976	T=0.024		SAMN07488242	ABCB1	ABCB1 : Missense Variant	rs2229109	Caucasian
Genetic variation in the Estonian population	Estonian	Study-wide	4480	C=0.9665	T=0.0335	PRJNA489787		ABCB1	ABCB1 : Missense Variant	rs2229109	Caucasian	Caucasian
The Avon Longitudinal Study of Parents and Children	PARENT AND CHILD COHORT	Study-wide	3854	C=0.9647	T=0.0353	PRJEB7217		ABCB1	ABCB1 : Missense Variant	rs2229109	Others
UK 10K study - Twins	TWIN COHORT	Study-wide	3708	C=0.9655	T=0.0345	PRJEB7218		ABCB1	ABCB1 : Missense Variant	rs2229109	Others
MxGDAR/Encodat-PGx	Global	Study-wide	3286	C=0.9817	T=0.0183	PRJEB37766	SAMN15457995	ABCB1	ABCB1 : Missense Variant	rs2229109	Others
MxGDAR/Encodat-PGx	MxGDAR	Sub	3286	C=0.9817	T=0.0183			ABCB1	ABCB1 : Missense Variant	rs2229109	Others
Genome-wide autozygosity in Daghestan	Global	Study-wide	1136	C=0.9806	T=0.0194	PRJNA576826	SAMN13013121	ABCB1	ABCB1 : Missense Variant	rs2229109	Others
Genome-wide autozygosity in Daghestan	Daghestan	Sub	628	C=0.989	T=0.011		SAMN13013126	ABCB1	ABCB1 : Missense Variant	rs2229109	Caucasian	Caucasian
Genome-wide autozygosity in Daghestan	Near_East	Sub	144	C=0.944	T=0.056		SAMN13013123	ABCB1	ABCB1 : Missense Variant	rs2229109	Others
Genome-wide autozygosity in Daghestan	Central Asia	Sub	122	C=0.975	T=0.025		SAMN13013124	ABCB1	ABCB1 : Missense Variant	rs2229109	Asian	Asian
Genome-wide autozygosity in Daghestan	Europe	Sub	108	C=0.991	T=0.009		SAMN13013127	ABCB1	ABCB1 : Missense Variant	rs2229109	Others
Genome-wide autozygosity in Daghestan	South Asian	Sub	98	C=1.00	T=0.00		SAMN13013122	ABCB1	ABCB1 : Missense Variant	rs2229109	Asian	Asian
Genome-wide autozygosity in Daghestan	Caucasus	Sub	36	C=0.92	T=0.08		SAMN13013125	ABCB1	ABCB1 : Missense Variant	rs2229109	Caucasian	Caucasian
HapMap	Global	Study-wide	1066	C=0.9803	T=0.0197	PRJNA60817	SAMN10820145	ABCB1	ABCB1 : Missense Variant	rs2229109	Others
HapMap	African	Sub	406	C=0.998	T=0.002		SAMN10821181	ABCB1	ABCB1 : Missense Variant	rs2229109	Black African	Black_African
HapMap	American	Sub	398	C=0.980	T=0.020		SAMN10821182	ABCB1	ABCB1 : Missense Variant	rs2229109	Caucasian
HapMap	Europe	Sub	174	C=0.931	T=0.069		SAMN10821183	ABCB1	ABCB1 : Missense Variant	rs2229109	Others
HapMap	Asian	Sub	88	C=1.00	T=0.00		SAMN10821184	ABCB1	ABCB1 : Missense Variant	rs2229109	Asian	Asian
Genome of the Netherlands Release 5	Genome of the Netherlands	Study-wide	998	C=0.953	T=0.047	PRJEB5829	SAMN13000132	ABCB1	ABCB1 : Missense Variant	rs2229109	Caucasian	Caucasian
PharmGKB Aggregated	Global	Study-wide	852	C=0.989	T=0.011	PRJNA60817	SAMN13103781	ABCB1	ABCB1 : Missense Variant	rs2229109	Others
PharmGKB Aggregated	PA128390467	Sub	494	C=0.986	T=0.014		SAMN13093042	ABCB1	ABCB1 : Missense Variant	rs2229109	Others
PharmGKB Aggregated	PA148800528	Sub	358	C=0.994	T=0.006		SAMN13100115	ABCB1	ABCB1 : Missense Variant	rs2229109	Others
Chileans	Chilean	Study-wide	626	C=0.966	T=0.034	PRJNA577585	SAMN13030285	ABCB1	ABCB1 : Missense Variant	rs2229109	Hispanic	Hispanic
Northern Sweden	ACPOP	Study-wide	600	C=0.955	T=0.045	PPRJNA503394	SAMN10359154	ABCB1	ABCB1 : Missense Variant	rs2229109	Others
Medical Genome Project healthy controls from Spanish population	Spanish controls	Study-wide	534	C=0.972	T=0.028	PRJEB8705	SAMN13001620	ABCB1	ABCB1 : Missense Variant	rs2229109	Caucasian	Caucasian
FINRISK	Finnish from FINRISK project	Study-wide	304	C=0.987	T=0.013	PRJEB7895	SAMN13002954	ABCB1	ABCB1 : Missense Variant	rs2229109	Caucasian	Caucasian
Qatari	Global	Study-wide	216	C=0.981	T=0.019	PRJNA288297	SAMN13019808	ABCB1	ABCB1 : Missense Variant	rs2229109	Others
The Danish reference pan genome	Danish	Study-wide	40	C=0.97	T=0.03	PRJEB7725	SAMN13003120	ABCB1	ABCB1 : Missense Variant	rs2229109	Caucasian	Caucasian
SGDP_PRJ	Global	Study-wide	22	C=0.50	T=0.50	PRJNA586841		ABCB1	ABCB1 : Missense Variant	rs2229109	Others
TopMed	Global	Study-wide	264690	A=0.916676	G=0.083324	PRJNA400167		MIR449B	MIR449B : Non Coding Transcript Variant CDC20B : Intron Variant MIR449A : 2KB Upstream Variant	rs10061133	Others
gnomAD - Exomes	Global	Study-wide	250436	A=0.893051	G=0.106949	PRJNA398795	SAMN07488253	MIR449B	MIR449B : Non Coding Transcript Variant CDC20B : Intron Variant MIR449A : 2KB Upstream Variant	rs10061133	Others
gnomAD - Exomes	European	Sub	134656	A=0.895259	G=0.104741		SAMN10181265	MIR449B	MIR449B : Non Coding Transcript Variant CDC20B : Intron Variant MIR449A : 2KB Upstream Variant	rs10061133	Caucasian	Caucasian
gnomAD - Exomes	Asian	Sub	48924	A=0.81978	G=0.18022			MIR449B	MIR449B : Non Coding Transcript Variant CDC20B : Intron Variant MIR449A : 2KB Upstream Variant	rs10061133	Asian	Asian
gnomAD - Exomes	American	Sub	34530	A=0.95207	G=0.04793		SAMN07488255	MIR449B	MIR449B : Non Coding Transcript Variant CDC20B : Intron Variant MIR449A : 2KB Upstream Variant	rs10061133	Caucasian
gnomAD - Exomes	African	Sub	16160	A=0.95501	G=0.04499		SAMN07488254	MIR449B	MIR449B : Non Coding Transcript Variant CDC20B : Intron Variant MIR449A : 2KB Upstream Variant	rs10061133	Black African	Black_African
gnomAD - Exomes	Ashkenazi Jewish	Sub	10036	A=0.91939	G=0.08061		SAMN07488252	MIR449B	MIR449B : Non Coding Transcript Variant CDC20B : Intron Variant MIR449A : 2KB Upstream Variant	rs10061133	Caucasian	Caucasian
gnomAD - Exomes	Other	Sub	6130	A=0.8904	G=0.1096		SAMN07488248	MIR449B	MIR449B : Non Coding Transcript Variant CDC20B : Intron Variant MIR449A : 2KB Upstream Variant	rs10061133	Others
gnomAD - Genomes	Global	Study-wide	140186	A=0.915177	G=0.084823	PRJNA398795	SAMN07488253	MIR449B	MIR449B : Non Coding Transcript Variant CDC20B : Intron Variant MIR449A : 2KB Upstream Variant	rs10061133	Others
gnomAD - Genomes	European	Sub	75902	A=0.89804	G=0.10196		SAMN10181265	MIR449B	MIR449B : Non Coding Transcript Variant CDC20B : Intron Variant MIR449A : 2KB Upstream Variant	rs10061133	Caucasian	Caucasian
gnomAD - Genomes	African	Sub	42036	A=0.95499	G=0.04501		SAMN07488254	MIR449B	MIR449B : Non Coding Transcript Variant CDC20B : Intron Variant MIR449A : 2KB Upstream Variant	rs10061133	Black African	Black_African
gnomAD - Genomes	American	Sub	13650	A=0.92901	G=0.07099		SAMN07488255	MIR449B	MIR449B : Non Coding Transcript Variant CDC20B : Intron Variant MIR449A : 2KB Upstream Variant	rs10061133	Caucasian
gnomAD - Genomes	Ashkenazi Jewish	Sub	3320	A=0.9169	G=0.0831		SAMN07488252	MIR449B	MIR449B : Non Coding Transcript Variant CDC20B : Intron Variant MIR449A : 2KB Upstream Variant	rs10061133	Caucasian	Caucasian
gnomAD - Genomes	East Asian	Sub	3126	A=0.7412	G=0.2588		SAMN07488251	MIR449B	MIR449B : Non Coding Transcript Variant CDC20B : Intron Variant MIR449A : 2KB Upstream Variant	rs10061133	Asian	Asian
gnomAD - Genomes	Other	Sub	2152	A=0.9043	G=0.0957		SAMN07488248	MIR449B	MIR449B : Non Coding Transcript Variant CDC20B : Intron Variant MIR449A : 2KB Upstream Variant	rs10061133	Others
ExAC	Global	Study-wide	118156	A=0.888943	G=0.111057	PRJEB8661	SAMN07490465	MIR449B	MIR449B : Non Coding Transcript Variant CDC20B : Intron Variant MIR449A : 2KB Upstream Variant	rs10061133	Others
ExAC	Europe	Sub	71370	A=0.89284	G=0.10716			MIR449B	MIR449B : Non Coding Transcript Variant CDC20B : Intron Variant MIR449A : 2KB Upstream Variant	rs10061133	Others
ExAC	Asian	Sub	24654	A=0.82327	G=0.17673			MIR449B	MIR449B : Non Coding Transcript Variant CDC20B : Intron Variant MIR449A : 2KB Upstream Variant	rs10061133	Asian	Asian
ExAC	American	Sub	11248	A=0.95341	G=0.04659			MIR449B	MIR449B : Non Coding Transcript Variant CDC20B : Intron Variant MIR449A : 2KB Upstream Variant	rs10061133	Caucasian
ExAC	African	Sub	9982	A=0.9525	G=0.0475			MIR449B	MIR449B : Non Coding Transcript Variant CDC20B : Intron Variant MIR449A : 2KB Upstream Variant	rs10061133	Black African	Black_African
ExAC	Other	Sub	902	A=0.868	G=0.132		SAMN07486028	MIR449B	MIR449B : Non Coding Transcript Variant CDC20B : Intron Variant MIR449A : 2KB Upstream Variant	rs10061133	Others
The PAGE Study	Global	Study-wide	78648	A=0.90684	G=0.09316	PRJNA168052	SAMN10868975	MIR449B	MIR449B : Non Coding Transcript Variant CDC20B : Intron Variant MIR449A : 2KB Upstream Variant	rs10061133	Others
The PAGE Study	AfricanAmerican	Sub	32496	A=0.95399	G=0.04601		SAMN10868721	MIR449B	MIR449B : Non Coding Transcript Variant CDC20B : Intron Variant MIR449A : 2KB Upstream Variant	rs10061133	African American	African_American
The PAGE Study	Mexican	Sub	10810	A=0.94533	G=0.05467		SAMN10868735	MIR449B	MIR449B : Non Coding Transcript Variant CDC20B : Intron Variant MIR449A : 2KB Upstream Variant	rs10061133	Hispanic	Hispanic
The PAGE Study	Asian	Sub	8298	A=0.7460	G=0.2540		SAMN10868722	MIR449B	MIR449B : Non Coding Transcript Variant CDC20B : Intron Variant MIR449A : 2KB Upstream Variant	rs10061133	Asian	Asian
The PAGE Study	PuertoRican	Sub	7914	A=0.9397	G=0.0603		SAMN10868968	MIR449B	MIR449B : Non Coding Transcript Variant CDC20B : Intron Variant MIR449A : 2KB Upstream Variant	rs10061133	Hispanic	Hispanic
The PAGE Study	NativeHawaiian	Sub	4530	A=0.6510	G=0.3490		SAMN10868777	MIR449B	MIR449B : Non Coding Transcript Variant CDC20B : Intron Variant MIR449A : 2KB Upstream Variant	rs10061133	Caucasian
The PAGE Study	Cuban	Sub	4228	A=0.9184	G=0.0816		SAMN10868733	MIR449B	MIR449B : Non Coding Transcript Variant CDC20B : Intron Variant MIR449A : 2KB Upstream Variant	rs10061133	Hispanic	Hispanic
The PAGE Study	Dominican	Sub	3826	A=0.9268	G=0.0732		SAMN10868734	MIR449B	MIR449B : Non Coding Transcript Variant CDC20B : Intron Variant MIR449A : 2KB Upstream Variant	rs10061133	Hispanic	Hispanic
The PAGE Study	CentralAmerican	Sub	2448	A=0.9481	G=0.0519		SAMN10868729	MIR449B	MIR449B : Non Coding Transcript Variant CDC20B : Intron Variant MIR449A : 2KB Upstream Variant	rs10061133	Hispanic	Hispanic
The PAGE Study	SouthAmerican	Sub	1982	A=0.9384	G=0.0616		SAMN10868969	MIR449B	MIR449B : Non Coding Transcript Variant CDC20B : Intron Variant MIR449A : 2KB Upstream Variant	rs10061133	Hispanic	Hispanic
The PAGE Study	NativeAmerican	Sub	1260	A=0.9317	G=0.0683		SAMN10868739	MIR449B	MIR449B : Non Coding Transcript Variant CDC20B : Intron Variant MIR449A : 2KB Upstream Variant	rs10061133	Caucasian
The PAGE Study	SouthAsian	Sub	856	A=0.866	G=0.134		SAMN10868970	MIR449B	MIR449B : Non Coding Transcript Variant CDC20B : Intron Variant MIR449A : 2KB Upstream Variant	rs10061133	Asian	Asian
8.3KJPN	JAPANESE	Study-wide	16760	A=0.75800	G=0.24200	PRJNA678214	SAMN16789458	MIR449B	MIR449B : Non Coding Transcript Variant CDC20B : Intron Variant MIR449A : 2KB Upstream Variant	rs10061133	Asian	Asian
GO Exome Sequencing Project	Global	Study-wide	10300	A=0.91485	G=0.08515	PRJNA192955		MIR449B	MIR449B : Non Coding Transcript Variant CDC20B : Intron Variant MIR449A : 2KB Upstream Variant	rs10061133	Others
GO Exome Sequencing Project	European American	Sub	7164	A=0.8956	G=0.1044			MIR449B	MIR449B : Non Coding Transcript Variant CDC20B : Intron Variant MIR449A : 2KB Upstream Variant	rs10061133	Caucasian	Caucasian
GO Exome Sequencing Project	African American	Sub	3136	A=0.9589	G=0.0411			MIR449B	MIR449B : Non Coding Transcript Variant CDC20B : Intron Variant MIR449A : 2KB Upstream Variant	rs10061133	African American	African_American
1000Genomes	Global	Study-wide	5008	A=0.8778	G=0.1222	PRJEB6930	SAMN07490465	MIR449B	MIR449B : Non Coding Transcript Variant CDC20B : Intron Variant MIR449A : 2KB Upstream Variant	rs10061133	Others
1000Genomes	African	Sub	1322	A=0.9523	G=0.0477		SAMN07486022	MIR449B	MIR449B : Non Coding Transcript Variant CDC20B : Intron Variant MIR449A : 2KB Upstream Variant	rs10061133	Black African	Black_African
1000Genomes	East Asian	Sub	1008	A=0.7351	G=0.2649		SAMN07486024	MIR449B	MIR449B : Non Coding Transcript Variant CDC20B : Intron Variant MIR449A : 2KB Upstream Variant	rs10061133	Asian	Asian
1000Genomes	Europe	Sub	1006	A=0.8996	G=0.1004		SAMN07488239	MIR449B	MIR449B : Non Coding Transcript Variant CDC20B : Intron Variant MIR449A : 2KB Upstream Variant	rs10061133	Others
1000Genomes	South Asian	Sub	978	A=0.858	G=0.142		SAMN07486027	MIR449B	MIR449B : Non Coding Transcript Variant CDC20B : Intron Variant MIR449A : 2KB Upstream Variant	rs10061133	Asian	Asian
1000Genomes	American	Sub	694	A=0.939	G=0.061		SAMN07488242	MIR449B	MIR449B : Non Coding Transcript Variant CDC20B : Intron Variant MIR449A : 2KB Upstream Variant	rs10061133	Caucasian
Genetic variation in the Estonian population	Estonian	Study-wide	4480	A=0.8864	G=0.1136	PRJNA489787		MIR449B	MIR449B : Non Coding Transcript Variant CDC20B : Intron Variant MIR449A : 2KB Upstream Variant	rs10061133	Caucasian	Caucasian
The Avon Longitudinal Study of Parents and Children	PARENT AND CHILD COHORT	Study-wide	3854	A=0.9045	G=0.0955	PRJEB7217		MIR449B	MIR449B : Non Coding Transcript Variant CDC20B : Intron Variant MIR449A : 2KB Upstream Variant	rs10061133	Others
UK 10K study - Twins	TWIN COHORT	Study-wide	3708	A=0.9086	G=0.0914	PRJEB7218		MIR449B	MIR449B : Non Coding Transcript Variant CDC20B : Intron Variant MIR449A : 2KB Upstream Variant	rs10061133	Others
KOREAN population from KRGDB	KOREAN	Study-wide	2928	A=0.7483	G=0.2517	PRJNA589833		MIR449B	MIR449B : Non Coding Transcript Variant CDC20B : Intron Variant MIR449A : 2KB Upstream Variant	rs10061133	Asian	Asian
Korean Genome Project	KOREAN	Study-wide	1832	A=0.7462	G=0.2538	PRJNA609628		MIR449B	MIR449B : Non Coding Transcript Variant CDC20B : Intron Variant MIR449A : 2KB Upstream Variant	rs10061133	Asian	Asian
Genome-wide autozygosity in Daghestan	Global	Study-wide	1130	A=0.8850	G=0.1150	PRJNA576826	SAMN13013121	MIR449B	MIR449B : Non Coding Transcript Variant CDC20B : Intron Variant MIR449A : 2KB Upstream Variant	rs10061133	Others
Genome-wide autozygosity in Daghestan	Daghestan	Sub	624	A=0.899	G=0.101		SAMN13013126	MIR449B	MIR449B : Non Coding Transcript Variant CDC20B : Intron Variant MIR449A : 2KB Upstream Variant	rs10061133	Caucasian	Caucasian
Genome-wide autozygosity in Daghestan	Near_East	Sub	144	A=0.854	G=0.146		SAMN13013123	MIR449B	MIR449B : Non Coding Transcript Variant CDC20B : Intron Variant MIR449A : 2KB Upstream Variant	rs10061133	Others
Genome-wide autozygosity in Daghestan	Central Asia	Sub	122	A=0.852	G=0.148		SAMN13013124	MIR449B	MIR449B : Non Coding Transcript Variant CDC20B : Intron Variant MIR449A : 2KB Upstream Variant	rs10061133	Asian	Asian
Genome-wide autozygosity in Daghestan	Europe	Sub	108	A=0.880	G=0.120		SAMN13013127	MIR449B	MIR449B : Non Coding Transcript Variant CDC20B : Intron Variant MIR449A : 2KB Upstream Variant	rs10061133	Others
Genome-wide autozygosity in Daghestan	South Asian	Sub	96	A=0.89	G=0.11		SAMN13013122	MIR449B	MIR449B : Non Coding Transcript Variant CDC20B : Intron Variant MIR449A : 2KB Upstream Variant	rs10061133	Asian	Asian
Genome-wide autozygosity in Daghestan	Caucasus	Sub	36	A=0.89	G=0.11		SAMN13013125	MIR449B	MIR449B : Non Coding Transcript Variant CDC20B : Intron Variant MIR449A : 2KB Upstream Variant	rs10061133	Caucasian	Caucasian
Genome of the Netherlands Release 5	Genome of the Netherlands	Study-wide	998	A=0.904	G=0.096	PRJEB5829	SAMN13000132	MIR449B	MIR449B : Non Coding Transcript Variant CDC20B : Intron Variant MIR449A : 2KB Upstream Variant	rs10061133	Caucasian	Caucasian
CNV burdens in cranial meningiomas	Global	Study-wide	756	A=0.739	G=0.261	PRJEB37584	SAMN15458720	MIR449B	MIR449B : Non Coding Transcript Variant CDC20B : Intron Variant MIR449A : 2KB Upstream Variant	rs10061133	Others
CNV burdens in cranial meningiomas	CRM	Sub	756	A=0.739	G=0.261		SAMN15458720	MIR449B	MIR449B : Non Coding Transcript Variant CDC20B : Intron Variant MIR449A : 2KB Upstream Variant	rs10061133	Others
A Vietnamese Genetic Variation Database	Global	Study-wide	614	A=0.726	G=0.274	PRJNA515199	SAMN10744005	MIR449B	MIR449B : Non Coding Transcript Variant CDC20B : Intron Variant MIR449A : 2KB Upstream Variant	rs10061133	Others
Northern Sweden	ACPOP	Study-wide	600	A=0.897	G=0.103	PPRJNA503394	SAMN10359154	MIR449B	MIR449B : Non Coding Transcript Variant CDC20B : Intron Variant MIR449A : 2KB Upstream Variant	rs10061133	Others
Medical Genome Project healthy controls from Spanish population	Spanish controls	Study-wide	534	A=0.912	G=0.088	PRJEB8705	SAMN13001620	MIR449B	MIR449B : Non Coding Transcript Variant CDC20B : Intron Variant MIR449A : 2KB Upstream Variant	rs10061133	Caucasian	Caucasian
FINRISK	Finnish from FINRISK project	Study-wide	304	A=0.872	G=0.128	PRJEB7895	SAMN13002954	MIR449B	MIR449B : Non Coding Transcript Variant CDC20B : Intron Variant MIR449A : 2KB Upstream Variant	rs10061133	Caucasian	Caucasian
Qatari	Global	Study-wide	216	A=0.856	G=0.144	PRJNA288297	SAMN13019808	MIR449B	MIR449B : Non Coding Transcript Variant CDC20B : Intron Variant MIR449A : 2KB Upstream Variant	rs10061133	Others
SGDP_PRJ	Global	Study-wide	138	A=0.420	G=0.580	PRJNA586841		MIR449B	MIR449B : Non Coding Transcript Variant CDC20B : Intron Variant MIR449A : 2KB Upstream Variant	rs10061133	Others
The Danish reference pan genome	Danish	Study-wide	40	A=0.82	G=0.17	PRJEB7725	SAMN13003120	MIR449B	MIR449B : Non Coding Transcript Variant CDC20B : Intron Variant MIR449A : 2KB Upstream Variant	rs10061133	Caucasian	Caucasian
Siberian	Global	Study-wide	20	A=0.45	G=0.55	PRJNA267856	SAMN13113809	MIR449B	MIR449B : Non Coding Transcript Variant CDC20B : Intron Variant MIR449A : 2KB Upstream Variant	rs10061133	Others
TopMed	Global	Study-wide	264690	G=0.908353	A=0.091647	PRJNA400167		ABCC2	ABCC2 : Missense Variant	rs8187710	Others
gnomAD - Exomes	Global	Study-wide	251416	G=0.947243	A=0.052757	PRJNA398795	SAMN07488253	ABCC2	ABCC2 : Missense Variant	rs8187710	Others
gnomAD - Exomes	European	Sub	135346	G=0.948347	A=0.051653		SAMN10181265	ABCC2	ABCC2 : Missense Variant	rs8187710	Caucasian	Caucasian
gnomAD - Exomes	Asian	Sub	49010	G=0.98827	A=0.01173			ABCC2	ABCC2 : Missense Variant	rs8187710	Asian	Asian
gnomAD - Exomes	American	Sub	34592	G=0.95857	A=0.04143		SAMN07488255	ABCC2	ABCC2 : Missense Variant	rs8187710	Caucasian
gnomAD - Exomes	African	Sub	16254	G=0.84275	A=0.15725		SAMN07488254	ABCC2	ABCC2 : Missense Variant	rs8187710	Black African	Black_African
gnomAD - Exomes	Ashkenazi Jewish	Sub	10078	G=0.87051	A=0.12949		SAMN07488252	ABCC2	ABCC2 : Missense Variant	rs8187710	Caucasian	Caucasian
gnomAD - Exomes	Other	Sub	6136	G=0.9342	A=0.0658		SAMN07488248	ABCC2	ABCC2 : Missense Variant	rs8187710	Others
gnomAD - Genomes	Global	Study-wide	140136	G=0.913634	A=0.086366	PRJNA398795	SAMN07488253	ABCC2	ABCC2 : Missense Variant	rs8187710	Others
gnomAD - Genomes	European	Sub	75928	G=0.94860	A=0.05140		SAMN10181265	ABCC2	ABCC2 : Missense Variant	rs8187710	Caucasian	Caucasian
gnomAD - Genomes	African	Sub	41950	G=0.84184	A=0.15816		SAMN07488254	ABCC2	ABCC2 : Missense Variant	rs8187710	Black African	Black_African
gnomAD - Genomes	American	Sub	13650	G=0.92982	A=0.07018		SAMN07488255	ABCC2	ABCC2 : Missense Variant	rs8187710	Caucasian
gnomAD - Genomes	Ashkenazi Jewish	Sub	3322	G=0.8778	A=0.1222		SAMN07488252	ABCC2	ABCC2 : Missense Variant	rs8187710	Caucasian	Caucasian
gnomAD - Genomes	East Asian	Sub	3134	G=0.9990	A=0.0010		SAMN07488251	ABCC2	ABCC2 : Missense Variant	rs8187710	Asian	Asian
gnomAD - Genomes	Other	Sub	2152	G=0.9080	A=0.0920		SAMN07488248	ABCC2	ABCC2 : Missense Variant	rs8187710	Others
ExAC	Global	Study-wide	121398	G=0.947619	A=0.052381	PRJEB8661	SAMN07490465	ABCC2	ABCC2 : Missense Variant	rs8187710	Others
ExAC	Europe	Sub	73348	G=0.94570	A=0.05430			ABCC2	ABCC2 : Missense Variant	rs8187710	Others
ExAC	Asian	Sub	25160	G=0.98816	A=0.01184			ABCC2	ABCC2 : Missense Variant	rs8187710	Asian	Asian
ExAC	American	Sub	11578	G=0.96433	A=0.03567			ABCC2	ABCC2 : Missense Variant	rs8187710	Caucasian
ExAC	African	Sub	10404	G=0.84516	A=0.15484			ABCC2	ABCC2 : Missense Variant	rs8187710	Black African	Black_African
ExAC	Other	Sub	908	G=0.941	A=0.059		SAMN07486028	ABCC2	ABCC2 : Missense Variant	rs8187710	Others
The PAGE Study	Global	Study-wide	78702	G=0.90197	A=0.09803	PRJNA168052	SAMN10868975	ABCC2	ABCC2 : Missense Variant	rs8187710	Others
The PAGE Study	AfricanAmerican	Sub	32516	G=0.84728	A=0.15272		SAMN10868721	ABCC2	ABCC2 : Missense Variant	rs8187710	African American	African_American
The PAGE Study	Mexican	Sub	10810	G=0.95624	A=0.04376		SAMN10868735	ABCC2	ABCC2 : Missense Variant	rs8187710	Hispanic	Hispanic
The PAGE Study	Asian	Sub	8318	G=0.9995	A=0.0005		SAMN10868722	ABCC2	ABCC2 : Missense Variant	rs8187710	Asian	Asian
The PAGE Study	PuertoRican	Sub	7918	G=0.8775	A=0.1225		SAMN10868968	ABCC2	ABCC2 : Missense Variant	rs8187710	Hispanic	Hispanic
The PAGE Study	NativeHawaiian	Sub	4534	G=0.9799	A=0.0201		SAMN10868777	ABCC2	ABCC2 : Missense Variant	rs8187710	Caucasian
The PAGE Study	Cuban	Sub	4230	G=0.9057	A=0.0943		SAMN10868733	ABCC2	ABCC2 : Missense Variant	rs8187710	Hispanic	Hispanic
The PAGE Study	Dominican	Sub	3828	G=0.8796	A=0.1204		SAMN10868734	ABCC2	ABCC2 : Missense Variant	rs8187710	Hispanic	Hispanic
The PAGE Study	CentralAmerican	Sub	2450	G=0.9437	A=0.0563		SAMN10868729	ABCC2	ABCC2 : Missense Variant	rs8187710	Hispanic	Hispanic
The PAGE Study	SouthAmerican	Sub	1982	G=0.9440	A=0.0560		SAMN10868969	ABCC2	ABCC2 : Missense Variant	rs8187710	Hispanic	Hispanic
The PAGE Study	NativeAmerican	Sub	1260	G=0.9325	A=0.0675		SAMN10868739	ABCC2	ABCC2 : Missense Variant	rs8187710	Caucasian
The PAGE Study	SouthAsian	Sub	856	G=0.980	A=0.020		SAMN10868970	ABCC2	ABCC2 : Missense Variant	rs8187710	Asian	Asian
GO Exome Sequencing Project	Global	Study-wide	13006	G=0.90581	A=0.09419	PRJNA192955		ABCC2	ABCC2 : Missense Variant	rs8187710	Others
GO Exome Sequencing Project	European American	Sub	8600	G=0.9380	A=0.0620			ABCC2	ABCC2 : Missense Variant	rs8187710	Caucasian	Caucasian
GO Exome Sequencing Project	African American	Sub	4406	G=0.8429	A=0.1571			ABCC2	ABCC2 : Missense Variant	rs8187710	African American	African_American
1000Genomes	Global	Study-wide	5008	G=0.9321	A=0.0679	PRJEB6930	SAMN07490465	ABCC2	ABCC2 : Missense Variant	rs8187710	Others
1000Genomes	African	Sub	1322	G=0.8381	A=0.1619		SAMN07486022	ABCC2	ABCC2 : Missense Variant	rs8187710	Black African	Black_African
1000Genomes	East Asian	Sub	1008	G=1.0000	A=0.0000		SAMN07486024	ABCC2	ABCC2 : Missense Variant	rs8187710	Asian	Asian
1000Genomes	Europe	Sub	1006	G=0.9294	A=0.0706		SAMN07488239	ABCC2	ABCC2 : Missense Variant	rs8187710	Others
1000Genomes	South Asian	Sub	978	G=0.983	A=0.017		SAMN07486027	ABCC2	ABCC2 : Missense Variant	rs8187710	Asian	Asian
1000Genomes	American	Sub	694	G=0.945	A=0.055		SAMN07488242	ABCC2	ABCC2 : Missense Variant	rs8187710	Caucasian
Genetic variation in the Estonian population	Estonian	Study-wide	4480	G=0.9737	A=0.0263	PRJNA489787		ABCC2	ABCC2 : Missense Variant	rs8187710	Caucasian	Caucasian
The Avon Longitudinal Study of Parents and Children	PARENT AND CHILD COHORT	Study-wide	3854	G=0.9442	A=0.0558	PRJEB7217		ABCC2	ABCC2 : Missense Variant	rs8187710	Others
UK 10K study - Twins	TWIN COHORT	Study-wide	3708	G=0.9385	A=0.0615	PRJEB7218		ABCC2	ABCC2 : Missense Variant	rs8187710	Others
HGDP-CEPH-db Supplement 1	Global	Study-wide	2084	G=0.9271	A=0.0729	PRJEB6463		ABCC2	ABCC2 : Missense Variant	rs8187710	Others
HGDP-CEPH-db Supplement 1	Est_Asia	Sub	470	G=0.998	A=0.002		SAMN13169023	ABCC2	ABCC2 : Missense Variant	rs8187710	Asian	Asian
HGDP-CEPH-db Supplement 1	Central_South_Asia	Sub	414	G=0.961	A=0.039		SAMN13169022	ABCC2	ABCC2 : Missense Variant	rs8187710	Asian	Asian
HGDP-CEPH-db Supplement 1	Middle_Est	Sub	350	G=0.860	A=0.140		SAMN13169025	ABCC2	ABCC2 : Missense Variant	rs8187710	Asian	Asian
HGDP-CEPH-db Supplement 1	Europe	Sub	320	G=0.956	A=0.044		SAMN13169024	ABCC2	ABCC2 : Missense Variant	rs8187710	Others
HGDP-CEPH-db Supplement 1	Africa	Sub	242	G=0.719	A=0.281		SAMN13169020	ABCC2	ABCC2 : Missense Variant	rs8187710	Black African	Black_African
HGDP-CEPH-db Supplement 1	America	Sub	216	G=1.000	A=0.000		SAMN13169021	ABCC2	ABCC2 : Missense Variant	rs8187710	Caucasian
HGDP-CEPH-db Supplement 1	Oceania	Sub	72	G=0.94	A=0.06		SAMN13169026	ABCC2	ABCC2 : Missense Variant	rs8187710	Caucasian	Caucasian
HapMap	Global	Study-wide	1558	G=0.8992	A=0.1008	PRJNA60817	SAMN10820145	ABCC2	ABCC2 : Missense Variant	rs8187710	Others
HapMap	African	Sub	692	G=0.848	A=0.152		SAMN10821181	ABCC2	ABCC2 : Missense Variant	rs8187710	Black African	Black_African
HapMap	American	Sub	600	G=0.945	A=0.055		SAMN10821182	ABCC2	ABCC2 : Missense Variant	rs8187710	Caucasian
HapMap	Europe	Sub	176	G=0.892	A=0.108		SAMN10821183	ABCC2	ABCC2 : Missense Variant	rs8187710	Others
HapMap	Asian	Sub	90	G=1.00	A=0.00		SAMN10821184	ABCC2	ABCC2 : Missense Variant	rs8187710	Asian	Asian
Genome-wide autozygosity in Daghestan	Global	Study-wide	1132	G=0.9284	A=0.0716	PRJNA576826	SAMN13013121	ABCC2	ABCC2 : Missense Variant	rs8187710	Others
Genome-wide autozygosity in Daghestan	Daghestan	Sub	626	G=0.922	A=0.078		SAMN13013126	ABCC2	ABCC2 : Missense Variant	rs8187710	Caucasian	Caucasian
Genome-wide autozygosity in Daghestan	Near_East	Sub	144	G=0.896	A=0.104		SAMN13013123	ABCC2	ABCC2 : Missense Variant	rs8187710	Others
Genome-wide autozygosity in Daghestan	Central Asia	Sub	120	G=0.958	A=0.042		SAMN13013124	ABCC2	ABCC2 : Missense Variant	rs8187710	Asian	Asian
Genome-wide autozygosity in Daghestan	Europe	Sub	108	G=0.926	A=0.074		SAMN13013127	ABCC2	ABCC2 : Missense Variant	rs8187710	Others
Genome-wide autozygosity in Daghestan	South Asian	Sub	98	G=0.99	A=0.01		SAMN13013122	ABCC2	ABCC2 : Missense Variant	rs8187710	Asian	Asian
Genome-wide autozygosity in Daghestan	Caucasus	Sub	36	G=0.92	A=0.08		SAMN13013125	ABCC2	ABCC2 : Missense Variant	rs8187710	Caucasian	Caucasian
Genome of the Netherlands Release 5	Genome of the Netherlands	Study-wide	998	G=0.962	A=0.038	PRJEB5829	SAMN13000132	ABCC2	ABCC2 : Missense Variant	rs8187710	Caucasian	Caucasian
PharmGKB Aggregated	Global	Study-wide	842	G=0.904	A=0.096	PRJNA60817	SAMN13103781	ABCC2	ABCC2 : Missense Variant	rs8187710	Others
PharmGKB Aggregated	PA130531356	Sub	484	G=0.884	A=0.116		SAMN13094196	ABCC2	ABCC2 : Missense Variant	rs8187710	Others
PharmGKB Aggregated	PA150180097	Sub	358	G=0.930	A=0.070		SAMN13099761	ABCC2	ABCC2 : Missense Variant	rs8187710	Others
A Vietnamese Genetic Variation Database	Global	Study-wide	614	G=0.993	A=0.007	PRJNA515199	SAMN10744005	ABCC2	ABCC2 : Missense Variant	rs8187710	Others
Northern Sweden	ACPOP	Study-wide	600	G=0.975	A=0.025	PPRJNA503394	SAMN10359154	ABCC2	ABCC2 : Missense Variant	rs8187710	Others
Medical Genome Project healthy controls from Spanish population	Spanish controls	Study-wide	534	G=0.929	A=0.071	PRJEB8705	SAMN13001620	ABCC2	ABCC2 : Missense Variant	rs8187710	Caucasian	Caucasian
FINRISK	Finnish from FINRISK project	Study-wide	304	G=0.970	A=0.030	PRJEB7895	SAMN13002954	ABCC2	ABCC2 : Missense Variant	rs8187710	Caucasian	Caucasian
Qatari	Global	Study-wide	216	G=0.894	A=0.106	PRJNA288297	SAMN13019808	ABCC2	ABCC2 : Missense Variant	rs8187710	Others
Ancient Sardinia genome-wide 1240k capture data generation and analysis	Global	Study-wide	96	G=0.96	A=0.04	PRJEB36033	SAMN15458807	ABCC2	ABCC2 : Missense Variant	rs8187710	Others
SGDP_PRJ	Global	Study-wide	72	G=0.40	A=0.60	PRJNA586841		ABCC2	ABCC2 : Missense Variant	rs8187710	Others
The Danish reference pan genome	Danish	Study-wide	40	G=0.97	A=0.03	PRJEB7725	SAMN13003120	ABCC2	ABCC2 : Missense Variant	rs8187710	Caucasian	Caucasian
Siberian	Global	Study-wide	4	G=0.5	A=0.5	PRJNA267856	SAMN13113809	ABCC2	ABCC2 : Missense Variant	rs8187710	Others
TopMed	Global	Study-wide	264690	G=0.969538	A=0.030462	PRJNA400167		PERP	None	rs78428806	Others
gnomAD - Genomes	Global	Study-wide	140112	G=0.966777	A=0.033223	PRJNA398795	SAMN07488253	PERP	None	rs78428806	Others
gnomAD - Genomes	European	Sub	75882	G=0.95125	A=0.04875		SAMN10181265	PERP	None	rs78428806	Caucasian	Caucasian
gnomAD - Genomes	African	Sub	41984	G=0.99202	A=0.00798		SAMN07488254	PERP	None	rs78428806	Black African	Black_African
gnomAD - Genomes	American	Sub	13640	G=0.97617	A=0.02383		SAMN07488255	PERP	None	rs78428806	Caucasian
gnomAD - Genomes	Ashkenazi Jewish	Sub	3324	G=0.9471	A=0.0529		SAMN07488252	PERP	None	rs78428806	Caucasian	Caucasian
gnomAD - Genomes	East Asian	Sub	3132	G=0.9853	A=0.0147		SAMN07488251	PERP	None	rs78428806	Asian	Asian
gnomAD - Genomes	Other	Sub	2150	G=0.9656	A=0.0344		SAMN07488248	PERP	None	rs78428806	Others
8.3KJPN	JAPANESE	Study-wide	16760	G=0.99803	A=0.00197	PRJNA678214	SAMN16789458	PERP	None	rs78428806	Asian	Asian
1000Genomes	Global	Study-wide	5008	G=0.9555	A=0.0445	PRJEB6930	SAMN07490465	PERP	None	rs78428806	Others
1000Genomes	African	Sub	1322	G=0.9977	A=0.0023		SAMN07486022	PERP	None	rs78428806	Black African	Black_African
1000Genomes	East Asian	Sub	1008	G=0.9851	A=0.0149		SAMN07486024	PERP	None	rs78428806	Asian	Asian
1000Genomes	Europe	Sub	1006	G=0.9344	A=0.0656		SAMN07488239	PERP	None	rs78428806	Others
1000Genomes	South Asian	Sub	978	G=0.878	A=0.122		SAMN07486027	PERP	None	rs78428806	Asian	Asian
1000Genomes	American	Sub	694	G=0.971	A=0.029		SAMN07488242	PERP	None	rs78428806	Caucasian
Genetic variation in the Estonian population	Estonian	Study-wide	4480	G=0.9440	A=0.0560	PRJNA489787		PERP	None	rs78428806	Caucasian	Caucasian
The Avon Longitudinal Study of Parents and Children	PARENT AND CHILD COHORT	Study-wide	3854	G=0.9512	A=0.0488	PRJEB7217		PERP	None	rs78428806	Others
UK 10K study - Twins	TWIN COHORT	Study-wide	3708	G=0.9558	A=0.0442	PRJEB7218		PERP	None	rs78428806	Others
KOREAN population from KRGDB	KOREAN	Study-wide	2922	G=0.9959	A=0.0041	PRJNA589833		PERP	None	rs78428806	Asian	Asian
Korean Genome Project	KOREAN	Study-wide	1832	G=0.9929	A=0.0071	PRJNA609628		PERP	None	rs78428806	Asian	Asian
Genome of the Netherlands Release 5	Genome of the Netherlands	Study-wide	998	G=0.940	A=0.060	PRJEB5829	SAMN13000132	PERP	None	rs78428806	Caucasian	Caucasian
Northern Sweden	ACPOP	Study-wide	600	G=0.945	A=0.055	PPRJNA503394	SAMN10359154	PERP	None	rs78428806	Others
Qatari	Global	Study-wide	216	G=0.944	A=0.056	PRJNA288297	SAMN13019808	PERP	None	rs78428806	Others
A Vietnamese Genetic Variation Database	Global	Study-wide	214	G=0.986	A=0.014	PRJNA515199	SAMN10744005	PERP	None	rs78428806	Others
SGDP_PRJ	Global	Study-wide	50	G=0.48	A=0.52	PRJNA586841		PERP	None	rs78428806	Others
The Danish reference pan genome	Danish	Study-wide	40	G=0.97	A=0.03	PRJEB7725	SAMN13003120	PERP	None	rs78428806	Caucasian	Caucasian
Siberian	Global	Study-wide	2	G=0.0	A=1.0	PRJNA267856	SAMN13113809	PERP	None	rs78428806	Others
TopMed	Global	Study-wide	264690	T=0.409725	C=0.590275	PRJNA400167		UGT2B7	UGT2B7 : Intron Variant	rs7668258	Others
gnomAD - Genomes	Global	Study-wide	139964	T=0.424488	C=0.575512	PRJNA398795	SAMN07488253	UGT2B7	UGT2B7 : Intron Variant	rs7668258	Others
gnomAD - Genomes	European	Sub	75806	T=0.51711	C=0.48289		SAMN10181265	UGT2B7	UGT2B7 : Intron Variant	rs7668258	Caucasian	Caucasian
gnomAD - Genomes	African	Sub	41960	T=0.28918	C=0.71082		SAMN07488254	UGT2B7	UGT2B7 : Intron Variant	rs7668258	Black African	Black_African
gnomAD - Genomes	American	Sub	13602	T=0.34348	C=0.65652		SAMN07488255	UGT2B7	UGT2B7 : Intron Variant	rs7668258	Caucasian
gnomAD - Genomes	Ashkenazi Jewish	Sub	3322	T=0.4886	C=0.5114		SAMN07488252	UGT2B7	UGT2B7 : Intron Variant	rs7668258	Caucasian	Caucasian
gnomAD - Genomes	East Asian	Sub	3120	T=0.2978	C=0.7022		SAMN07488251	UGT2B7	UGT2B7 : Intron Variant	rs7668258	Asian	Asian
gnomAD - Genomes	Other	Sub	2154	T=0.3969	C=0.6031		SAMN07488248	UGT2B7	UGT2B7 : Intron Variant	rs7668258	Others
The PAGE Study	Global	Study-wide	78696	T=0.31775	C=0.68225	PRJNA168052	SAMN10868975	UGT2B7	UGT2B7 : Intron Variant	rs7668258	Others
The PAGE Study	AfricanAmerican	Sub	32514	T=0.30125	C=0.69875		SAMN10868721	UGT2B7	UGT2B7 : Intron Variant	rs7668258	African American	African_American
The PAGE Study	Mexican	Sub	10808	T=0.30450	C=0.69550		SAMN10868735	UGT2B7	UGT2B7 : Intron Variant	rs7668258	Hispanic	Hispanic
The PAGE Study	Asian	Sub	8318	T=0.2932	C=0.7068		SAMN10868722	UGT2B7	UGT2B7 : Intron Variant	rs7668258	Asian	Asian
The PAGE Study	PuertoRican	Sub	7916	T=0.3622	C=0.6378		SAMN10868968	UGT2B7	UGT2B7 : Intron Variant	rs7668258	Hispanic	Hispanic
The PAGE Study	NativeHawaiian	Sub	4534	T=0.2748	C=0.7252		SAMN10868777	UGT2B7	UGT2B7 : Intron Variant	rs7668258	Caucasian
The PAGE Study	Cuban	Sub	4230	T=0.4158	C=0.5842		SAMN10868733	UGT2B7	UGT2B7 : Intron Variant	rs7668258	Hispanic	Hispanic
The PAGE Study	Dominican	Sub	3828	T=0.3464	C=0.6536		SAMN10868734	UGT2B7	UGT2B7 : Intron Variant	rs7668258	Hispanic	Hispanic
The PAGE Study	CentralAmerican	Sub	2450	T=0.3045	C=0.6955		SAMN10868729	UGT2B7	UGT2B7 : Intron Variant	rs7668258	Hispanic	Hispanic
The PAGE Study	SouthAmerican	Sub	1982	T=0.3209	C=0.6791		SAMN10868969	UGT2B7	UGT2B7 : Intron Variant	rs7668258	Hispanic	Hispanic
The PAGE Study	NativeAmerican	Sub	1260	T=0.4325	C=0.5675		SAMN10868739	UGT2B7	UGT2B7 : Intron Variant	rs7668258	Caucasian
The PAGE Study	SouthAsian	Sub	856	T=0.416	C=0.584		SAMN10868970	UGT2B7	UGT2B7 : Intron Variant	rs7668258	Asian	Asian
8.3KJPN	JAPANESE	Study-wide	16760	T=0.28126	C=0.71874	PRJNA678214	SAMN16789458	UGT2B7	UGT2B7 : Intron Variant	rs7668258	Asian	Asian
1000Genomes	Global	Study-wide	5008	T=0.3349	C=0.6651	PRJEB6930	SAMN07490465	UGT2B7	UGT2B7 : Intron Variant	rs7668258	Others
1000Genomes	African	Sub	1322	T=0.2269	C=0.7731		SAMN07486022	UGT2B7	UGT2B7 : Intron Variant	rs7668258	Black African	Black_African
1000Genomes	East Asian	Sub	1008	T=0.2748	C=0.7252		SAMN07486024	UGT2B7	UGT2B7 : Intron Variant	rs7668258	Asian	Asian
1000Genomes	Europe	Sub	1006	T=0.4851	C=0.5149		SAMN07488239	UGT2B7	UGT2B7 : Intron Variant	rs7668258	Others
1000Genomes	South Asian	Sub	978	T=0.399	C=0.601		SAMN07486027	UGT2B7	UGT2B7 : Intron Variant	rs7668258	Asian	Asian
1000Genomes	American	Sub	694	T=0.320	C=0.680		SAMN07488242	UGT2B7	UGT2B7 : Intron Variant	rs7668258	Caucasian
Genetic variation in the Estonian population	Estonian	Study-wide	4480	T=0.5540	C=0.4460	PRJNA489787		UGT2B7	UGT2B7 : Intron Variant	rs7668258	Caucasian	Caucasian
The Avon Longitudinal Study of Parents and Children	PARENT AND CHILD COHORT	Study-wide	3854	T=0.5433	C=0.4567	PRJEB7217		UGT2B7	UGT2B7 : Intron Variant	rs7668258	Others
UK 10K study - Twins	TWIN COHORT	Study-wide	3708	T=0.5461	C=0.4539	PRJEB7218		UGT2B7	UGT2B7 : Intron Variant	rs7668258	Others
KOREAN population from KRGDB	KOREAN	Study-wide	2930	T=0.3171	C=0.6829	PRJNA589833		UGT2B7	UGT2B7 : Intron Variant	rs7668258	Asian	Asian
HapMap	Global	Study-wide	1884	T=0.3408	C=0.6592	PRJNA60817	SAMN10820145	UGT2B7	UGT2B7 : Intron Variant	rs7668258	Others
HapMap	American	Sub	766	T=0.386	C=0.614		SAMN10821182	UGT2B7	UGT2B7 : Intron Variant	rs7668258	Caucasian
HapMap	African	Sub	690	T=0.259	C=0.741		SAMN10821181	UGT2B7	UGT2B7 : Intron Variant	rs7668258	Black African	Black_African
HapMap	Asian	Sub	252	T=0.313	C=0.687		SAMN10821184	UGT2B7	UGT2B7 : Intron Variant	rs7668258	Asian	Asian
HapMap	Europe	Sub	176	T=0.500	C=0.500		SAMN10821183	UGT2B7	UGT2B7 : Intron Variant	rs7668258	Others
Korean Genome Project	KOREAN	Study-wide	1832	T=0.3286	C=0.6714	PRJNA609628		UGT2B7	UGT2B7 : Intron Variant	rs7668258	Asian	Asian
Genome of the Netherlands Release 5	Genome of the Netherlands	Study-wide	998	T=0.561	C=0.439	PRJEB5829	SAMN13000132	UGT2B7	UGT2B7 : Intron Variant	rs7668258	Caucasian	Caucasian
PharmGKB Aggregated	Global	Study-wide	894	T=0.504	C=0.496	PRJNA60817	SAMN13103781	UGT2B7	UGT2B7 : Intron Variant	rs7668258	Others
PharmGKB Aggregated	PA151701636	Sub	472	T=0.536	C=0.464		SAMN13098494	UGT2B7	UGT2B7 : Intron Variant	rs7668258	Others
PharmGKB Aggregated	PA128522472	Sub	188	T=0.452	C=0.548		SAMN13093133	UGT2B7	UGT2B7 : Intron Variant	rs7668258	Others
PharmGKB Aggregated	PA128767580	Sub	166	T=0.524	C=0.476		SAMN13093234	UGT2B7	UGT2B7 : Intron Variant	rs7668258	Others
PharmGKB Aggregated	PA131861778	Sub	34	T=0.38	C=0.62		SAMN13094863	UGT2B7	UGT2B7 : Intron Variant	rs7668258	Others
PharmGKB Aggregated	PA131862077	Sub	34	T=0.38	C=0.62		SAMN13094868	UGT2B7	UGT2B7 : Intron Variant	rs7668258	Others
CNV burdens in cranial meningiomas	Global	Study-wide	786	T=0.346	C=0.654	PRJEB37584	SAMN15458720	UGT2B7	UGT2B7 : Intron Variant	rs7668258	Others
CNV burdens in cranial meningiomas	CRM	Sub	786	T=0.346	C=0.654		SAMN15458720	UGT2B7	UGT2B7 : Intron Variant	rs7668258	Others
Northern Sweden	ACPOP	Study-wide	600	T=0.577	C=0.423	PPRJNA503394	SAMN10359154	UGT2B7	UGT2B7 : Intron Variant	rs7668258	Others
Medical Genome Project healthy controls from Spanish population	Spanish controls	Study-wide	534	T=0.974	C=0.026	PRJEB8705	SAMN13001620	UGT2B7	UGT2B7 : Intron Variant	rs7668258	Caucasian	Caucasian
SGDP_PRJ	Global	Study-wide	478	T=0.232	C=0.768	PRJNA586841		UGT2B7	UGT2B7 : Intron Variant	rs7668258	Others
Qatari	Global	Study-wide	216	T=0.449	C=0.551	PRJNA288297	SAMN13019808	UGT2B7	UGT2B7 : Intron Variant	rs7668258	Others
A Vietnamese Genetic Variation Database	Global	Study-wide	216	T=0.278	C=0.722	PRJNA515199	SAMN10744005	UGT2B7	UGT2B7 : Intron Variant	rs7668258	Others
Ancient Sardinia genome-wide 1240k capture data generation and analysis	Global	Study-wide	70	T=0.23	C=0.77	PRJEB36033	SAMN15458807	UGT2B7	UGT2B7 : Intron Variant	rs7668258	Others
Siberian	Global	Study-wide	42	T=0.40	C=0.60	PRJNA267856	SAMN13113809	UGT2B7	UGT2B7 : Intron Variant	rs7668258	Others
The Danish reference pan genome	Danish	Study-wide	40	T=0.65	C=0.35	PRJEB7725	SAMN13003120	UGT2B7	UGT2B7 : Intron Variant	rs7668258	Caucasian	Caucasian
Allele Frequency Aggregator	Total	Global	379048	G=0.797479	A=0.202521	PRJNA507278	SAMN10492705	NQO1	NQO1 : Missense Variant	rs1800566	Others
Allele Frequency Aggregator	European	Sub	324556	G=0.809210	A=0.190790		SAMN10492695	NQO1	NQO1 : Missense Variant	rs1800566	Caucasian	Caucasian
Allele Frequency Aggregator	Other	Sub	23120	G=0.76237	A=0.23763		SAMN11605645	NQO1	NQO1 : Missense Variant	rs1800566	Others
Allele Frequency Aggregator	African	Sub	12208	G=0.80627	A=0.19373		SAMN10492703	NQO1	NQO1 : Missense Variant	rs1800566	Black African	Black_African
Allele Frequency Aggregator	Asian	Sub	7016	G=0.5573	A=0.4427		SAMN10492704	NQO1	NQO1 : Missense Variant	rs1800566	Asian	Asian
Allele Frequency Aggregator	Latin American 2	Sub	5338	G=0.6394	A=0.3606		SAMN10492700	NQO1	NQO1 : Missense Variant	rs1800566	Hispanic	Hispanic
Allele Frequency Aggregator	South Asian	Sub	5238	G=0.6978	A=0.3022		SAMN10492702	NQO1	NQO1 : Missense Variant	rs1800566	Asian	Asian
Allele Frequency Aggregator	Latin American 1	Sub	1572	G=0.7646	A=0.2354		SAMN10492699	NQO1	NQO1 : Missense Variant	rs1800566	Hispanic	Hispanic
TopMed	Global	Study-wide	264690	G=0.772523	A=0.227477	PRJNA400167		NQO1	NQO1 : Missense Variant	rs1800566	Others
gnomAD - Exomes	Global	Study-wide	248524	G=0.747948	A=0.252052	PRJNA398795	SAMN07488253	NQO1	NQO1 : Missense Variant	rs1800566	Others
gnomAD - Exomes	European	Sub	132730	G=0.812499	A=0.187501		SAMN10181265	NQO1	NQO1 : Missense Variant	rs1800566	Caucasian	Caucasian
gnomAD - Exomes	Asian	Sub	48894	G=0.63270	A=0.36730			NQO1	NQO1 : Missense Variant	rs1800566	Asian	Asian
gnomAD - Exomes	American	Sub	34500	G=0.60933	A=0.39067		SAMN07488255	NQO1	NQO1 : Missense Variant	rs1800566	Caucasian
gnomAD - Exomes	African	Sub	16244	G=0.81156	A=0.18844		SAMN07488254	NQO1	NQO1 : Missense Variant	rs1800566	Black African	Black_African
gnomAD - Exomes	Ashkenazi Jewish	Sub	10056	G=0.81583	A=0.18417		SAMN07488252	NQO1	NQO1 : Missense Variant	rs1800566	Caucasian	Caucasian
gnomAD - Exomes	Other	Sub	6100	G=0.7698	A=0.2302		SAMN07488248	NQO1	NQO1 : Missense Variant	rs1800566	Others
gnomAD - Genomes	Global	Study-wide	140024	G=0.791314	A=0.208686	PRJNA398795	SAMN07488253	NQO1	NQO1 : Missense Variant	rs1800566	Others
gnomAD - Genomes	European	Sub	75870	G=0.81062	A=0.18938		SAMN10181265	NQO1	NQO1 : Missense Variant	rs1800566	Caucasian	Caucasian
gnomAD - Genomes	African	Sub	41952	G=0.81279	A=0.18721		SAMN07488254	NQO1	NQO1 : Missense Variant	rs1800566	Black African	Black_African
gnomAD - Genomes	American	Sub	13622	G=0.67119	A=0.32881		SAMN07488255	NQO1	NQO1 : Missense Variant	rs1800566	Caucasian
gnomAD - Genomes	Ashkenazi Jewish	Sub	3324	G=0.8216	A=0.1784		SAMN07488252	NQO1	NQO1 : Missense Variant	rs1800566	Caucasian	Caucasian
gnomAD - Genomes	East Asian	Sub	3110	G=0.5431	A=0.4569		SAMN07488251	NQO1	NQO1 : Missense Variant	rs1800566	Asian	Asian
gnomAD - Genomes	Other	Sub	2146	G=0.7642	A=0.2358		SAMN07488248	NQO1	NQO1 : Missense Variant	rs1800566	Others
ExAC	Global	Study-wide	121132	G=0.754838	A=0.245162	PRJEB8661	SAMN07490465	NQO1	NQO1 : Missense Variant	rs1800566	Others
ExAC	Europe	Sub	73212	G=0.81242	A=0.18758			NQO1	NQO1 : Missense Variant	rs1800566	Others
ExAC	Asian	Sub	25112	G=0.63762	A=0.36238			NQO1	NQO1 : Missense Variant	rs1800566	Asian	Asian
ExAC	American	Sub	11554	G=0.59443	A=0.40557			NQO1	NQO1 : Missense Variant	rs1800566	Caucasian
ExAC	African	Sub	10350	G=0.80812	A=0.19188			NQO1	NQO1 : Missense Variant	rs1800566	Black African	Black_African
ExAC	Other	Sub	904	G=0.788	A=0.212		SAMN07486028	NQO1	NQO1 : Missense Variant	rs1800566	Others
The PAGE Study	Global	Study-wide	78702	G=0.73829	A=0.26171	PRJNA168052	SAMN10868975	NQO1	NQO1 : Missense Variant	rs1800566	Others
The PAGE Study	AfricanAmerican	Sub	32516	G=0.81311	A=0.18689		SAMN10868721	NQO1	NQO1 : Missense Variant	rs1800566	African American	African_American
The PAGE Study	Mexican	Sub	10810	G=0.62969	A=0.37031		SAMN10868735	NQO1	NQO1 : Missense Variant	rs1800566	Hispanic	Hispanic
The PAGE Study	Asian	Sub	8318	G=0.6094	A=0.3906		SAMN10868722	NQO1	NQO1 : Missense Variant	rs1800566	Asian	Asian
The PAGE Study	PuertoRican	Sub	7918	G=0.7282	A=0.2718		SAMN10868968	NQO1	NQO1 : Missense Variant	rs1800566	Hispanic	Hispanic
The PAGE Study	NativeHawaiian	Sub	4534	G=0.7958	A=0.2042		SAMN10868777	NQO1	NQO1 : Missense Variant	rs1800566	Caucasian
The PAGE Study	Cuban	Sub	4230	G=0.7605	A=0.2395		SAMN10868733	NQO1	NQO1 : Missense Variant	rs1800566	Hispanic	Hispanic
The PAGE Study	Dominican	Sub	3828	G=0.7547	A=0.2453		SAMN10868734	NQO1	NQO1 : Missense Variant	rs1800566	Hispanic	Hispanic
The PAGE Study	CentralAmerican	Sub	2450	G=0.6298	A=0.3702		SAMN10868729	NQO1	NQO1 : Missense Variant	rs1800566	Hispanic	Hispanic
The PAGE Study	SouthAmerican	Sub	1982	G=0.6463	A=0.3537		SAMN10868969	NQO1	NQO1 : Missense Variant	rs1800566	Hispanic	Hispanic
The PAGE Study	NativeAmerican	Sub	1260	G=0.7302	A=0.2698		SAMN10868739	NQO1	NQO1 : Missense Variant	rs1800566	Caucasian
The PAGE Study	SouthAsian	Sub	856	G=0.661	A=0.339		SAMN10868970	NQO1	NQO1 : Missense Variant	rs1800566	Asian	Asian
8.3KJPN	JAPANESE	Study-wide	16760	G=0.62989	A=0.37011	PRJNA678214	SAMN16789458	NQO1	NQO1 : Missense Variant	rs1800566	Asian	Asian
1000Genomes	Global	Study-wide	5008	G=0.7111	A=0.2889	PRJEB6930	SAMN07490465	NQO1	NQO1 : Missense Variant	rs1800566	Others
1000Genomes	African	Sub	1322	G=0.8245	A=0.1755		SAMN07486022	NQO1	NQO1 : Missense Variant	rs1800566	Black African	Black_African
1000Genomes	East Asian	Sub	1008	G=0.5813	A=0.4187		SAMN07486024	NQO1	NQO1 : Missense Variant	rs1800566	Asian	Asian
1000Genomes	Europe	Sub	1006	G=0.7893	A=0.2107		SAMN07488239	NQO1	NQO1 : Missense Variant	rs1800566	Others
1000Genomes	South Asian	Sub	978	G=0.642	A=0.358		SAMN07486027	NQO1	NQO1 : Missense Variant	rs1800566	Asian	Asian
1000Genomes	American	Sub	694	G=0.667	A=0.333		SAMN07488242	NQO1	NQO1 : Missense Variant	rs1800566	Caucasian
Genetic variation in the Estonian population	Estonian	Study-wide	4480	G=0.7996	A=0.2004	PRJNA489787		NQO1	NQO1 : Missense Variant	rs1800566	Caucasian	Caucasian
The Avon Longitudinal Study of Parents and Children	PARENT AND CHILD COHORT	Study-wide	3854	G=0.8007	A=0.1993	PRJEB7217		NQO1	NQO1 : Missense Variant	rs1800566	Others
UK 10K study - Twins	TWIN COHORT	Study-wide	3708	G=0.8174	A=0.1826	PRJEB7218		NQO1	NQO1 : Missense Variant	rs1800566	Others
MxGDAR/Encodat-PGx	Global	Study-wide	3292	G=0.5641	A=0.4359	PRJEB37766	SAMN15457995	NQO1	NQO1 : Missense Variant	rs1800566	Others
MxGDAR/Encodat-PGx	MxGDAR	Sub	3292	G=0.5641	A=0.4359			NQO1	NQO1 : Missense Variant	rs1800566	Others
KOREAN population from KRGDB	KOREAN	Study-wide	2930	G=0.5860	A=0.4140	PRJNA589833		NQO1	NQO1 : Missense Variant	rs1800566	Asian	Asian
HGDP-CEPH-db Supplement 1	Global	Study-wide	2084	G=0.6862	A=0.3138	PRJEB6463		NQO1	NQO1 : Missense Variant	rs1800566	Others
HGDP-CEPH-db Supplement 1	Est_Asia	Sub	470	G=0.540	A=0.460		SAMN13169023	NQO1	NQO1 : Missense Variant	rs1800566	Asian	Asian
HGDP-CEPH-db Supplement 1	Central_South_Asia	Sub	414	G=0.674	A=0.326		SAMN13169022	NQO1	NQO1 : Missense Variant	rs1800566	Asian	Asian
HGDP-CEPH-db Supplement 1	Middle_Est	Sub	350	G=0.797	A=0.203		SAMN13169025	NQO1	NQO1 : Missense Variant	rs1800566	Asian	Asian
HGDP-CEPH-db Supplement 1	Europe	Sub	320	G=0.794	A=0.206		SAMN13169024	NQO1	NQO1 : Missense Variant	rs1800566	Others
HGDP-CEPH-db Supplement 1	Africa	Sub	242	G=0.876	A=0.124		SAMN13169020	NQO1	NQO1 : Missense Variant	rs1800566	Black African	Black_African
HGDP-CEPH-db Supplement 1	America	Sub	216	G=0.426	A=0.574		SAMN13169021	NQO1	NQO1 : Missense Variant	rs1800566	Caucasian
HGDP-CEPH-db Supplement 1	Oceania	Sub	72	G=0.83	A=0.17		SAMN13169026	NQO1	NQO1 : Missense Variant	rs1800566	Caucasian	Caucasian
HapMap	Global	Study-wide	1890	G=0.7265	A=0.2735	PRJNA60817	SAMN10820145	NQO1	NQO1 : Missense Variant	rs1800566	Others
HapMap	American	Sub	770	G=0.669	A=0.331		SAMN10821182	NQO1	NQO1 : Missense Variant	rs1800566	Caucasian
HapMap	African	Sub	690	G=0.820	A=0.180		SAMN10821181	NQO1	NQO1 : Missense Variant	rs1800566	Black African	Black_African
HapMap	Asian	Sub	254	G=0.610	A=0.390		SAMN10821184	NQO1	NQO1 : Missense Variant	rs1800566	Asian	Asian
HapMap	Europe	Sub	176	G=0.778	A=0.222		SAMN10821183	NQO1	NQO1 : Missense Variant	rs1800566	Others
Korean Genome Project	KOREAN	Study-wide	1832	G=0.6004	A=0.3996	PRJNA609628		NQO1	NQO1 : Missense Variant	rs1800566	Asian	Asian
PharmGKB Aggregated	Global	Study-wide	1234	G=0.7650	A=0.2350	PRJNA60817	SAMN13103781	NQO1	NQO1 : Missense Variant	rs1800566	Others
PharmGKB Aggregated	PA131101125	Sub	690	G=0.791	A=0.209		SAMN13094268	NQO1	NQO1 : Missense Variant	rs1800566	Others
PharmGKB Aggregated	PA147990015	Sub	356	G=0.697	A=0.303		SAMN13096643	NQO1	NQO1 : Missense Variant	rs1800566	Others
PharmGKB Aggregated	PA151371864	Sub	188	G=0.798	A=0.202		SAMN13098377	NQO1	NQO1 : Missense Variant	rs1800566	Others
Genome-wide autozygosity in Daghestan	Global	Study-wide	1088	G=0.7721	A=0.2279	PRJNA576826	SAMN13013121	NQO1	NQO1 : Missense Variant	rs1800566	Others
Genome-wide autozygosity in Daghestan	Daghestan	Sub	592	G=0.811	A=0.189		SAMN13013126	NQO1	NQO1 : Missense Variant	rs1800566	Caucasian	Caucasian
Genome-wide autozygosity in Daghestan	Near_East	Sub	144	G=0.840	A=0.160		SAMN13013123	NQO1	NQO1 : Missense Variant	rs1800566	Others
Genome-wide autozygosity in Daghestan	Central Asia	Sub	114	G=0.623	A=0.377		SAMN13013124	NQO1	NQO1 : Missense Variant	rs1800566	Asian	Asian
Genome-wide autozygosity in Daghestan	Europe	Sub	104	G=0.769	A=0.231		SAMN13013127	NQO1	NQO1 : Missense Variant	rs1800566	Others
Genome-wide autozygosity in Daghestan	South Asian	Sub	98	G=0.61	A=0.39		SAMN13013122	NQO1	NQO1 : Missense Variant	rs1800566	Asian	Asian
Genome-wide autozygosity in Daghestan	Caucasus	Sub	36	G=0.78	A=0.22		SAMN13013125	NQO1	NQO1 : Missense Variant	rs1800566	Caucasian	Caucasian
Genome of the Netherlands Release 5	Genome of the Netherlands	Study-wide	998	G=0.793	A=0.207	PRJEB5829	SAMN13000132	NQO1	NQO1 : Missense Variant	rs1800566	Caucasian	Caucasian
CNV burdens in cranial meningiomas	Global	Study-wide	786	G=0.541	A=0.459	PRJEB37584	SAMN15458720	NQO1	NQO1 : Missense Variant	rs1800566	Others
CNV burdens in cranial meningiomas	CRM	Sub	786	G=0.541	A=0.459		SAMN15458720	NQO1	NQO1 : Missense Variant	rs1800566	Others
Chileans	Chilean	Study-wide	626	G=0.618	A=0.382	PRJNA577585	SAMN13030285	NQO1	NQO1 : Missense Variant	rs1800566	Hispanic	Hispanic
A Vietnamese Genetic Variation Database	Global	Study-wide	611	G=0.555	A=0.445	PRJNA515199	SAMN10744005	NQO1	NQO1 : Missense Variant	rs1800566	Others
Northern Sweden	ACPOP	Study-wide	600	G=0.865	A=0.135	PPRJNA503394	SAMN10359154	NQO1	NQO1 : Missense Variant	rs1800566	Others
Medical Genome Project healthy controls from Spanish population	Spanish controls	Study-wide	534	G=0.749	A=0.251	PRJEB8705	SAMN13001620	NQO1	NQO1 : Missense Variant	rs1800566	Caucasian	Caucasian
FINRISK	Finnish from FINRISK project	Study-wide	304	G=0.826	A=0.174	PRJEB7895	SAMN13002954	NQO1	NQO1 : Missense Variant	rs1800566	Caucasian	Caucasian
SGDP_PRJ	Global	Study-wide	246	G=0.370	A=0.630	PRJNA586841		NQO1	NQO1 : Missense Variant	rs1800566	Others
Qatari	Global	Study-wide	216	G=0.736	A=0.264	PRJNA288297	SAMN13019808	NQO1	NQO1 : Missense Variant	rs1800566	Others
Ancient Sardinia genome-wide 1240k capture data generation and analysis	Global	Study-wide	66	G=0.64	A=0.36	PRJEB36033	SAMN15458807	NQO1	NQO1 : Missense Variant	rs1800566	Others
Siberian	Global	Study-wide	24	G=0.29	A=0.71	PRJNA267856	SAMN13113809	NQO1	NQO1 : Missense Variant	rs1800566	Others
TopMed	Global	Study-wide	264690	A=0.572617	C=0.427383	PRJNA400167		MIR423	MIR423 : Non Coding Transcript Variant NSRP1 : Intron Variant MIR3184 : 2KB Upstream Variant	rs6505162	Others
Allele Frequency Aggregator	Total	Global	153204	A=0.544934	C=0.455066	PRJNA507278	SAMN10492705	MIR423	MIR423 : Non Coding Transcript Variant NSRP1 : Intron Variant MIR3184 : 2KB Upstream Variant	rs6505162	Others
Allele Frequency Aggregator	European	Sub	125824	A=0.539190	C=0.460810		SAMN10492695	MIR423	MIR423 : Non Coding Transcript Variant NSRP1 : Intron Variant MIR3184 : 2KB Upstream Variant	rs6505162	Caucasian	Caucasian
Allele Frequency Aggregator	Other	Sub	9388	A=0.5273	C=0.4727		SAMN11605645	MIR423	MIR423 : Non Coding Transcript Variant NSRP1 : Intron Variant MIR3184 : 2KB Upstream Variant	rs6505162	Others
Allele Frequency Aggregator	African	Sub	8518	A=0.7703	C=0.2297		SAMN10492703	MIR423	MIR423 : Non Coding Transcript Variant NSRP1 : Intron Variant MIR3184 : 2KB Upstream Variant	rs6505162	Black African	Black_African
Allele Frequency Aggregator	Latin American 2	Sub	7906	A=0.4368	C=0.5632		SAMN10492700	MIR423	MIR423 : Non Coding Transcript Variant NSRP1 : Intron Variant MIR3184 : 2KB Upstream Variant	rs6505162	Hispanic	Hispanic
Allele Frequency Aggregator	Latin American 1	Sub	782	A=0.591	C=0.409		SAMN10492699	MIR423	MIR423 : Non Coding Transcript Variant NSRP1 : Intron Variant MIR3184 : 2KB Upstream Variant	rs6505162	Hispanic	Hispanic
Allele Frequency Aggregator	Asian	Sub	656	A=0.226	C=0.774		SAMN10492704	MIR423	MIR423 : Non Coding Transcript Variant NSRP1 : Intron Variant MIR3184 : 2KB Upstream Variant	rs6505162	Asian	Asian
Allele Frequency Aggregator	South Asian	Sub	130	A=0.531	C=0.469		SAMN10492702	MIR423	MIR423 : Non Coding Transcript Variant NSRP1 : Intron Variant MIR3184 : 2KB Upstream Variant	rs6505162	Asian	Asian
The PAGE Study	Global	Study-wide	78700	A=0.55771	C=0.44229	PRJNA168052	SAMN10868975	MIR423	MIR423 : Non Coding Transcript Variant NSRP1 : Intron Variant MIR3184 : 2KB Upstream Variant	rs6505162	Others
The PAGE Study	AfricanAmerican	Sub	32516	A=0.72527	C=0.27473		SAMN10868721	MIR423	MIR423 : Non Coding Transcript Variant NSRP1 : Intron Variant MIR3184 : 2KB Upstream Variant	rs6505162	African American	African_American
The PAGE Study	Mexican	Sub	10808	A=0.42931	C=0.57069		SAMN10868735	MIR423	MIR423 : Non Coding Transcript Variant NSRP1 : Intron Variant MIR3184 : 2KB Upstream Variant	rs6505162	Hispanic	Hispanic
The PAGE Study	Asian	Sub	8318	A=0.1997	C=0.8003		SAMN10868722	MIR423	MIR423 : Non Coding Transcript Variant NSRP1 : Intron Variant MIR3184 : 2KB Upstream Variant	rs6505162	Asian	Asian
The PAGE Study	PuertoRican	Sub	7918	A=0.5557	C=0.4443		SAMN10868968	MIR423	MIR423 : Non Coding Transcript Variant NSRP1 : Intron Variant MIR3184 : 2KB Upstream Variant	rs6505162	Hispanic	Hispanic
The PAGE Study	NativeHawaiian	Sub	4534	A=0.4411	C=0.5589		SAMN10868777	MIR423	MIR423 : Non Coding Transcript Variant NSRP1 : Intron Variant MIR3184 : 2KB Upstream Variant	rs6505162	Caucasian
The PAGE Study	Cuban	Sub	4230	A=0.5383	C=0.4617		SAMN10868733	MIR423	MIR423 : Non Coding Transcript Variant NSRP1 : Intron Variant MIR3184 : 2KB Upstream Variant	rs6505162	Hispanic	Hispanic
The PAGE Study	Dominican	Sub	3828	A=0.6011	C=0.3989		SAMN10868734	MIR423	MIR423 : Non Coding Transcript Variant NSRP1 : Intron Variant MIR3184 : 2KB Upstream Variant	rs6505162	Hispanic	Hispanic
The PAGE Study	CentralAmerican	Sub	2450	A=0.4739	C=0.5261		SAMN10868729	MIR423	MIR423 : Non Coding Transcript Variant NSRP1 : Intron Variant MIR3184 : 2KB Upstream Variant	rs6505162	Hispanic	Hispanic
The PAGE Study	SouthAmerican	Sub	1982	A=0.4188	C=0.5812		SAMN10868969	MIR423	MIR423 : Non Coding Transcript Variant NSRP1 : Intron Variant MIR3184 : 2KB Upstream Variant	rs6505162	Hispanic	Hispanic
The PAGE Study	NativeAmerican	Sub	1260	A=0.5254	C=0.4746		SAMN10868739	MIR423	MIR423 : Non Coding Transcript Variant NSRP1 : Intron Variant MIR3184 : 2KB Upstream Variant	rs6505162	Caucasian
The PAGE Study	SouthAsian	Sub	856	A=0.440	C=0.560		SAMN10868970	MIR423	MIR423 : Non Coding Transcript Variant NSRP1 : Intron Variant MIR3184 : 2KB Upstream Variant	rs6505162	Asian	Asian
8.3KJPN	JAPANESE	Study-wide	16760	A=0.18908	C=0.81092	PRJNA678214	SAMN16789458	MIR423	MIR423 : Non Coding Transcript Variant NSRP1 : Intron Variant MIR3184 : 2KB Upstream Variant	rs6505162	Asian	Asian
GO Exome Sequencing Project	Global	Study-wide	10180	A=0.62181	C=0.37819	PRJNA192955		MIR423	MIR423 : Non Coding Transcript Variant NSRP1 : Intron Variant MIR3184 : 2KB Upstream Variant	rs6505162	Others
GO Exome Sequencing Project	European American	Sub	7086	A=0.5687	C=0.4313			MIR423	MIR423 : Non Coding Transcript Variant NSRP1 : Intron Variant MIR3184 : 2KB Upstream Variant	rs6505162	Caucasian	Caucasian
GO Exome Sequencing Project	African American	Sub	3094	A=0.7434	C=0.2566			MIR423	MIR423 : Non Coding Transcript Variant NSRP1 : Intron Variant MIR3184 : 2KB Upstream Variant	rs6505162	African American	African_American
1000Genomes	Global	Study-wide	5008	A=0.5022	C=0.4978	PRJEB6930	SAMN07490465	MIR423	MIR423 : Non Coding Transcript Variant NSRP1 : Intron Variant MIR3184 : 2KB Upstream Variant	rs6505162	Others
1000Genomes	African	Sub	1322	A=0.7700	C=0.2300		SAMN07486022	MIR423	MIR423 : Non Coding Transcript Variant NSRP1 : Intron Variant MIR3184 : 2KB Upstream Variant	rs6505162	Black African	Black_African
1000Genomes	East Asian	Sub	1008	A=0.1835	C=0.8165		SAMN07486024	MIR423	MIR423 : Non Coding Transcript Variant NSRP1 : Intron Variant MIR3184 : 2KB Upstream Variant	rs6505162	Asian	Asian
1000Genomes	Europe	Sub	1006	A=0.5586	C=0.4414		SAMN07488239	MIR423	MIR423 : Non Coding Transcript Variant NSRP1 : Intron Variant MIR3184 : 2KB Upstream Variant	rs6505162	Others
1000Genomes	South Asian	Sub	978	A=0.442	C=0.558		SAMN07486027	MIR423	MIR423 : Non Coding Transcript Variant NSRP1 : Intron Variant MIR3184 : 2KB Upstream Variant	rs6505162	Asian	Asian
1000Genomes	American	Sub	694	A=0.458	C=0.542		SAMN07488242	MIR423	MIR423 : Non Coding Transcript Variant NSRP1 : Intron Variant MIR3184 : 2KB Upstream Variant	rs6505162	Caucasian
Genetic variation in the Estonian population	Estonian	Study-wide	4480	A=0.5373	C=0.4627	PRJNA489787		MIR423	MIR423 : Non Coding Transcript Variant NSRP1 : Intron Variant MIR3184 : 2KB Upstream Variant	rs6505162	Caucasian	Caucasian
The Avon Longitudinal Study of Parents and Children	PARENT AND CHILD COHORT	Study-wide	3854	A=0.5444	C=0.4556	PRJEB7217		MIR423	MIR423 : Non Coding Transcript Variant NSRP1 : Intron Variant MIR3184 : 2KB Upstream Variant	rs6505162	Others
UK 10K study - Twins	TWIN COHORT	Study-wide	3708	A=0.5574	C=0.4426	PRJEB7218		MIR423	MIR423 : Non Coding Transcript Variant NSRP1 : Intron Variant MIR3184 : 2KB Upstream Variant	rs6505162	Others
KOREAN population from KRGDB	KOREAN	Study-wide	2928	A=0.2121	C=0.7879	PRJNA589833		MIR423	MIR423 : Non Coding Transcript Variant NSRP1 : Intron Variant MIR3184 : 2KB Upstream Variant	rs6505162	Asian	Asian
HapMap	Global	Study-wide	1880	A=0.5335	C=0.4665	PRJNA60817	SAMN10820145	MIR423	MIR423 : Non Coding Transcript Variant NSRP1 : Intron Variant MIR3184 : 2KB Upstream Variant	rs6505162	Others
HapMap	American	Sub	770	A=0.448	C=0.552		SAMN10821182	MIR423	MIR423 : Non Coding Transcript Variant NSRP1 : Intron Variant MIR3184 : 2KB Upstream Variant	rs6505162	Caucasian
HapMap	African	Sub	680	A=0.788	C=0.212		SAMN10821181	MIR423	MIR423 : Non Coding Transcript Variant NSRP1 : Intron Variant MIR3184 : 2KB Upstream Variant	rs6505162	Black African	Black_African
HapMap	Asian	Sub	254	A=0.177	C=0.823		SAMN10821184	MIR423	MIR423 : Non Coding Transcript Variant NSRP1 : Intron Variant MIR3184 : 2KB Upstream Variant	rs6505162	Asian	Asian
HapMap	Europe	Sub	176	A=0.438	C=0.562		SAMN10821183	MIR423	MIR423 : Non Coding Transcript Variant NSRP1 : Intron Variant MIR3184 : 2KB Upstream Variant	rs6505162	Others
Korean Genome Project	KOREAN	Study-wide	1832	A=0.2145	C=0.7855	PRJNA609628		MIR423	MIR423 : Non Coding Transcript Variant NSRP1 : Intron Variant MIR3184 : 2KB Upstream Variant	rs6505162	Asian	Asian
Genome of the Netherlands Release 5	Genome of the Netherlands	Study-wide	998	A=0.557	C=0.443	PRJEB5829	SAMN13000132	MIR423	MIR423 : Non Coding Transcript Variant NSRP1 : Intron Variant MIR3184 : 2KB Upstream Variant	rs6505162	Caucasian	Caucasian
CNV burdens in cranial meningiomas	Global	Study-wide	786	A=0.204	C=0.796	PRJEB37584	SAMN15458720	MIR423	MIR423 : Non Coding Transcript Variant NSRP1 : Intron Variant MIR3184 : 2KB Upstream Variant	rs6505162	Others
CNV burdens in cranial meningiomas	CRM	Sub	786	A=0.204	C=0.796		SAMN15458720	MIR423	MIR423 : Non Coding Transcript Variant NSRP1 : Intron Variant MIR3184 : 2KB Upstream Variant	rs6505162	Others
A Vietnamese Genetic Variation Database	Global	Study-wide	606	A=0.190	C=0.810	PRJNA515199	SAMN10744005	MIR423	MIR423 : Non Coding Transcript Variant NSRP1 : Intron Variant MIR3184 : 2KB Upstream Variant	rs6505162	Others
Northern Sweden	ACPOP	Study-wide	600	A=0.525	C=0.475	PPRJNA503394	SAMN10359154	MIR423	MIR423 : Non Coding Transcript Variant NSRP1 : Intron Variant MIR3184 : 2KB Upstream Variant	rs6505162	Others
Medical Genome Project healthy controls from Spanish population	Spanish controls	Study-wide	534	A=0.571	C=0.429	PRJEB8705	SAMN13001620	MIR423	MIR423 : Non Coding Transcript Variant NSRP1 : Intron Variant MIR3184 : 2KB Upstream Variant	rs6505162	Caucasian	Caucasian
SGDP_PRJ	Global	Study-wide	400	A=0.268	C=0.733	PRJNA586841		MIR423	MIR423 : Non Coding Transcript Variant NSRP1 : Intron Variant MIR3184 : 2KB Upstream Variant	rs6505162	Others
Qatari	Global	Study-wide	216	A=0.569	C=0.431	PRJNA288297	SAMN13019808	MIR423	MIR423 : Non Coding Transcript Variant NSRP1 : Intron Variant MIR3184 : 2KB Upstream Variant	rs6505162	Others
Ancient Sardinia genome-wide 1240k capture data generation and analysis	Global	Study-wide	78	A=0.67	C=0.33	PRJEB36033	SAMN15458807	MIR423	MIR423 : Non Coding Transcript Variant NSRP1 : Intron Variant MIR3184 : 2KB Upstream Variant	rs6505162	Others
Siberian	Global	Study-wide	42	A=0.29	C=0.71	PRJNA267856	SAMN13113809	MIR423	MIR423 : Non Coding Transcript Variant NSRP1 : Intron Variant MIR3184 : 2KB Upstream Variant	rs6505162	Others
The Danish reference pan genome	Danish	Study-wide	40	A=0.65	C=0.35	PRJEB7725	SAMN13003120	MIR423	MIR423 : Non Coding Transcript Variant NSRP1 : Intron Variant MIR3184 : 2KB Upstream Variant	rs6505162	Caucasian	Caucasian
TopMed	Global	Study-wide	264690	G=0.705006	T=0.294994	PRJNA400167		CYP2B6	CYP2B6 : Missense Variant	rs3745274	Others
gnomAD - Genomes	Global	Study-wide	139858	G=0.717692	T=0.282308	PRJNA398795	SAMN07488253	CYP2B6	CYP2B6 : Missense Variant	rs3745274	Others
gnomAD - Genomes	European	Sub	75838	G=0.77209	T=0.22791		SAMN10181265	CYP2B6	CYP2B6 : Missense Variant	rs3745274	Caucasian	Caucasian
gnomAD - Genomes	African	Sub	41788	G=0.62989	T=0.37011		SAMN07488254	CYP2B6	CYP2B6 : Missense Variant	rs3745274	Black African	Black_African
gnomAD - Genomes	American	Sub	13632	G=0.66212	T=0.33788		SAMN07488255	CYP2B6	CYP2B6 : Missense Variant	rs3745274	Caucasian
gnomAD - Genomes	Ashkenazi Jewish	Sub	3324	G=0.7362	T=0.2638		SAMN07488252	CYP2B6	CYP2B6 : Missense Variant	rs3745274	Caucasian	Caucasian
gnomAD - Genomes	East Asian	Sub	3132	G=0.7992	T=0.2008		SAMN07488251	CYP2B6	CYP2B6 : Missense Variant	rs3745274	Asian	Asian
gnomAD - Genomes	Other	Sub	2144	G=0.7104	T=0.2896		SAMN07488248	CYP2B6	CYP2B6 : Missense Variant	rs3745274	Others
8.3KJPN	JAPANESE	Study-wide	16760	G=0.82595	T=0.17405	PRJNA678214	SAMN16789458	CYP2B6	CYP2B6 : Missense Variant	rs3745274	Asian	Asian
GO Exome Sequencing Project	Global	Study-wide	13006	G=0.70960	T=0.29040	PRJNA192955		CYP2B6	CYP2B6 : Missense Variant	rs3745274	Others
GO Exome Sequencing Project	European American	Sub	8600	G=0.7502	T=0.2498			CYP2B6	CYP2B6 : Missense Variant	rs3745274	Caucasian	Caucasian
GO Exome Sequencing Project	African American	Sub	4406	G=0.6303	T=0.3697			CYP2B6	CYP2B6 : Missense Variant	rs3745274	African American	African_American
1000Genomes	Global	Study-wide	5008	G=0.6843	T=0.3157	PRJEB6930	SAMN07490465	CYP2B6	CYP2B6 : Missense Variant	rs3745274	Others
1000Genomes	African	Sub	1322	G=0.6256	T=0.3744		SAMN07486022	CYP2B6	CYP2B6 : Missense Variant	rs3745274	Black African	Black_African
1000Genomes	East Asian	Sub	1008	G=0.7847	T=0.2153		SAMN07486024	CYP2B6	CYP2B6 : Missense Variant	rs3745274	Asian	Asian
1000Genomes	Europe	Sub	1006	G=0.7644	T=0.2356		SAMN07488239	CYP2B6	CYP2B6 : Missense Variant	rs3745274	Others
1000Genomes	South Asian	Sub	978	G=0.619	T=0.381		SAMN07486027	CYP2B6	CYP2B6 : Missense Variant	rs3745274	Asian	Asian
1000Genomes	American	Sub	694	G=0.627	T=0.373		SAMN07488242	CYP2B6	CYP2B6 : Missense Variant	rs3745274	Caucasian
The Avon Longitudinal Study of Parents and Children	PARENT AND CHILD COHORT	Study-wide	3854	G=0.7574	T=0.2426	PRJEB7217		CYP2B6	CYP2B6 : Missense Variant	rs3745274	Others
UK 10K study - Twins	TWIN COHORT	Study-wide	3708	G=0.7522	T=0.2478	PRJEB7218		CYP2B6	CYP2B6 : Missense Variant	rs3745274	Others
KOREAN population from KRGDB	KOREAN	Study-wide	2930	G=0.8399	T=0.1601	PRJNA589833		CYP2B6	CYP2B6 : Missense Variant	rs3745274	Asian	Asian
HapMap	Global	Study-wide	1882	G=0.6987	T=0.3013	PRJNA60817	SAMN10820145	CYP2B6	CYP2B6 : Missense Variant	rs3745274	Others
HapMap	American	Sub	770	G=0.721	T=0.279		SAMN10821182	CYP2B6	CYP2B6 : Missense Variant	rs3745274	Caucasian
HapMap	African	Sub	682	G=0.626	T=0.374		SAMN10821181	CYP2B6	CYP2B6 : Missense Variant	rs3745274	Black African	Black_African
HapMap	Asian	Sub	254	G=0.815	T=0.185		SAMN10821184	CYP2B6	CYP2B6 : Missense Variant	rs3745274	Asian	Asian
HapMap	Europe	Sub	176	G=0.716	T=0.284		SAMN10821183	CYP2B6	CYP2B6 : Missense Variant	rs3745274	Others
Korean Genome Project	KOREAN	Study-wide	1832	G=0.8412	T=0.1588	PRJNA609628		CYP2B6	CYP2B6 : Missense Variant	rs3745274	Asian	Asian
PharmGKB Aggregated	Global	Study-wide	1256	G=0.7492	T=0.2508	PRJNA60817	SAMN13103781	CYP2B6	CYP2B6 : Missense Variant	rs3745274	Others
PharmGKB Aggregated	PA151704581	Sub	556	G=0.755	T=0.245		SAMN13098496	CYP2B6	CYP2B6 : Missense Variant	rs3745274	Others
PharmGKB Aggregated	PA149555319	Sub	356	G=0.733	T=0.267		SAMN13100644	CYP2B6	CYP2B6 : Missense Variant	rs3745274	Others
PharmGKB Aggregated	PA142773619	Sub	344	G=0.756	T=0.244		SAMN13097726	CYP2B6	CYP2B6 : Missense Variant	rs3745274	Others
Genome of the Netherlands Release 5	Genome of the Netherlands	Study-wide	998	G=0.754	T=0.246	PRJEB5829	SAMN13000132	CYP2B6	CYP2B6 : Missense Variant	rs3745274	Caucasian	Caucasian
CNV burdens in cranial meningiomas	Global	Study-wide	792	G=0.823	T=0.177	PRJEB37584	SAMN15458720	CYP2B6	CYP2B6 : Missense Variant	rs3745274	Others
CNV burdens in cranial meningiomas	CRM	Sub	792	G=0.823	T=0.177		SAMN15458720	CYP2B6	CYP2B6 : Missense Variant	rs3745274	Others
Chileans	Chilean	Study-wide	626	G=0.668	T=0.332	PRJNA577585	SAMN13030285	CYP2B6	CYP2B6 : Missense Variant	rs3745274	Hispanic	Hispanic
Northern Sweden	ACPOP	Study-wide	600	G=0.772	T=0.228	PPRJNA503394	SAMN10359154	CYP2B6	CYP2B6 : Missense Variant	rs3745274	Others
Medical Genome Project healthy controls from Spanish population	Spanish controls	Study-wide	534	G=0.738	T=0.262	PRJEB8705	SAMN13001620	CYP2B6	CYP2B6 : Missense Variant	rs3745274	Caucasian	Caucasian
FINRISK	Finnish from FINRISK project	Study-wide	304	G=0.786	T=0.214	PRJEB7895	SAMN13002954	CYP2B6	CYP2B6 : Missense Variant	rs3745274	Caucasian	Caucasian
SGDP_PRJ	Global	Study-wide	300	G=0.403	T=0.597	PRJNA586841		CYP2B6	CYP2B6 : Missense Variant	rs3745274	Others
Qatari	Global	Study-wide	216	G=0.750	T=0.250	PRJNA288297	SAMN13019808	CYP2B6	CYP2B6 : Missense Variant	rs3745274	Others
A Vietnamese Genetic Variation Database	Global	Study-wide	210	G=0.762	T=0.238	PRJNA515199	SAMN10744005	CYP2B6	CYP2B6 : Missense Variant	rs3745274	Others
The Danish reference pan genome	Danish	Study-wide	40	G=0.78	T=0.23	PRJEB7725	SAMN13003120	CYP2B6	CYP2B6 : Missense Variant	rs3745274	Caucasian	Caucasian
Siberian	Global	Study-wide	20	G=0.45	T=0.55	PRJNA267856	SAMN13113809	CYP2B6	CYP2B6 : Missense Variant	rs3745274	Others
TopMed	Global	Study-wide	264690	G=0.708844	A=0.291156	PRJNA400167		MCPH1	MCPH1 : Intron Variant	rs2916733	Others
gnomAD - Genomes	Global	Study-wide	140032	G=0.725448	A=0.274552	PRJNA398795	SAMN07488253	MCPH1	MCPH1 : Intron Variant	rs2916733	Others
gnomAD - Genomes	European	Sub	75890	G=0.84418	A=0.15582		SAMN10181265	MCPH1	MCPH1 : Intron Variant	rs2916733	Caucasian	Caucasian
gnomAD - Genomes	African	Sub	41904	G=0.51842	A=0.48158		SAMN07488254	MCPH1	MCPH1 : Intron Variant	rs2916733	Black African	Black_African
gnomAD - Genomes	American	Sub	13640	G=0.75858	A=0.24142		SAMN07488255	MCPH1	MCPH1 : Intron Variant	rs2916733	Caucasian
gnomAD - Genomes	Ashkenazi Jewish	Sub	3324	G=0.7163	A=0.2837		SAMN07488252	MCPH1	MCPH1 : Intron Variant	rs2916733	Caucasian	Caucasian
gnomAD - Genomes	East Asian	Sub	3124	G=0.4949	A=0.5051		SAMN07488251	MCPH1	MCPH1 : Intron Variant	rs2916733	Asian	Asian
gnomAD - Genomes	Other	Sub	2150	G=0.7084	A=0.2916		SAMN07488248	MCPH1	MCPH1 : Intron Variant	rs2916733	Others
The PAGE Study	Global	Study-wide	78682	G=0.60727	A=0.39273	PRJNA168052	SAMN10868975	MCPH1	MCPH1 : Intron Variant	rs2916733	Others
The PAGE Study	AfricanAmerican	Sub	32504	G=0.51837	A=0.48163		SAMN10868721	MCPH1	MCPH1 : Intron Variant	rs2916733	African American	African_American
The PAGE Study	Mexican	Sub	10808	G=0.78719	A=0.21281		SAMN10868735	MCPH1	MCPH1 : Intron Variant	rs2916733	Hispanic	Hispanic
The PAGE Study	Asian	Sub	8318	G=0.5002	A=0.4998		SAMN10868722	MCPH1	MCPH1 : Intron Variant	rs2916733	Asian	Asian
The PAGE Study	PuertoRican	Sub	7914	G=0.7187	A=0.2813		SAMN10868968	MCPH1	MCPH1 : Intron Variant	rs2916733	Hispanic	Hispanic
The PAGE Study	NativeHawaiian	Sub	4534	G=0.4330	A=0.5670		SAMN10868777	MCPH1	MCPH1 : Intron Variant	rs2916733	Caucasian
The PAGE Study	Cuban	Sub	4228	G=0.7498	A=0.2502		SAMN10868733	MCPH1	MCPH1 : Intron Variant	rs2916733	Hispanic	Hispanic
The PAGE Study	Dominican	Sub	3828	G=0.6479	A=0.3521		SAMN10868734	MCPH1	MCPH1 : Intron Variant	rs2916733	Hispanic	Hispanic
The PAGE Study	CentralAmerican	Sub	2450	G=0.7445	A=0.2555		SAMN10868729	MCPH1	MCPH1 : Intron Variant	rs2916733	Hispanic	Hispanic
The PAGE Study	SouthAmerican	Sub	1982	G=0.7871	A=0.2129		SAMN10868969	MCPH1	MCPH1 : Intron Variant	rs2916733	Hispanic	Hispanic
The PAGE Study	NativeAmerican	Sub	1260	G=0.7810	A=0.2190		SAMN10868739	MCPH1	MCPH1 : Intron Variant	rs2916733	Caucasian
The PAGE Study	SouthAsian	Sub	856	G=0.694	A=0.306		SAMN10868970	MCPH1	MCPH1 : Intron Variant	rs2916733	Asian	Asian
1000Genomes	Global	Study-wide	5008	G=0.6142	A=0.3858	PRJEB6930	SAMN07490465	MCPH1	MCPH1 : Intron Variant	rs2916733	Others
1000Genomes	African	Sub	1322	G=0.4395	A=0.5605		SAMN07486022	MCPH1	MCPH1 : Intron Variant	rs2916733	Black African	Black_African
1000Genomes	East Asian	Sub	1008	G=0.5099	A=0.4901		SAMN07486024	MCPH1	MCPH1 : Intron Variant	rs2916733	Asian	Asian
1000Genomes	Europe	Sub	1006	G=0.8062	A=0.1938		SAMN07488239	MCPH1	MCPH1 : Intron Variant	rs2916733	Others
1000Genomes	South Asian	Sub	978	G=0.666	A=0.334		SAMN07486027	MCPH1	MCPH1 : Intron Variant	rs2916733	Asian	Asian
1000Genomes	American	Sub	694	G=0.748	A=0.252		SAMN07488242	MCPH1	MCPH1 : Intron Variant	rs2916733	Caucasian
Genetic variation in the Estonian population	Estonian	Study-wide	4480	G=0.8679	A=0.1321	PRJNA489787		MCPH1	MCPH1 : Intron Variant	rs2916733	Caucasian	Caucasian
The Avon Longitudinal Study of Parents and Children	PARENT AND CHILD COHORT	Study-wide	3854	G=0.8394	A=0.1606	PRJEB7217		MCPH1	MCPH1 : Intron Variant	rs2916733	Others
UK 10K study - Twins	TWIN COHORT	Study-wide	3708	G=0.8412	A=0.1588	PRJEB7218		MCPH1	MCPH1 : Intron Variant	rs2916733	Others
KOREAN population from KRGDB	KOREAN	Study-wide	2930	G=0.5331	A=0.4669	PRJNA589833		MCPH1	MCPH1 : Intron Variant	rs2916733	Asian	Asian
HGDP-CEPH-db Supplement 1	Global	Study-wide	2084	G=0.6444	A=0.3556	PRJEB6463		MCPH1	MCPH1 : Intron Variant	rs2916733	Others
HGDP-CEPH-db Supplement 1	Est_Asia	Sub	470	G=0.619	A=0.381		SAMN13169023	MCPH1	MCPH1 : Intron Variant	rs2916733	Asian	Asian
HGDP-CEPH-db Supplement 1	Central_South_Asia	Sub	414	G=0.708	A=0.292		SAMN13169022	MCPH1	MCPH1 : Intron Variant	rs2916733	Asian	Asian
HGDP-CEPH-db Supplement 1	Middle_Est	Sub	350	G=0.589	A=0.411		SAMN13169025	MCPH1	MCPH1 : Intron Variant	rs2916733	Asian	Asian
HGDP-CEPH-db Supplement 1	Europe	Sub	320	G=0.806	A=0.194		SAMN13169024	MCPH1	MCPH1 : Intron Variant	rs2916733	Others
HGDP-CEPH-db Supplement 1	Africa	Sub	242	G=0.355	A=0.645		SAMN13169020	MCPH1	MCPH1 : Intron Variant	rs2916733	Black African	Black_African
HGDP-CEPH-db Supplement 1	America	Sub	216	G=0.884	A=0.116		SAMN13169021	MCPH1	MCPH1 : Intron Variant	rs2916733	Caucasian
HGDP-CEPH-db Supplement 1	Oceania	Sub	72	G=0.25	A=0.75		SAMN13169026	MCPH1	MCPH1 : Intron Variant	rs2916733	Caucasian	Caucasian
HapMap	Global	Study-wide	1890	G=0.5836	A=0.4164	PRJNA60817	SAMN10820145	MCPH1	MCPH1 : Intron Variant	rs2916733	Others
HapMap	American	Sub	770	G=0.670	A=0.330		SAMN10821182	MCPH1	MCPH1 : Intron Variant	rs2916733	Caucasian
HapMap	African	Sub	690	G=0.464	A=0.536		SAMN10821181	MCPH1	MCPH1 : Intron Variant	rs2916733	Black African	Black_African
HapMap	Asian	Sub	254	G=0.520	A=0.480		SAMN10821184	MCPH1	MCPH1 : Intron Variant	rs2916733	Asian	Asian
HapMap	Europe	Sub	176	G=0.767	A=0.233		SAMN10821183	MCPH1	MCPH1 : Intron Variant	rs2916733	Others
Korean Genome Project	KOREAN	Study-wide	1832	G=0.5197	A=0.4803	PRJNA609628		MCPH1	MCPH1 : Intron Variant	rs2916733	Asian	Asian
Genome of the Netherlands Release 5	Genome of the Netherlands	Study-wide	998	G=0.849	A=0.151	PRJEB5829	SAMN13000132	MCPH1	MCPH1 : Intron Variant	rs2916733	Caucasian	Caucasian
CNV burdens in cranial meningiomas	Global	Study-wide	786	G=0.574	A=0.426	PRJEB37584	SAMN15458720	MCPH1	MCPH1 : Intron Variant	rs2916733	Others
CNV burdens in cranial meningiomas	CRM	Sub	786	G=0.574	A=0.426		SAMN15458720	MCPH1	MCPH1 : Intron Variant	rs2916733	Others
Northern Sweden	ACPOP	Study-wide	600	G=0.880	A=0.120	PPRJNA503394	SAMN10359154	MCPH1	MCPH1 : Intron Variant	rs2916733	Others
SGDP_PRJ	Global	Study-wide	330	G=0.321	A=0.679	PRJNA586841		MCPH1	MCPH1 : Intron Variant	rs2916733	Others
Qatari	Global	Study-wide	216	G=0.519	A=0.481	PRJNA288297	SAMN13019808	MCPH1	MCPH1 : Intron Variant	rs2916733	Others
A Vietnamese Genetic Variation Database	Global	Study-wide	214	G=0.481	A=0.519	PRJNA515199	SAMN10744005	MCPH1	MCPH1 : Intron Variant	rs2916733	Others
The Danish reference pan genome	Danish	Study-wide	40	G=0.93	A=0.07	PRJEB7725	SAMN13003120	MCPH1	MCPH1 : Intron Variant	rs2916733	Caucasian	Caucasian
Ancient Sardinia genome-wide 1240k capture data generation and analysis	Global	Study-wide	38	G=0.84	A=0.16	PRJEB36033	SAMN15458807	MCPH1	MCPH1 : Intron Variant	rs2916733	Others
Siberian	Global	Study-wide	14	G=0.43	A=0.57	PRJNA267856	SAMN13113809	MCPH1	MCPH1 : Intron Variant	rs2916733	Others
TopMed	Global	Study-wide	264690	T=0.639552	C=0.360448	PRJNA400167		MIR2053	MIR2053 : Non Coding Transcript Variant CSMD3 : Intron Variant	rs10505168	Others
gnomAD - Genomes	Global	Study-wide	139936	T=0.643458	C=0.356542	PRJNA398795	SAMN07488253	MIR2053	MIR2053 : Non Coding Transcript Variant CSMD3 : Intron Variant	rs10505168	Others
gnomAD - Genomes	European	Sub	75804	T=0.71221	C=0.28779		SAMN10181265	MIR2053	MIR2053 : Non Coding Transcript Variant CSMD3 : Intron Variant	rs10505168	Caucasian	Caucasian
gnomAD - Genomes	African	Sub	41914	T=0.50179	C=0.49821		SAMN07488254	MIR2053	MIR2053 : Non Coding Transcript Variant CSMD3 : Intron Variant	rs10505168	Black African	Black_African
gnomAD - Genomes	American	Sub	13620	T=0.68311	C=0.31689		SAMN07488255	MIR2053	MIR2053 : Non Coding Transcript Variant CSMD3 : Intron Variant	rs10505168	Caucasian
gnomAD - Genomes	Ashkenazi Jewish	Sub	3316	T=0.7301	C=0.2699		SAMN07488252	MIR2053	MIR2053 : Non Coding Transcript Variant CSMD3 : Intron Variant	rs10505168	Caucasian	Caucasian
gnomAD - Genomes	East Asian	Sub	3132	T=0.5910	C=0.4090		SAMN07488251	MIR2053	MIR2053 : Non Coding Transcript Variant CSMD3 : Intron Variant	rs10505168	Asian	Asian
gnomAD - Genomes	Other	Sub	2150	T=0.6730	C=0.3270		SAMN07488248	MIR2053	MIR2053 : Non Coding Transcript Variant CSMD3 : Intron Variant	rs10505168	Others
The PAGE Study	Global	Study-wide	78666	T=0.60051	C=0.39949	PRJNA168052	SAMN10868975	MIR2053	MIR2053 : Non Coding Transcript Variant CSMD3 : Intron Variant	rs10505168	Others
The PAGE Study	AfricanAmerican	Sub	32494	T=0.50077	C=0.49923		SAMN10868721	MIR2053	MIR2053 : Non Coding Transcript Variant CSMD3 : Intron Variant	rs10505168	African American	African_American
The PAGE Study	Mexican	Sub	10806	T=0.70424	C=0.29576		SAMN10868735	MIR2053	MIR2053 : Non Coding Transcript Variant CSMD3 : Intron Variant	rs10505168	Hispanic	Hispanic
The PAGE Study	Asian	Sub	8318	T=0.6015	C=0.3985		SAMN10868722	MIR2053	MIR2053 : Non Coding Transcript Variant CSMD3 : Intron Variant	rs10505168	Asian	Asian
The PAGE Study	PuertoRican	Sub	7912	T=0.6676	C=0.3324		SAMN10868968	MIR2053	MIR2053 : Non Coding Transcript Variant CSMD3 : Intron Variant	rs10505168	Hispanic	Hispanic
The PAGE Study	NativeHawaiian	Sub	4532	T=0.7648	C=0.2352		SAMN10868777	MIR2053	MIR2053 : Non Coding Transcript Variant CSMD3 : Intron Variant	rs10505168	Caucasian
The PAGE Study	Cuban	Sub	4230	T=0.6839	C=0.3161		SAMN10868733	MIR2053	MIR2053 : Non Coding Transcript Variant CSMD3 : Intron Variant	rs10505168	Hispanic	Hispanic
The PAGE Study	Dominican	Sub	3828	T=0.6168	C=0.3832		SAMN10868734	MIR2053	MIR2053 : Non Coding Transcript Variant CSMD3 : Intron Variant	rs10505168	Hispanic	Hispanic
The PAGE Study	CentralAmerican	Sub	2450	T=0.6384	C=0.3616		SAMN10868729	MIR2053	MIR2053 : Non Coding Transcript Variant CSMD3 : Intron Variant	rs10505168	Hispanic	Hispanic
The PAGE Study	SouthAmerican	Sub	1982	T=0.6786	C=0.3214		SAMN10868969	MIR2053	MIR2053 : Non Coding Transcript Variant CSMD3 : Intron Variant	rs10505168	Hispanic	Hispanic
The PAGE Study	NativeAmerican	Sub	1258	T=0.6908	C=0.3092		SAMN10868739	MIR2053	MIR2053 : Non Coding Transcript Variant CSMD3 : Intron Variant	rs10505168	Caucasian
The PAGE Study	SouthAsian	Sub	856	T=0.672	C=0.328		SAMN10868970	MIR2053	MIR2053 : Non Coding Transcript Variant CSMD3 : Intron Variant	rs10505168	Asian	Asian
gnomAD - Exomes	Global	Study-wide	23476	T=0.66958	C=0.33042	PRJNA398795	SAMN07488253	MIR2053	MIR2053 : Non Coding Transcript Variant CSMD3 : Intron Variant	rs10505168	Others
gnomAD - Exomes	European	Sub	19750	T=0.68152	C=0.31848		SAMN10181265	MIR2053	MIR2053 : Non Coding Transcript Variant CSMD3 : Intron Variant	rs10505168	Caucasian	Caucasian
gnomAD - Exomes	African	Sub	1824	T=0.5203	C=0.4797		SAMN07488254	MIR2053	MIR2053 : Non Coding Transcript Variant CSMD3 : Intron Variant	rs10505168	Black African	Black_African
gnomAD - Exomes	Asian	Sub	854	T=0.633	C=0.367			MIR2053	MIR2053 : Non Coding Transcript Variant CSMD3 : Intron Variant	rs10505168	Asian	Asian
gnomAD - Exomes	Ashkenazi Jewish	Sub	386	T=0.746	C=0.254		SAMN07488252	MIR2053	MIR2053 : Non Coding Transcript Variant CSMD3 : Intron Variant	rs10505168	Caucasian	Caucasian
gnomAD - Exomes	American	Sub	332	T=0.714	C=0.286		SAMN07488255	MIR2053	MIR2053 : Non Coding Transcript Variant CSMD3 : Intron Variant	rs10505168	Caucasian
gnomAD - Exomes	Other	Sub	330	T=0.739	C=0.261		SAMN07488248	MIR2053	MIR2053 : Non Coding Transcript Variant CSMD3 : Intron Variant	rs10505168	Others
Allele Frequency Aggregator	Total	Global	17662	T=0.67518	C=0.32482	PRJNA507278	SAMN10492705	MIR2053	MIR2053 : Non Coding Transcript Variant CSMD3 : Intron Variant	rs10505168	Others
Allele Frequency Aggregator	European	Sub	12292	T=0.72136	C=0.27864		SAMN10492695	MIR2053	MIR2053 : Non Coding Transcript Variant CSMD3 : Intron Variant	rs10505168	Caucasian	Caucasian
Allele Frequency Aggregator	African	Sub	3322	T=0.5003	C=0.4997		SAMN10492703	MIR2053	MIR2053 : Non Coding Transcript Variant CSMD3 : Intron Variant	rs10505168	Black African	Black_African
Allele Frequency Aggregator	Other	Sub	1032	T=0.6638	C=0.3362		SAMN11605645	MIR2053	MIR2053 : Non Coding Transcript Variant CSMD3 : Intron Variant	rs10505168	Others
Allele Frequency Aggregator	Latin American 2	Sub	616	T=0.703	C=0.297		SAMN10492700	MIR2053	MIR2053 : Non Coding Transcript Variant CSMD3 : Intron Variant	rs10505168	Hispanic	Hispanic
Allele Frequency Aggregator	Latin American 1	Sub	154	T=0.766	C=0.234		SAMN10492699	MIR2053	MIR2053 : Non Coding Transcript Variant CSMD3 : Intron Variant	rs10505168	Hispanic	Hispanic
Allele Frequency Aggregator	Asian	Sub	146	T=0.623	C=0.377		SAMN10492704	MIR2053	MIR2053 : Non Coding Transcript Variant CSMD3 : Intron Variant	rs10505168	Asian	Asian
Allele Frequency Aggregator	South Asian	Sub	100	T=0.69	C=0.31		SAMN10492702	MIR2053	MIR2053 : Non Coding Transcript Variant CSMD3 : Intron Variant	rs10505168	Asian	Asian
8.3KJPN	JAPANESE	Study-wide	16760	T=0.62064	C=0.37936	PRJNA678214	SAMN16789458	MIR2053	MIR2053 : Non Coding Transcript Variant CSMD3 : Intron Variant	rs10505168	Asian	Asian
ExAC	Global	Study-wide	9032	T=0.6574	C=0.3426	PRJEB8661	SAMN07490465	MIR2053	MIR2053 : Non Coding Transcript Variant CSMD3 : Intron Variant	rs10505168	Others
ExAC	Europe	Sub	5788	T=0.7046	C=0.2954			MIR2053	MIR2053 : Non Coding Transcript Variant CSMD3 : Intron Variant	rs10505168	Others
ExAC	African	Sub	1960	T=0.5219	C=0.4781			MIR2053	MIR2053 : Non Coding Transcript Variant CSMD3 : Intron Variant	rs10505168	Black African	Black_African
ExAC	Asian	Sub	894	T=0.631	C=0.369			MIR2053	MIR2053 : Non Coding Transcript Variant CSMD3 : Intron Variant	rs10505168	Asian	Asian
ExAC	American	Sub	318	T=0.698	C=0.302			MIR2053	MIR2053 : Non Coding Transcript Variant CSMD3 : Intron Variant	rs10505168	Caucasian
ExAC	Other	Sub	72	T=0.71	C=0.29		SAMN07486028	MIR2053	MIR2053 : Non Coding Transcript Variant CSMD3 : Intron Variant	rs10505168	Others
1000Genomes	Global	Study-wide	5008	T=0.6132	C=0.3868	PRJEB6930	SAMN07490465	MIR2053	MIR2053 : Non Coding Transcript Variant CSMD3 : Intron Variant	rs10505168	Others
1000Genomes	African	Sub	1322	T=0.4592	C=0.5408		SAMN07486022	MIR2053	MIR2053 : Non Coding Transcript Variant CSMD3 : Intron Variant	rs10505168	Black African	Black_African
1000Genomes	East Asian	Sub	1008	T=0.5605	C=0.4395		SAMN07486024	MIR2053	MIR2053 : Non Coding Transcript Variant CSMD3 : Intron Variant	rs10505168	Asian	Asian
1000Genomes	Europe	Sub	1006	T=0.7237	C=0.2763		SAMN07488239	MIR2053	MIR2053 : Non Coding Transcript Variant CSMD3 : Intron Variant	rs10505168	Others
1000Genomes	South Asian	Sub	978	T=0.706	C=0.294		SAMN07486027	MIR2053	MIR2053 : Non Coding Transcript Variant CSMD3 : Intron Variant	rs10505168	Asian	Asian
1000Genomes	American	Sub	694	T=0.693	C=0.307		SAMN07488242	MIR2053	MIR2053 : Non Coding Transcript Variant CSMD3 : Intron Variant	rs10505168	Caucasian
GO Exome Sequencing Project	Global	Study-wide	4566	T=0.6590	C=0.3410	PRJNA192955		MIR2053	MIR2053 : Non Coding Transcript Variant CSMD3 : Intron Variant	rs10505168	Others
GO Exome Sequencing Project	European American	Sub	3182	T=0.7106	C=0.2894			MIR2053	MIR2053 : Non Coding Transcript Variant CSMD3 : Intron Variant	rs10505168	Caucasian	Caucasian
GO Exome Sequencing Project	African American	Sub	1384	T=0.5405	C=0.4595			MIR2053	MIR2053 : Non Coding Transcript Variant CSMD3 : Intron Variant	rs10505168	African American	African_American
Genetic variation in the Estonian population	Estonian	Study-wide	4480	T=0.7172	C=0.2828	PRJNA489787		MIR2053	MIR2053 : Non Coding Transcript Variant CSMD3 : Intron Variant	rs10505168	Caucasian	Caucasian
The Avon Longitudinal Study of Parents and Children	PARENT AND CHILD COHORT	Study-wide	3854	T=0.7151	C=0.2849	PRJEB7217		MIR2053	MIR2053 : Non Coding Transcript Variant CSMD3 : Intron Variant	rs10505168	Others
UK 10K study - Twins	TWIN COHORT	Study-wide	3708	T=0.7198	C=0.2802	PRJEB7218		MIR2053	MIR2053 : Non Coding Transcript Variant CSMD3 : Intron Variant	rs10505168	Others
KOREAN population from KRGDB	KOREAN	Study-wide	2930	T=0.5188	C=0.4812	PRJNA589833		MIR2053	MIR2053 : Non Coding Transcript Variant CSMD3 : Intron Variant	rs10505168	Asian	Asian
Korean Genome Project	KOREAN	Study-wide	1832	T=0.5098	C=0.4902	PRJNA609628		MIR2053	MIR2053 : Non Coding Transcript Variant CSMD3 : Intron Variant	rs10505168	Asian	Asian
Genome of the Netherlands Release 5	Genome of the Netherlands	Study-wide	998	T=0.709	C=0.291	PRJEB5829	SAMN13000132	MIR2053	MIR2053 : Non Coding Transcript Variant CSMD3 : Intron Variant	rs10505168	Caucasian	Caucasian
CNV burdens in cranial meningiomas	Global	Study-wide	786	T=0.556	C=0.444	PRJEB37584	SAMN15458720	MIR2053	MIR2053 : Non Coding Transcript Variant CSMD3 : Intron Variant	rs10505168	Others
CNV burdens in cranial meningiomas	CRM	Sub	786	T=0.556	C=0.444		SAMN15458720	MIR2053	MIR2053 : Non Coding Transcript Variant CSMD3 : Intron Variant	rs10505168	Others
Northern Sweden	ACPOP	Study-wide	600	T=0.695	C=0.305	PPRJNA503394	SAMN10359154	MIR2053	MIR2053 : Non Coding Transcript Variant CSMD3 : Intron Variant	rs10505168	Others
Medical Genome Project healthy controls from Spanish population	Spanish controls	Study-wide	534	T=0.723	C=0.277	PRJEB8705	SAMN13001620	MIR2053	MIR2053 : Non Coding Transcript Variant CSMD3 : Intron Variant	rs10505168	Caucasian	Caucasian
HapMap	Global	Study-wide	328	T=0.595	C=0.405	PRJNA60817	SAMN10820145	MIR2053	MIR2053 : Non Coding Transcript Variant CSMD3 : Intron Variant	rs10505168	Others
HapMap	African	Sub	120	T=0.450	C=0.550		SAMN10821181	MIR2053	MIR2053 : Non Coding Transcript Variant CSMD3 : Intron Variant	rs10505168	Black African	Black_African
HapMap	American	Sub	120	T=0.708	C=0.292		SAMN10821182	MIR2053	MIR2053 : Non Coding Transcript Variant CSMD3 : Intron Variant	rs10505168	Caucasian
HapMap	Asian	Sub	88	T=0.64	C=0.36		SAMN10821184	MIR2053	MIR2053 : Non Coding Transcript Variant CSMD3 : Intron Variant	rs10505168	Asian	Asian
SGDP_PRJ	Global	Study-wide	324	T=0.370	C=0.630	PRJNA586841		MIR2053	MIR2053 : Non Coding Transcript Variant CSMD3 : Intron Variant	rs10505168	Others
Qatari	Global	Study-wide	216	T=0.764	C=0.236	PRJNA288297	SAMN13019808	MIR2053	MIR2053 : Non Coding Transcript Variant CSMD3 : Intron Variant	rs10505168	Others
A Vietnamese Genetic Variation Database	Global	Study-wide	214	T=0.650	C=0.350	PRJNA515199	SAMN10744005	MIR2053	MIR2053 : Non Coding Transcript Variant CSMD3 : Intron Variant	rs10505168	Others
The Danish reference pan genome	Danish	Study-wide	40	T=0.80	C=0.20	PRJEB7725	SAMN13003120	MIR2053	MIR2053 : Non Coding Transcript Variant CSMD3 : Intron Variant	rs10505168	Caucasian	Caucasian
Siberian	Global	Study-wide	40	T=0.33	C=0.68	PRJNA267856	SAMN13113809	MIR2053	MIR2053 : Non Coding Transcript Variant CSMD3 : Intron Variant	rs10505168	Others
TopMed	Global	Study-wide	264690	A=0.356980	G=0.643020	PRJNA400167		CYBA	CYBA : Missense Variant	rs4673	Others
gnomAD - Exomes	Global	Study-wide	250626	A=0.302295	G=0.697705	PRJNA398795	SAMN07488253	CYBA	CYBA : Missense Variant	rs4673	Others
gnomAD - Exomes	European	Sub	134694	A=0.307311	G=0.692689		SAMN10181265	CYBA	CYBA : Missense Variant	rs4673	Caucasian	Caucasian
gnomAD - Exomes	Asian	Sub	48988	A=0.26106	G=0.73894			CYBA	CYBA : Missense Variant	rs4673	Asian	Asian
gnomAD - Exomes	American	Sub	34568	A=0.22894	G=0.77106		SAMN07488255	CYBA	CYBA : Missense Variant	rs4673	Caucasian
gnomAD - Exomes	African	Sub	16210	A=0.44904	G=0.55096		SAMN07488254	CYBA	CYBA : Missense Variant	rs4673	Black African	Black_African
gnomAD - Exomes	Ashkenazi Jewish	Sub	10048	A=0.43232	G=0.56768		SAMN07488252	CYBA	CYBA : Missense Variant	rs4673	Caucasian	Caucasian
gnomAD - Exomes	Other	Sub	6118	A=0.3341	G=0.6659		SAMN07488248	CYBA	CYBA : Missense Variant	rs4673	Others
gnomAD - Genomes	Global	Study-wide	139950	A=0.350268	G=0.649732	PRJNA398795	SAMN07488253	CYBA	CYBA : Missense Variant	rs4673	Others
gnomAD - Genomes	European	Sub	75822	A=0.31439	G=0.68561		SAMN10181265	CYBA	CYBA : Missense Variant	rs4673	Caucasian	Caucasian
gnomAD - Genomes	African	Sub	41896	A=0.45412	G=0.54588		SAMN07488254	CYBA	CYBA : Missense Variant	rs4673	Black African	Black_African
gnomAD - Genomes	American	Sub	13636	A=0.27567	G=0.72433		SAMN07488255	CYBA	CYBA : Missense Variant	rs4673	Caucasian
gnomAD - Genomes	Ashkenazi Jewish	Sub	3320	A=0.4190	G=0.5810		SAMN07488252	CYBA	CYBA : Missense Variant	rs4673	Caucasian	Caucasian
gnomAD - Genomes	East Asian	Sub	3122	A=0.0865	G=0.9135		SAMN07488251	CYBA	CYBA : Missense Variant	rs4673	Asian	Asian
gnomAD - Genomes	Other	Sub	2154	A=0.3417	G=0.6583		SAMN07488248	CYBA	CYBA : Missense Variant	rs4673	Others
ExAC	Global	Study-wide	120788	A=0.309170	G=0.690830	PRJEB8661	SAMN07490465	CYBA	CYBA : Missense Variant	rs4673	Others
ExAC	Europe	Sub	72846	A=0.31582	G=0.68418			CYBA	CYBA : Missense Variant	rs4673	Others
ExAC	Asian	Sub	25138	A=0.27047	G=0.72953			CYBA	CYBA : Missense Variant	rs4673	Asian	Asian
ExAC	American	Sub	11552	A=0.22464	G=0.77536			CYBA	CYBA : Missense Variant	rs4673	Caucasian
ExAC	African	Sub	10354	A=0.45132	G=0.54868			CYBA	CYBA : Missense Variant	rs4673	Black African	Black_African
ExAC	Other	Sub	898	A=0.302	G=0.698		SAMN07486028	CYBA	CYBA : Missense Variant	rs4673	Others
The PAGE Study	Global	Study-wide	78680	A=0.34446	G=0.65554	PRJNA168052	SAMN10868975	CYBA	CYBA : Missense Variant	rs4673	Others
The PAGE Study	AfricanAmerican	Sub	32500	A=0.45228	G=0.54772		SAMN10868721	CYBA	CYBA : Missense Variant	rs4673	African American	African_American
The PAGE Study	Mexican	Sub	10810	A=0.24995	G=0.75005		SAMN10868735	CYBA	CYBA : Missense Variant	rs4673	Hispanic	Hispanic
The PAGE Study	Asian	Sub	8316	A=0.1023	G=0.8977		SAMN10868722	CYBA	CYBA : Missense Variant	rs4673	Asian	Asian
The PAGE Study	PuertoRican	Sub	7916	A=0.3469	G=0.6531		SAMN10868968	CYBA	CYBA : Missense Variant	rs4673	Hispanic	Hispanic
The PAGE Study	NativeHawaiian	Sub	4534	A=0.2532	G=0.7468		SAMN10868777	CYBA	CYBA : Missense Variant	rs4673	Caucasian
The PAGE Study	Cuban	Sub	4228	A=0.3614	G=0.6386		SAMN10868733	CYBA	CYBA : Missense Variant	rs4673	Hispanic	Hispanic
The PAGE Study	Dominican	Sub	3828	A=0.3929	G=0.6071		SAMN10868734	CYBA	CYBA : Missense Variant	rs4673	Hispanic	Hispanic
The PAGE Study	CentralAmerican	Sub	2450	A=0.2522	G=0.7478		SAMN10868729	CYBA	CYBA : Missense Variant	rs4673	Hispanic	Hispanic
The PAGE Study	SouthAmerican	Sub	1982	A=0.3128	G=0.6872		SAMN10868969	CYBA	CYBA : Missense Variant	rs4673	Hispanic	Hispanic
The PAGE Study	NativeAmerican	Sub	1260	A=0.3190	G=0.6810		SAMN10868739	CYBA	CYBA : Missense Variant	rs4673	Caucasian
The PAGE Study	SouthAsian	Sub	856	A=0.332	G=0.668		SAMN10868970	CYBA	CYBA : Missense Variant	rs4673	Asian	Asian
8.3KJPN	JAPANESE	Study-wide	16752	A=0.09187	G=0.90813	PRJNA678214	SAMN16789458	CYBA	CYBA : Missense Variant	rs4673	Asian	Asian
1000Genomes	Global	Study-wide	5008	A=0.3357	G=0.6643	PRJEB6930	SAMN07490465	CYBA	CYBA : Missense Variant	rs4673	Others
1000Genomes	African	Sub	1322	A=0.5083	G=0.4917		SAMN07486022	CYBA	CYBA : Missense Variant	rs4673	Black African	Black_African
1000Genomes	East Asian	Sub	1008	A=0.0843	G=0.9157		SAMN07486024	CYBA	CYBA : Missense Variant	rs4673	Asian	Asian
1000Genomes	Europe	Sub	1006	A=0.3419	G=0.6581		SAMN07488239	CYBA	CYBA : Missense Variant	rs4673	Others
1000Genomes	South Asian	Sub	978	A=0.375	G=0.625		SAMN07486027	CYBA	CYBA : Missense Variant	rs4673	Asian	Asian
1000Genomes	American	Sub	694	A=0.307	G=0.693		SAMN07488242	CYBA	CYBA : Missense Variant	rs4673	Caucasian
Genetic variation in the Estonian population	Estonian	Study-wide	4480	A=0.2929	G=0.7071	PRJNA489787		CYBA	CYBA : Missense Variant	rs4673	Caucasian	Caucasian
The Avon Longitudinal Study of Parents and Children	PARENT AND CHILD COHORT	Study-wide	3854	A=0.3324	G=0.6676	PRJEB7217		CYBA	CYBA : Missense Variant	rs4673	Others
UK 10K study - Twins	TWIN COHORT	Study-wide	3708	A=0.3546	G=0.6454	PRJEB7218		CYBA	CYBA : Missense Variant	rs4673	Others
KOREAN population from KRGDB	KOREAN	Study-wide	2930	A=0.0922	G=0.9078, T=0.0000	PRJNA589833		CYBA	CYBA : Missense Variant	rs4673	Asian	Asian
HGDP-CEPH-db Supplement 1	Global	Study-wide	2084	A=0.2927	G=0.7073	PRJEB6463		CYBA	CYBA : Missense Variant	rs4673	Others
HGDP-CEPH-db Supplement 1	Est_Asia	Sub	470	A=0.100	G=0.900		SAMN13169023	CYBA	CYBA : Missense Variant	rs4673	Asian	Asian
HGDP-CEPH-db Supplement 1	Central_South_Asia	Sub	414	A=0.319	G=0.681		SAMN13169022	CYBA	CYBA : Missense Variant	rs4673	Asian	Asian
HGDP-CEPH-db Supplement 1	Middle_Est	Sub	350	A=0.440	G=0.560		SAMN13169025	CYBA	CYBA : Missense Variant	rs4673	Asian	Asian
HGDP-CEPH-db Supplement 1	Europe	Sub	320	A=0.359	G=0.641		SAMN13169024	CYBA	CYBA : Missense Variant	rs4673	Others
HGDP-CEPH-db Supplement 1	Africa	Sub	242	A=0.550	G=0.450		SAMN13169020	CYBA	CYBA : Missense Variant	rs4673	Black African	Black_African
HGDP-CEPH-db Supplement 1	America	Sub	216	A=0.093	G=0.907		SAMN13169021	CYBA	CYBA : Missense Variant	rs4673	Caucasian
HGDP-CEPH-db Supplement 1	Oceania	Sub	72	A=0.12	G=0.88		SAMN13169026	CYBA	CYBA : Missense Variant	rs4673	Caucasian	Caucasian
HapMap	Global	Study-wide	1892	A=0.3631	G=0.6369	PRJNA60817	SAMN10820145	CYBA	CYBA : Missense Variant	rs4673	Others
HapMap	American	Sub	770	A=0.294	G=0.706		SAMN10821182	CYBA	CYBA : Missense Variant	rs4673	Caucasian
HapMap	African	Sub	692	A=0.520	G=0.480		SAMN10821181	CYBA	CYBA : Missense Variant	rs4673	Black African	Black_African
HapMap	Asian	Sub	254	A=0.075	G=0.925		SAMN10821184	CYBA	CYBA : Missense Variant	rs4673	Asian	Asian
HapMap	Europe	Sub	176	A=0.466	G=0.534		SAMN10821183	CYBA	CYBA : Missense Variant	rs4673	Others
Korean Genome Project	KOREAN	Study-wide	1832	A=0.0922	G=0.9078	PRJNA609628		CYBA	CYBA : Missense Variant	rs4673	Asian	Asian
Genome of the Netherlands Release 5	Genome of the Netherlands	Study-wide	998	A=0.329	G=0.671	PRJEB5829	SAMN13000132	CYBA	CYBA : Missense Variant	rs4673	Caucasian	Caucasian
A Vietnamese Genetic Variation Database	Global	Study-wide	610	A=0.056	G=0.944	PRJNA515199	SAMN10744005	CYBA	CYBA : Missense Variant	rs4673	Others
Northern Sweden	ACPOP	Study-wide	600	A=0.247	G=0.753	PPRJNA503394	SAMN10359154	CYBA	CYBA : Missense Variant	rs4673	Others
Medical Genome Project healthy controls from Spanish population	Spanish controls	Study-wide	534	A=0.363	G=0.637	PRJEB8705	SAMN13001620	CYBA	CYBA : Missense Variant	rs4673	Caucasian	Caucasian
SGDP_PRJ	Global	Study-wide	500	A=0.196	G=0.804	PRJNA586841		CYBA	CYBA : Missense Variant	rs4673	Others
FINRISK	Finnish from FINRISK project	Study-wide	302	A=0.166	G=0.834	PRJEB7895	SAMN13002954	CYBA	CYBA : Missense Variant	rs4673	Caucasian	Caucasian
Qatari	Global	Study-wide	216	A=0.407	G=0.593	PRJNA288297	SAMN13019808	CYBA	CYBA : Missense Variant	rs4673	Others
Ancient Sardinia genome-wide 1240k capture data generation and analysis	Global	Study-wide	88	A=0.43	G=0.57	PRJEB36033	SAMN15458807	CYBA	CYBA : Missense Variant	rs4673	Others
Siberian	Global	Study-wide	52	A=0.27	G=0.73	PRJNA267856	SAMN13113809	CYBA	CYBA : Missense Variant	rs4673	Others
The Danish reference pan genome	Danish	Study-wide	40	A=0.23	G=0.78	PRJEB7725	SAMN13003120	CYBA	CYBA : Missense Variant	rs4673	Caucasian	Caucasian
TopMed	Global	Study-wide	264690	C=0.334040	G=0.665960	PRJNA400167		VEGFA	POLR1C : Intron Variant VEGFA : 5 Prime UTR Variant	rs2010963	Others
8.3KJPN	JAPANESE	Study-wide	16758	C=0.43806	G=0.56194	PRJNA678214	SAMN16789458	VEGFA	POLR1C : Intron Variant VEGFA : 5 Prime UTR Variant	rs2010963	Asian	Asian
1000Genomes	Global	Study-wide	5008	C=0.3261	G=0.6739	PRJEB6930	SAMN07490465	VEGFA	POLR1C : Intron Variant VEGFA : 5 Prime UTR Variant	rs2010963	Others
1000Genomes	African	Sub	1322	C=0.3192	G=0.6808		SAMN07486022	VEGFA	POLR1C : Intron Variant VEGFA : 5 Prime UTR Variant	rs2010963	Black African	Black_African
1000Genomes	East Asian	Sub	1008	C=0.4077	G=0.5923		SAMN07486024	VEGFA	POLR1C : Intron Variant VEGFA : 5 Prime UTR Variant	rs2010963	Asian	Asian
1000Genomes	Europe	Sub	1006	C=0.3082	G=0.6918		SAMN07488239	VEGFA	POLR1C : Intron Variant VEGFA : 5 Prime UTR Variant	rs2010963	Others
1000Genomes	South Asian	Sub	978	C=0.249	G=0.751		SAMN07486027	VEGFA	POLR1C : Intron Variant VEGFA : 5 Prime UTR Variant	rs2010963	Asian	Asian
1000Genomes	American	Sub	694	C=0.354	G=0.646		SAMN07488242	VEGFA	POLR1C : Intron Variant VEGFA : 5 Prime UTR Variant	rs2010963	Caucasian
Genetic variation in the Estonian population	Estonian	Study-wide	4480	C=0.2246	G=0.7754	PRJNA489787		VEGFA	POLR1C : Intron Variant VEGFA : 5 Prime UTR Variant	rs2010963	Caucasian	Caucasian
[truncated: 7,380 more rows]
