# Supplementary material for: Precision medicine on a budget in Africa: using existing genetic data to mitigate adverse drug reactions to conventional cancer drugs
Source: Front Bioinform. 2025 Aug 14;5:1555637. doi: 10.3389/fbinf.2025.1555637 (PMC12390963; doi:10.3389/fbinf.2025.1555637)
Supplement: Supplementary file 4 [file Table1.xlsx]

## Sheet: Sheet1
PharmGKB ID	Variant	Literature	Genes	Phenotype Categories	Molecules	Gene_consequence
1449731693	rs3918290	PMID:30114658	DPYD	Toxicity	capecitabine; fluorouracil	DPYD : Splice Donor Variant
1448568402	rs1801158	PMID:27995989	DPYD	Toxicity	bevacizumab; capecitabine; cisplatin; docetaxel; epirubicin; oxaliplatin; trastuzumab	DPYD : Missense Variant
1448568409	rs2612091	PMID:27995989	ENOSF1	Toxicity	bevacizumab; capecitabine; cisplatin; docetaxel; epirubicin; oxaliplatin; trastuzumab	ENOSF1 : Intron Variant
827817287	rs9937	PMID:22026922	RRM1	Efficacy	capecitabine; cisplatin; docetaxel; epirubicin; gemcitabine	RRM1 : Synonymous Variant
1448568388	rs11479	PMID:27995989	TYMP	Toxicity	bevacizumab; capecitabine; cisplatin; docetaxel; epirubicin; oxaliplatin; trastuzumab	TYMP : Stop Gained SCO2 : Intron Variant
1451147880	rs1801159	PMID:32378051	DPYD	Toxicity	capecitabine	DPYD : Missense Variant
1448568395	rs56038477	PMID:27995989	DPYD	Toxicity	bevacizumab; capecitabine; cisplatin; docetaxel; epirubicin; oxaliplatin; trastuzumab	DPYD : Synonymous Variant
1446908428	rs61764370	PMCID:PMC4551162	KRAS	Efficacy	capecitabine; cetuximab; oxaliplatin	KRAS : 3 Prime UTR Variant
1184511648	rs45445694	PMID:23263912	TYMS	Efficacy	capecitabine; paclitaxel	TYMSOS : Intron Variant TYMS : 5 Prime UTR Variant
1450953284	rs1801265	PMID:20819423	DPYD	Toxicity	capecitabine; fluorouracil	DPYD : Missense Variant
827817238	rs1056836	PMID:22026922	CYP1B1	Efficacy	capecitabine; cisplatin; docetaxel; epirubicin; gemcitabine	CYP1B1 : Missense Variant
827817247	rs1800440	PMID:22026922	CYP1B1	Efficacy	capecitabine; cisplatin; docetaxel; epirubicin; gemcitabine	CYP1B1 : Missense Variant
1451307720	rs4939827	PMID:32732498	SMAD7	Efficacy	capecitabine; FOLFOX; tegafur	SMAD7 : Intron Variant
827824412	rs3215400	PMID:18473752	CDA	Toxicity	capecitabine	CDA : 5 Prime UTR Variant
1447954949	rs75017182	PMID:24923815	DPYD	Dosage,Toxicity	capecitabine; fluorouracil	DPYD : Intron Variant
1447959040	rs55886062	PMID:24923815	DPYD	Toxicity	capecitabine; fluorouracil	DPYD : Missense Variant
1448568344	rs1695	PMID:27995989	GSTP1	Efficacy	bevacizumab; capecitabine; cisplatin; docetaxel; epirubicin; oxaliplatin; trastuzumab	GSTP1 : Missense Variant
827817217	rs1045642	PMID:22026922	ABCB1	Efficacy	capecitabine; cisplatin; docetaxel; epirubicin; gemcitabine	ABCB1 : Missense Variant
1447959064	rs67376798	PMID:24923815	DPYD	Toxicity	capecitabine; fluorouracil	DPYD : Missense Variant
1183682259	rs2072671	PMCID:PMC3673300	CDA	Metabolism/PK	capecitabine	CDA : Missense Variant
1448568374	rs1801133	PMID:27995989	MTHFR	Toxicity	bevacizumab; capecitabine; cisplatin; docetaxel; epirubicin; oxaliplatin; trastuzumab	MTHFR : Missense Variant
769250751	rs699947	PMID:20125120	VEGFA	Efficacy	capecitabine; oxaliplatin	POLR1C : Intron Variant VEGFA : 2KB Upstream Variant
827817277	rs1042858	PMID:22026922	RRM1	Efficacy	capecitabine; cisplatin; docetaxel; epirubicin; gemcitabine	RRM1 : Synonymous Variant
827824419	rs8192924	PMID:18473752	CES2	Toxicity	capecitabine	CES2 : Missense Variant
1444698729	rs2297595	PMCID:PMC4574842	DPYD	Toxicity	capecitabine	DPYD : Initiator Codon Variant
827824430	rs11075646	PMID:18473752	CES2	Efficacy	capecitabine	CES2 : 5 Prime UTR Variant CIAO2B : 2KB Upstream Variant
1444698780	rs895819	PMCID:PMC4574842	MIR27A	Toxicity	capecitabine	MIR23AHG : Non Coding Transcript Variant MIR27A : Non Coding Transcript Variant MIR24-2 : 2KB Upstream Variant
1448109781	rs376073289	PMID:26265035	DPYD	Toxicity	capecitabine	DPYD : Missense Variant
1444698773	rs17376848	PMCID:PMC4574842	DPYD	Toxicity	capecitabine; irinotecan; oxaliplatin	DPYD : Synonymous Variant
769245516	rs532545	PMID:21325291	CDA	Toxicity	capecitabine	CDA : 2KB Upstream Variant
1448123113	rs1801266	PMID:20819423	DPYD	Toxicity	capecitabine; fluorouracil	DPYD : Missense Variant
1448568469	rs3212986	PMID:27995989	ERCC1	Toxicity	bevacizumab; capecitabine; cisplatin; docetaxel; epirubicin; oxaliplatin; trastuzumab	DPYD : Missense Variant
1445296870	rs1801131	PMID:25331073	MTHFR	Efficacy	capecitabine; fluorouracil; oxaliplatin	MTHFR : Missense Variant
1448568476	rs11615	PMID:27995989	ERCC1	Toxicity	bevacizumab; capecitabine; cisplatin; docetaxel; epirubicin; oxaliplatin; trastuzumab	ERCC1 : Synonymous Variant
1447678621	rs1707	PMCID:PMC4669157	HLA-G	Efficacy	capecitabine; fluorouracil	HLA-G : 3 Prime UTR Variant
1445401341	rs885036	PMCID:PMC4519298	MGAT4A	Efficacy	bevacizumab; capecitabine; oxaliplatin	MGAT4A : Intron Variant
1447678633	rs1710	PMCID:PMC4669157	HLA-G	Efficacy	capecitabine; fluorouracil	HLA-G : 3 Prime UTR Variant
1183697518	rs2306283	PMCID:PMC3797132	SLCO1B1	Efficacy	capecitabine; fluorouracil; irinotecan; leucovorin	SLCO1B1 : Missense Variant
1448568483	rs1799793	PMID:27995989	ERCC2	Toxicity	bevacizumab; capecitabine; cisplatin; docetaxel; epirubicin; oxaliplatin; trastuzumab	ERCC2 : Missense Variant
1183697527	rs4149056	PMCID:PMC3797132	SLCO1B1	Efficacy	capecitabine; fluorouracil; irinotecan; leucovorin	SLCO1B1 : Missense Variant
1447678642	rs17179101	PMCID:PMC4669157	HLA-G	Efficacy	capecitabine; fluorouracil	HLA-G : 3 Prime UTR Variant
1448568490	rs13181	PMID:27995989	ERCC2	Toxicity	bevacizumab; capecitabine; cisplatin; docetaxel; epirubicin; oxaliplatin; trastuzumab	ERCC2 : Stop Gained KLC3 : 500B Downstream Variant
1183697523	rs1051266	PMCID:PMC3797132	SLC19A1	Efficacy	capecitabine; fluorouracil; irinotecan; leucovorin	SLC19A1 : Missense Variant
1448616794	rs2853741	PMID:28347776	TYMS	Toxicity	capecitabine	TYMSOS : Intron Variant TYMS : 2KB Upstream Variant
1185002405	rs3772810	PMCID:PMC4221105	UMPS	Efficacy	capecitabine; fluorouracil	UMPS : Non Coding Transcript Variant
827810898	rs1801160	PMID:21498394	DPYD	Toxicity	capecitabine	DPYD : Missense Variant DPYD-AS1 : Intron Variant
1185002413	rs3218592	PMCID:PMC4221105	REV3L	Efficacy	capecitabine; fluorouracil	REV3L : Missense Variant
1449718630	rs1805087	PMID:29845393	MTR	Efficacy	capecitabine; fluorouracil	MTR : Missense Variant
1184471958	rs1979277	PMCID:PMC3805522	SHMT1	Toxicity	capecitabine; fluorouracil	SHMT1 : Missense Variant
1448616780	rs4149178	PMID:28347776	SLC22A7	Toxicity	capecitabine	SLC22A7 : Intron Variant
1185002426	rs8071253	PMCID:PMC4221105	TK1	Efficacy	capecitabine; fluorouracil	AFMID : Intron Variant TK1 : 2KB Upstream Variant
1448616773	rs2270860	PMID:28347776	SLC22A7	Toxicity	capecitabine	SLC22A7 : Synonymous Variant
1184471994	rs1801019	PMCID:PMC3805522	UMPS	Toxicity	capecitabine; fluorouracil	UMPS : Missense Variant
1448616817	rs4678145	PMID:28347776	UMPS	Toxicity	capecitabine	UMPS : Intron Variant MIR544B : 2KB Upstream Variant
1185002388	rs2291078	PMCID:PMC4221105	UMPS	Efficacy	capecitabine; fluorouracil	UMPS : Synonymous Variant
1448616804	rs2279199	PMID:28347776	UMPS	Toxicity	capecitabine	UMPS : 2KB Upstream Variant
1185002399	rs3772809	PMCID:PMC4221105	UMPS	Efficacy	capecitabine; fluorouracil	UMPS : Missense Variant
1185002465	rs1047840	PMCID:PMC4221105	EXO1	Efficacy	capecitabine; fluorouracil	EXO1 : Missense Variant
769262745	rs1128503	PMID:21142915	ABCB1	Toxicity	capecitabine	ABCB1 : Synonymous Variant
769262749	rs2032582	PMID:21142915	ABCB1	Toxicity	capecitabine	ABCB1 : Missense Variant
1185002474	rs17431184	PMCID:PMC4221105	PTEN	Efficacy	capecitabine; fluorouracil	PTEN : Intron Variant
1448616725	rs12119882	PMID:28347776	DPYD	Toxicity	capecitabine	DPYD : Intron Variant
1185002481	rs2236722	PMCID:PMC4221105	CYP19A1	Efficacy	capecitabine; fluorouracil	CYP19A1 : Missense Variant MIR4713HG : Intron Variant
1447521040	rs3917412	PMID:24980946	SELE	Efficacy	capecitabine; fluorouracil; leucovorin; oxaliplatin	SELE : Intron Variant
1185002489	rs17160359	PMCID:PMC4221105	ABCB1	Efficacy	capecitabine; fluorouracil	RUNDC3B : Intron Variant
981500891	rs2070474	PMID:23238479	UPB1	Toxicity	capecitabine; fluorouracil	ERCC1 : Synonymous Variant
1184472002	rs112723255	PMCID:PMC3805522	TYMP	Toxicity	capecitabine; fluorouracil	TYMP : Missense Variant SCO2 : Intron Variant
1184472006	rs2236225	PMCID:PMC3805522	MTHFD1	Toxicity	capecitabine; fluorouracil	MTHFD1 : Missense Variant
1184168950	rs12132152	PMCID:PMC4283622	DPYD	Toxicity	capecitabine	None
1447678763	rs1610696	PMCID:PMC4669157	HLA-G	Efficacy	capecitabine; fluorouracil	HLA-G : 3 Prime UTR Variant
1185002437	rs501415	PMCID:PMC4221105	WDR7	Efficacy	capecitabine; fluorouracil	WDR7 : Intron Variant
1184168946	rs76387818	PMCID:PMC4283622	DPYD	Toxicity	capecitabine	None
1185002444	rs2289310	PMCID:PMC4221105	DLG5	Efficacy	capecitabine; fluorouracil	DLG5 : Missense Variant
1447678756	rs1063320	PMCID:PMC4669157	HLA-G	Efficacy	capecitabine; fluorouracil	HLA-G : 3 Prime UTR Variant
1448616759	rs699517	PMID:28347776	ENOSF1; TYMS	Toxicity	capecitabine	ENOSF1 : Non Coding Transcript Variant TYMS : 3 Prime UTR Variant
1447678780	rs17179108	PMCID:PMC4669157	HLA-G	Efficacy	capecitabine; fluorouracil	HLA-G : 3 Prime UTR Variant
1447678770	rs371194629	PMCID:PMC4669157	HLA-G	Efficacy	capecitabine; fluorouracil	HLA-G : 3 Prime UTR Variant
1444842399	rs2010963	PMCID:PMC4425504	VEGFA	Efficacy	bevacizumab; capecitabine; fluorouracil; irinotecan; leucovorin; oxaliplatin	POLR1C : Intron Variant VEGFA : 5 Prime UTR Variant
1448636378	rs144470777	PMCID:PMC5710192	NSUN3	Toxicity	capecitabine	NSUN3 : Intron Variant
1451307780	rs3812863	PMID:32732498	CDX2	Efficacy	capecitabine; FOLFOX; tegafur	CDX2 : 2KB Upstream Variant
769171551	rs5275	PMID:19219602	PTGS2	Efficacy	capecitabine; oxaliplatin	PTGS2 : 3 Prime UTR Variant
1444704155	rs4702484	PMID:25815774	ADCY2	Efficacy	capecitabine	ADCY2 : Intron Variant
827817180	rs25487	PMID:22026922	XRCC1	Toxicity	capecitabine; cisplatin; docetaxel; epirubicin; gemcitabine	XRCC1 : Missense Variant
1183682310	rs2290272	PMCID:PMC3673300	SLC28A1	Metabolism/PK	capecitabine	SLC28A1 : Missense Variant
1448636366	rs187805828	PMCID:PMC5710192	PHC1	Toxicity	capecitabine	PHC1 : Intron Variant
1448994762	rs56293913	PMCID:PMC5421769	DPYD	Toxicity	capecitabine	DPYD : Intron Variant
1450821601	rs11280056	PMID:23263912	TYMS	Efficacy	capecitabine; paclitaxel	ENOSF1 : Intron Variant TYMS : 3 Prime UTR Variant
1444842369	rs3025039	PMCID:PMC4425504	VEGFA	Efficacy	bevacizumab; capecitabine; fluorouracil; irinotecan; leucovorin; oxaliplatin	POLR1C : Intron Variant VEGFA : 3 Prime UTR Variant
1447959531	rs17822471	PMID:27001120	ABCC11	Toxicity	capecitabine; fluorouracil	ABCC11 : Missense Variant
1448636414	rs116134453	PMCID:PMC5710192	FAT1	Toxicity	capecitabine	FAT1 : Intron Variant
1451633440	rs2786783	PMCID:PMC8707980	DPYD	Toxicity	capecitabine	DPYD : Intron Variant
1448636402	rs141531882	PMCID:PMC5710192	TENM4	Toxicity	capecitabine	TENM4 : Intron Variant
1446901650	rs11671784	PMID:25655103	MIR27A	Toxicity	capecitabine; fluorouracil	MIR23AHG : Non Coding Transcript Variant MIR27A : Non Coding Transcript Variant MIR24-2 : 2KB Upstream Variant
1444842405	rs833061	PMCID:PMC4425504	VEGFA	Efficacy	bevacizumab; capecitabine; fluorouracil; irinotecan; leucovorin; oxaliplatin	POLR1C : Intron Variant VEGFA : 2KB Upstream Variant
1448636390	rs143414470	PMCID:PMC5710192	ANK3	Toxicity	capecitabine	ANK3 : Intron Variant
1448994713	rs56276561	PMCID:PMC5421769	DPYD	Toxicity	capecitabine	DPYD : Intron Variant
1448636317	rs75267292	PMCID:PMC5710192	DPYD	Toxicity	capecitabine	DPYD : Intron Variant
1451031481	rs121964923	PMCID:PMC4411063	DPYS	Toxicity	capecitabine	DPYS : Missense Variant LOC105375692 : 2KB Upstream Variant
1444704215	rs1801394	PMID:25815774	MTRR	Efficacy	capecitabine; irinotecan	MTRR : Missense Variant FASTKD3 : 2KB Upstream Variant
1448994706	rs61787828	PMCID:PMC5421769	DPYD	Toxicity	capecitabine	DPYD : 2KB Upstream Variant
1444704202	rs11722476	PMID:25815774	SMARCAD1	Efficacy	capecitabine; irinotecan	SMARCAD1 : Missense Variant
1447678879	rs9380142	PMCID:PMC4669157	HLA-G	Efficacy	capecitabine; fluorouracil	HLA-G : 3 Prime UTR Variant
1451031460	rs201280871	PMCID:PMC4411063	DPYS	Toxicity	capecitabine	DPYS : Stop Gained
1448636349	rs146898897	PMCID:PMC5710192	SSU72	Toxicity	capecitabine	None
1448994741	rs75848562	PMCID:PMC5421769	DPYD	Toxicity	capecitabine	DPYD : Intron Variant
1444704247	rs10380	PMID:25815774	MTRR	Efficacy	capecitabine; irinotecan	MTRR : Missense Variant
1444704237	rs162036	PMID:25815774	MTRR	Efficacy	capecitabine; irinotecan	MTRR : Missense Variant
1448994734	rs61786598	PMCID:PMC5421769	DPYD	Toxicity	capecitabine	DPYD : Intron Variant
1449731994	rs45589337	PMID:30114658	DPYD	Toxicity	capecitabine; fluorouracil	DPYD : Missense Variant
1448636332	rs185346775	PMCID:PMC5710192	MAN1A1	Toxicity	capecitabine	None
1448994727	rs61786599	PMCID:PMC5421769	DPYD	Toxicity	capecitabine	None
1448994720	rs55684412	PMCID:PMC5421769	DPYD	Toxicity	capecitabine	DPYD : Intron Variant
1444704227	rs1532268	PMID:25815774	MTRR	Efficacy	capecitabine; irinotecan	MTRR : Missense Variant
1447944264	rs183205964	PMID:26189437	TYMS	Toxicity	capecitabine; fluorouracil; tegafur	TYMSOS : Intron Variant TYMS : 5 Prime UTR Variant
1444934680	rs11942466	PMID:25026457	AREG	Efficacy	capecitabine; radiotherapy	LOC107986229 : Intron Variant
1448636496	rs117876855	PMCID:PMC5710192	SPRY2	Toxicity	capecitabine	None
1448636484	rs138385713	PMCID:PMC5710192	VPS13D	Toxicity	capecitabine	VPS13D : Intron Variant
1448636537	rs139544515	PMCID:PMC5710192	SPRY2	Toxicity	capecitabine	LOC105370284 : Intron Variant
1448266865	rs1042522	PMID:26696550	TP53	Efficacy	capecitabine; paclitaxel	TP53 : Missense Variant
1448636525	rs185217050	PMCID:PMC5710192	NCOA7	Toxicity	capecitabine	NCOA7 : Non Coding Transcript Variant
1448636513	rs10024471	PMCID:PMC5710192	MIR2054	Toxicity	capecitabine	None
1448262673	rs72549307	PMID:24923815	DPYD	Toxicity	capecitabine; fluorouracil	DPYD : Missense Variant
1448994841	rs17470762	PMCID:PMC5421769	DPYD	Toxicity	capecitabine	DPYD : 3 Prime UTR Variant
1447959563	rs17822931	PMID:27001120	ABCC11	Toxicity	capecitabine; fluorouracil	ABCC11 : Missense Variant
1448636438	rs77475703	PMCID:PMC5710192	CD96	Toxicity	capecitabine	LOC105374039 : Intron Variant
1448994834	rs291593	PMCID:PMC5421769	DPYD	Toxicity	capecitabine	DPYD : 3 Prime UTR Variant
1448636426	rs117484357	PMCID:PMC5710192	ZMIZ1	Toxicity	capecitabine	ZMIZ1 : Intron Variant
1448994827	rs291592	PMCID:PMC5421769	DPYD	Toxicity	capecitabine	DPYD : 3 Prime UTR Variant
1448994820	rs56160474	PMCID:PMC5421769	DPYD	Toxicity	capecitabine	DPYD : 3 Prime UTR Variant
1447959571	rs8056100	PMID:27001120	ABCC11	Toxicity	capecitabine; fluorouracil	ABCC11 : Intron Variant
1448636472	rs141213385	PMCID:PMC5710192	CCDC77	Toxicity	capecitabine	CCDC77 : Intron Variant
1448994848	rs41285690	PMCID:PMC5421769	DPYD	Toxicity	capecitabine	DPYD : 3 Prime UTR Variant
1448636455	rs117308378	PMCID:PMC5710192	ADGRG7	Toxicity	capecitabine	ADGRG7 : Intron Variant
1184168981	rs12022243	PMCID:PMC4283622	DPYD	Toxicity	capecitabine	DPYD : Intron Variant
1184168977	rs2741171	PMCID:PMC4283622	ENOSF1	Toxicity	capecitabine	ENOSF1 : Intron Variant
1448602832	rs2244613	PMID:28139840	CES1	Toxicity	capecitabine	CES1 : Intron Variant
1448602842	rs11861118	PMID:28139840	CES1P1	Toxicity	capecitabine	CES1P1 : 2KB Upstream Variant
1184168966	rs7548189	PMCID:PMC4283622	DPYD	Toxicity	capecitabine	DPYD : Intron Variant
1451632660	rs200643089	PMCID:PMC8707980	DPYD	Toxicity	capecitabine	DPYD : Missense Variant DPYD-AS1 : Intron Variant
1448602825	rs2244614	PMID:28139840	CES1	Toxicity	capecitabine	CES1 : Intron Variant
1448639741	rs2347128	PMID:28687963	SPARC	Efficacy	capecitabine; fluorouracil; gemcitabine	CLMAT3 : Intron Variant SPARC : Intron Variant
1448616190	rs1048977	PMID:28347776	CDA	Toxicity	capecitabine	CDA : Synonymous Variant
1448639728	rs17718347	PMID:28687963	SPARC	Efficacy	capecitabine; fluorouracil; gemcitabine	CLMAT3 : Non Coding Transcript Variant SPARC : Intron Variant
1448426745	rs2853542	PMID:27001118	TYMS	Efficacy	capecitabine; fluorouracil	TYMSOS : Intron Variant TYMS : 5 Prime UTR Variant
1448602852	rs7187684	PMID:28139840	CES1P1	Toxicity	capecitabine	CES1P1 : Intron Variant
1448602771	rs6690069	PMID:28139840	CDA	Toxicity	capecitabine	CDA : 2KB Upstream Variant
1448636566	rs117412990	PMCID:PMC5710192	TMEM131L	Toxicity	capecitabine	TMEM131L : Intron Variant
1448636554	rs191934521	PMCID:PMC5710192	SIRPA	Toxicity	capecitabine	SIRPA : Intron Variant
1451632720	rs944174134	PMCID:PMC8707980	DPYD	Toxicity	capecitabine	DPYD : Intron Variant
1183863885	rs9936750	PMCID:PMC4076106	ERCC2	Toxicity	capecitabine	ERCC2 : Stop Gained KLC3 : 500B Downstream Variant
1448602813	rs3217164	PMID:28139840	CES1	Toxicity	capecitabine	CES1 : Intron Variant
1448636595	rs146644707	PMCID:PMC5710192	LMNTD1	Toxicity	capecitabine	None
1448602786	rs602950	PMID:28139840	CDA	Toxicity	capecitabine	CDA : 2KB Upstream Variant
1448602798	rs10916825	PMID:28139840	CDA	Toxicity	capecitabine	CDA : Intron Variant
1448636578	rs139368788	PMCID:PMC5710192	CCDC70	Toxicity	capecitabine	None
1183681921	rs2669429	PMCID:PMC3694243	DPYS	Toxicity	capecitabine; fluorouracil	DPYS : Intron Variant
1448639820	rs967527	PMID:28687963	SPARC	Efficacy	capecitabine; fluorouracil; gemcitabine	SPARC : Intron Variant CLMAT3 : 2KB Upstream Variant
1448639810	rs4958487	PMID:28687963	SPARC	Efficacy	capecitabine; fluorouracil; gemcitabine	CLMAT3 : Intron Variant SPARC : Intron Variant
1448124788	rs777425216	PMCID:PMC4283622	DPYD	Toxicity	capecitabine	DPYD : Missense Variant
1448122724	rs6668296	PMID:19530960	DPYD	Toxicity	capecitabine; fluorouracil	DPYD : Intron Variant
1448122731	rs115349832	PMID:19530960	DPYD	Toxicity	capecitabine; fluorouracil	DPYD : Intron Variant
1448639768	rs12153644	PMID:28687963	SPARC	Efficacy	capecitabine; fluorouracil; gemcitabine	CLMAT3 : Intron Variant SPARC : Intron Variant
1448639748	rs10065756	PMID:28687963	SPARC	Efficacy	capecitabine; fluorouracil; gemcitabine	CLMAT3 : Intron Variant SPARC : Intron Variant
1448639792	rs3210714	PMID:28687963	SPARC	Efficacy	capecitabine; fluorouracil; gemcitabine	SPARC : 3 Prime UTR Variant
1448639780	rs1978707	PMID:28687963	SPARC	Efficacy	capecitabine; fluorouracil; gemcitabine	SPARC : Intron Variant
1445402029	rs2073016	PMCID:PMC4519298	APOBEC2	Efficacy	bevacizumab; capecitabine; cetuximab; oxaliplatin	APOBEC2 : 2KB Upstream Variant
1448254936	rs2811178	PMID:21498394	DPYD	Toxicity	capecitabine	DPYD : Intron Variant
1445402044	rs4377367	PMCID:PMC4519298	ARHGEF4	Efficacy	bevacizumab; capecitabine; cetuximab; oxaliplatin	ARHGEF4 : Intron Variant
981475614	rs1048943	PMID:22426923	CYP1A1	Efficacy	capecitabine; docetaxel	CYP1A1 : Missense Variant
